# Supplementary material for: Structure and activation mechanism of the Makes caterpillars floppy 1 toxin
Source: Nat Commun. 2023 Dec 12;14:8226. doi: 10.1038/s41467-023-44069-2 (PMC10716152; doi:10.1038/s41467-023-44069-2)
Supplement: Supplementary file 7 — Source Data file [file 41467_2023_44069_MOESM7_ESM.xlsx]

## Sheet: Figure 2a
Figure 2a	Western blot analysis of Sf9 cells intoxicated with wild-type (WT) or C1397A Mcf1 variants. The proteins were Myc-tagged at the N- (N-Myc) or C-terminus (C-Myc)
	Western blot anti-Myc						Stain-free gel, loading control

## Sheet: Figure 2c
Figure 2c	SDS-PAGE and western blots (WB) of the Arf3-dependent autoproteolysis of N-terminally His-tagged (N-His) and C-terminally FLAG-tagged (C-FLAG) Mcf1 in vitro
	Dotted rectangle correspods to sample included in the mansucript
	Stain-free gel								Western blot, anti-His
	Western blot anti-FLAG

## Sheet: Fig 2d
Figure 2d	Autoproteolysis of C-terminally truncated (Δ15C) Mcf1 variants in vitro
	Dotted rectangle correspods to sample included in the mansucript
	Stain-free gel

## Sheet: Figure 3b
Figure 3b	Level of ADP-ribosylation of S. cerevisiae expressing Mcf1 fragments under galactose promoter was analyzed by western blot of cells grown on galactose-containing media with ADP-ribose binding reagent (anti-ADP-ribose)
	Dotted rectangle correspods to sample included in the mansucript
	Western blot anti-ADPR				Stain-free gel, loading control

## Sheet: Figure 3d
Figure 3d	Protein expression of S. cerevisiae expressing Mcf1 fragments under galactose promoter was analyzed by western blot of cells grown on galactose-containing media with anti-Myc, anti-Mcf1 and anti-ribosomal protein S9 (RPS9) antibodies
	Dotted rectangle correspods to sample included in the mansucript
	Western blot anti-Mcf1									Western blot anti-Myc and anti-Rps9
	Stain-free gel, loading control

## Sheet: Supplementary Figure 3b
Supplementary Figure 3b		Computational analysis of potential transmembrane regions in Mcf1 by TMHMM 2.0
# AA	membrane
1 M	0
2 A	0
3 S	0
4 I	0
5 S	0
6 K	0
7 D	1e-05
8 F	1e-05
9 T	1e-05
10 N	1e-05
11 L	1e-05
12 L	1e-05
13 N	1e-05
14 T	1e-05
15 L	1e-05
16 I	1e-05
17 D	1e-05
18 G	1e-05
19 Q	1e-05
20 I	1e-05
21 G	1e-05
22 A	1e-05
23 A	1e-05
24 S	1e-05
25 R	0
26 Q	0
27 T	0
28 E	0
29 W	0
30 F	0
31 N	0
32 M	0
33 S	0
34 P	0
35 D	0
36 E	0
37 R	0
38 T	0
39 D	0
40 Y	0
41 I	0
42 K	0
43 Q	0
44 V	0
45 D	0
46 E	0
47 R	0
48 L	0
49 Q	0
50 E	0
51 M	0
52 Q	0
53 Q	0
54 S	0
55 T	0
56 L	0
57 S	0
58 V	0
59 L	0
60 A	0
61 A	0
62 Q	0
63 H	0
64 F	0
65 Q	0
66 M	0
67 Q	0
68 D	0
69 N	0
70 P	0
71 V	0
72 S	0
73 V	0
74 G	0
75 D	0
76 Q	0
77 L	0
78 Q	0
79 T	0
80 L	0
81 Q	0
82 K	0
83 R	0
84 R	0
85 Q	0
86 Q	0
87 M	0
88 T	0
89 D	0
90 V	0
91 P	0
92 G	0
93 T	0
94 P	0
95 A	0
96 I	0
97 N	0
98 A	0
99 Y	0
100 K	0
101 Q	0
102 Q	0
103 L	0
104 D	0
105 R	0
106 D	0
107 I	0
108 L	0
109 L	0
110 Y	0
111 R	0
112 R	0
113 Q	0
114 Q	0
115 T	0
116 A	0
117 M	0
118 T	0
119 H	0
120 F	0
121 D	0
122 S	0
123 T	0
124 W	0
125 R	0
126 K	0
127 V	0
128 L	0
129 V	0
130 M	0
131 L	0
132 G	0
133 P	0
134 D	0
135 D	0
136 S	0
137 K	0
138 P	0
139 L	0
140 N	0
141 A	0
142 T	0
143 T	0
144 L	0
145 R	0
146 E	0
147 N	0
148 A	0
149 V	0
150 D	0
151 K	0
152 Q	0
153 A	0
154 K	0
155 L	0
156 D	0
157 T	0
158 E	0
159 I	0
160 K	0
161 R	0
162 L	0
163 E	0
164 Q	0
165 Q	0
166 L	0
167 T	0
168 I	0
169 Q	0
170 V	0
171 A	0
172 D	0
173 S	0
174 T	0
175 F	0
176 S	0
177 Q	0
178 K	0
179 Y	0
180 V	0
181 T	0
182 L	0
183 F	0
184 S	0
185 E	0
186 L	0
187 Q	0
188 A	0
189 Y	0
190 K	0
191 D	0
192 V	0
193 N	0
194 A	0
195 R	0
196 Y	0
197 N	0
198 A	0
199 L	0
200 L	0
201 K	0
202 A	0
203 S	0
204 A	0
205 T	0
206 E	0
207 E	0
208 A	0
209 A	0
210 A	0
211 L	0
212 G	0
213 A	0
214 L	0
215 T	0
216 K	0
217 V	0
218 P	0
219 Q	0
220 A	0
221 S	0
222 D	0
223 D	0
224 L	0
225 P	0
226 V	0
227 N	0
228 I	0
229 S	0
230 L	0
231 L	0
232 M	0
233 M	0
234 E	0
235 E	0
236 R	0
237 P	0
238 G	0
239 Y	0
240 I	0
241 R	0
242 M	0
243 N	0
244 V	0
245 A	0
246 L	0
247 V	0
248 N	0
249 A	0
250 S	0
251 T	0
252 D	0
253 G	0
254 R	0
255 F	0
256 K	0
257 D	0
258 F	2e-05
259 F	3e-05
260 L	4e-05
261 E	5e-05
262 N	8e-05
263 G	0.00017
264 R	0.0004
265 L	0.00049
266 V	0.0005
267 V	0.0005
268 L	0.0005
269 T	0.0005
270 D	0.0005
271 G	0.00051
272 V	0.00051
273 L	0.00051
274 N	0.00051
275 F	0.00051
276 S	0.00051
277 F	0.00051
278 G	0.0005
279 T	0.0005
280 A	0.0005
281 A	0.00047
282 R	0.00041
283 S	0.00038
284 L	0.00037
285 A	0.00033
286 W	0.00026
287 Q	2e-05
288 Q	0
289 Q	0
290 Y	0
291 R	0
292 L	0
293 K	0
294 S	0
295 E	0
296 P	0
297 P	0
298 S	0
299 F	0
300 R	0
301 S	0
302 P	0
303 T	0
304 Y	0
305 T	0
306 P	0
307 I	0
308 R	0
309 S	0
310 V	0
311 L	0
312 V	0
313 K	0
314 T	0
315 E	0
316 F	0
317 V	0
318 E	0
319 K	0
320 Y	0
321 F	0
322 A	0
323 N	0
324 Y	0
325 L	0
326 V	0
327 S	0
328 E	0
329 S	0
330 T	0
331 L	0
332 R	0
333 G	0
334 G	0
335 F	0
336 K	0
337 A	0
338 Q	0
339 L	0
340 L	0
341 G	0
342 N	0
343 G	0
344 R	0
345 K	0
346 M	0
347 L	0
348 L	0
349 T	0
350 S	0
351 V	0
352 D	0
353 R	0
354 K	0
355 V	0
356 P	0
357 N	0
358 Q	0
359 I	0
360 G	0
361 I	0
362 Q	0
363 V	0
364 S	0
365 G	0
366 Q	0
367 A	0
368 P	0
369 N	0
370 T	0
371 T	0
372 I	0
373 T	0
374 R	0
375 E	0
376 V	0
377 P	0
378 L	0
379 A	0
380 S	0
381 A	0
382 L	0
383 S	0
384 D	0
385 L	0
386 I	0
387 N	0
388 Q	0
389 N	0
390 A	0
391 D	0
392 I	0
393 A	0
394 S	0
395 F	0
396 R	0
397 T	0
398 I	0
399 G	0
400 L	0
401 E	0
402 G	0
403 F	0
404 R	0
405 Q	0
406 S	0
407 S	0
408 Y	0
409 H	0
410 P	0
411 D	0
412 R	0
413 D	0
414 G	0
415 L	0
416 F	0
417 V	0
418 N	0
419 I	0
420 H	0
421 E	0
422 L	0
423 E	0
424 R	0
425 S	0
426 V	0
427 G	0
428 F	0
429 A	0
430 G	0
431 R	0
432 Q	0
433 Y	0
434 L	0
435 L	0
436 E	0
437 M	0
438 P	0
439 Q	0
440 D	0
441 N	0
442 D	0
443 Y	0
444 L	0
445 S	0
446 A	0
447 T	0
448 P	0
449 F	0
450 G	0
451 V	0
452 M	0
453 S	0
454 V	0
455 D	0
456 G	0
457 D	0
458 K	0
459 V	0
460 S	0
461 S	0
462 S	0
463 H	0
464 L	0
465 S	0
466 K	0
467 A	0
468 Q	0
469 T	0
470 D	0
471 T	0
472 L	0
473 Y	0
474 Q	0
475 Y	0
476 N	0
477 A	0
478 A	0
479 F	0
480 F	0
481 E	0
482 K	0
483 L	0
484 E	0
485 Q	0
486 L	0
487 R	0
488 S	0
489 G	0
490 G	0
491 M	0
492 K	0
493 A	0
494 S	0
495 R	0
496 L	0
497 F	0
498 E	0
499 G	0
500 S	0
501 I	0
502 E	0
503 R	0
504 T	0
505 A	0
506 F	0
507 V	0
508 Q	0
509 Q	0
510 L	0
511 V	0
512 R	0
513 L	0
514 L	0
515 E	0
516 R	0
517 N	0
518 H	0
519 I	0
520 T	0
521 P	0
522 A	0
523 G	0
524 V	0
525 L	0
526 A	0
527 P	0
528 E	0
529 Y	0
530 P	0
531 R	0
532 D	0
533 N	0
534 M	0
535 R	0
536 D	0
537 I	0
538 K	0
539 G	0
540 N	0
541 N	0
542 L	0
543 N	0
544 K	0
545 V	0
546 L	0
547 W	0
548 E	0
549 Q	0
550 A	0
551 F	0
552 A	0
553 A	0
554 S	0
555 V	0
556 W	0
557 R	0
558 S	0
559 R	0
560 D	0
561 N	0
562 D	0
563 P	0
564 L	0
565 L	0
566 F	0
567 R	0
568 L	0
569 A	0
570 T	0
571 R	0
572 L	0
573 V	0
574 K	0
575 N	0
576 P	0
577 A	0
578 V	0
579 V	0
580 K	0
581 V	0
582 L	0
583 Q	0
584 N	0
585 G	0
586 Y	0
587 V	0
588 Q	0
589 S	0
590 D	0
591 I	0
592 A	0
593 Q	0
594 A	0
595 R	0
596 E	0
597 L	0
598 L	0
599 A	0
600 P	0
601 L	0
602 Y	0
603 E	0
604 Q	0
605 W	0
606 R	0
607 T	0
608 R	0
609 A	0
610 V	0
611 E	0
612 A	0
613 E	0
614 T	0
615 Q	0
616 R	0
617 V	0
618 A	0
619 S	0
620 A	0
621 N	0
622 A	0
623 A	0
624 Q	0
625 H	0
626 P	0
627 S	0
628 N	0
629 P	0
630 K	0
631 V	0
632 H	0
633 V	0
634 F	0
635 D	0
636 Q	0
637 A	0
638 E	0
639 V	0
640 E	0
641 R	0
642 S	0
643 L	0
644 D	0
645 D	0
646 K	0
647 L	0
648 L	0
649 I	0
650 L	0
651 L	0
652 L	0
653 T	0
654 G	0
655 P	0
656 Q	0
657 S	0
658 L	0
659 E	0
660 G	0
661 T	0
662 D	0
663 V	0
664 Q	0
665 L	0
666 R	0
667 P	0
668 M	0
669 V	0
670 E	0
671 A	0
672 A	0
673 L	0
674 L	0
675 S	0
676 N	0
677 E	0
678 G	0
679 R	0
680 S	0
681 L	0
682 R	0
683 K	0
684 Q	0
685 I	0
686 L	0
687 F	0
688 H	0
689 A	0
690 L	0
691 R	0
692 P	0
693 V	0
694 A	0
695 D	0
696 S	0
697 F	0
698 S	0
699 K	0
700 A	0
701 A	0
702 A	0
703 P	0
704 V	0
705 N	0
706 P	0
707 H	0
708 A	0
709 E	0
710 L	0
711 G	0
712 V	0
713 G	0
714 K	0
715 I	0
716 M	0
717 I	0
718 N	0
719 N	0
720 R	0
721 L	0
722 N	0
723 Q	0
724 P	0
725 D	0
726 P	0
727 Y	0
728 L	0
729 I	0
730 L	0
731 N	0
732 T	0
733 S	0
734 S	0
735 E	0
736 E	0
737 Q	0
738 A	0
739 Y	0
740 R	0
741 D	0
742 G	0
743 S	0
744 Y	0
745 L	0
746 I	0
747 K	0
748 D	0
749 D	0
750 K	0
751 Y	0
752 R	0
753 S	0
754 Y	0
755 N	0
756 Q	0
757 F	0
758 R	0
759 P	0
760 D	0
761 F	0
762 K	0
763 N	0
764 D	0
765 A	0
766 T	0
767 R	0
768 Y	0
769 M	0
770 N	0
771 D	0
772 L	0
773 D	0
774 T	0
775 P	0
776 F	0
777 V	1e-05
778 G	2e-05
779 G	2e-05
780 I	2e-05
781 S	2e-05
782 G	2e-05
783 T	2e-05
784 T	3e-05
785 Q	3e-05
786 T	3e-05
787 V	3e-05
788 S	3e-05
789 N	3e-05
790 V	3e-05
791 L	3e-05
792 T	3e-05
793 E	3e-05
794 L	3e-05
795 F	3e-05
796 G	3e-05
797 G	3e-05
798 A	2e-05
799 L	2e-05
800 S	1e-05
801 V	1e-05
802 K	0
803 Q	0
804 Y	1e-05
805 W	1e-05
806 Q	1e-05
807 F	1e-05
808 Q	1e-05
809 M	1e-05
810 A	1e-05
811 N	1e-05
812 A	1e-05
813 A	1e-05
814 F	1e-05
815 M	1e-05
816 I	1e-05
817 R	1e-05
818 N	1e-05
819 G	1e-05
820 Y	1e-05
821 H	1e-05
822 S	1e-05
823 F	1e-05
824 F	1e-05
825 E	0
826 T	0
827 F	0
828 Y	0
829 V	0
830 A	0
831 A	0
832 R	0
833 Y	0
834 E	0
835 P	0
836 E	0
837 G	0
838 A	0
839 D	0
840 S	0
841 I	0
842 G	0
843 K	0
844 E	0
845 M	0
846 L	0
847 Q	0
848 M	0
849 F	0
850 D	0
851 K	0
852 Y	0
853 R	0
854 V	0
855 E	0
856 G	0
857 S	0
858 K	0
859 K	0
860 A	0
861 L	0
862 Q	0
863 G	0
864 K	0
865 L	0
866 Y	0
867 D	0
868 G	0
869 V	0
870 M	0
871 A	0
872 R	0
873 V	0
874 L	0
875 P	0
876 I	0
877 I	0
878 N	0
879 Q	0
880 G	0
881 L	0
882 S	0
883 A	0
884 A	0
885 D	0
886 E	0
887 F	0
888 H	0
889 P	0
890 P	0
891 R	0
892 F	0
893 T	0
894 R	0
895 I	0
896 G	0
897 P	0
898 R	0
899 P	0
900 A	0
901 L	0
902 L	0
903 G	0
904 Q	0
905 A	0
906 V	0
907 K	0
908 D	0
909 L	0
910 E	0
911 L	0
912 K	0
913 A	0
914 G	0
915 L	0
916 T	0
917 S	0
918 V	0
919 G	0
920 D	0
921 G	0
922 F	0
923 E	0
924 P	0
925 R	0
926 Q	0
927 G	0
928 S	0
929 A	0
930 D	0
931 I	0
932 H	0
933 Q	0
934 F	0
935 V	0
936 T	0
937 D	0
938 P	0
939 V	0
940 L	0
941 F	0
942 A	0
943 K	0
944 T	0
945 H	0
946 T	0
947 V	0
948 S	0
949 A	0
950 E	0
951 A	0
952 L	0
953 V	0
954 R	0
955 S	0
956 G	0
957 R	0
958 L	0
959 P	0
960 A	0
961 E	0
962 G	0
963 S	0
964 A	0
965 Q	0
966 L	0
967 V	0
968 K	0
969 V	0
970 G	0
971 S	0
972 G	0
973 L	0
974 Y	0
975 E	0
976 L	0
977 E	0
978 Y	0
979 T	0
980 E	0
981 Q	0
982 S	0
983 A	0
984 N	0
985 D	0
986 I	0
987 S	0
988 S	0
989 S	0
990 S	0
991 I	0
992 P	1e-05
993 A	1e-05
994 Y	1e-05
995 F	1e-05
996 L	1e-05
997 G	1e-05
998 Y	1e-05
999 N	1e-05
1000 G	1e-05
1001 P	1e-05
1002 N	1e-05
1003 Q	1e-05
1004 A	1e-05
1005 N	1e-05
1006 A	1e-05
1007 V	1e-05
1008 P	1e-05
1009 A	1e-05
1010 Y	1e-05
1011 V	1e-05
1012 D	0
1013 I	0
1014 P	0
1015 K	0
1016 R	1e-05
1017 T	2e-05
1018 I	6e-05
1019 A	7e-05
1020 G	7e-05
1021 N	8e-05
1022 F	8e-05
1023 L	8e-05
1024 F	8e-05
1025 T	8e-05
1026 G	8e-05
1027 T	8e-05
1028 L	8e-05
1029 S	8e-05
1030 G	8e-05
1031 G	8e-05
1032 S	8e-05
1033 L	8e-05
1034 V	8e-05
1035 V	8e-05
1036 T	7e-05
1037 S	6e-05
1038 L	5e-05
1039 D	3e-05
1040 A	3e-05
1041 N	1e-05
1042 T	1e-05
1043 F	0
1044 R	0
1045 V	0
1046 Y	0
1047 H	0
1048 D	0
1049 G	0
1050 R	0
1051 V	0
1052 N	0
1053 S	0
1054 S	0
1055 L	0
1056 L	0
1057 Y	0
1058 D	0
1059 N	0
1060 V	0
1061 V	0
1062 M	0
1063 A	0
1064 V	0
1065 D	0
1066 Y	0
1067 K	0
1068 D	0
1069 Y	1e-05
1070 Q	1e-05
1071 I	1e-05
1072 A	1e-05
1073 G	1e-05
1074 T	1e-05
1075 A	1e-05
1076 E	1e-05
1077 G	1e-05
1078 L	1e-05
1079 A	1e-05
1080 A	1e-05
1081 A	1e-05
1082 Y	1e-05
1083 M	1e-05
1084 Q	1e-05
1085 Y	1e-05
1086 V	1e-05
1087 N	0
1088 H	0
1089 E	0
1090 W	0
1091 Q	0
1092 L	0
1093 V	0
1094 L	0
1095 Q	0
1096 R	0
1097 Q	0
1098 E	0
1099 Y	0
1100 Q	0
1101 R	0
1102 D	0
1103 G	0
1104 Q	0
1105 M	0
1106 L	0
1107 R	0
1108 L	0
1109 R	0
1110 L	0
1111 R	0
1112 D	0
1113 D	0
1114 E	0
1115 E	0
1116 P	0
1117 L	0
1118 S	0
1119 I	0
1120 Q	0
1121 V	0
1122 A	0
1123 D	0
1124 S	0
1125 Q	0
1126 V	0
1127 V	0
1128 E	0
1129 R	0
1130 N	0
1131 Q	0
1132 A	0
1133 Q	0
1134 F	0
1135 V	0
1136 A	0
1137 Y	0
1138 R	0
1139 E	0
1140 Q	0
1141 I	0
1142 H	0
1143 Q	0
1144 Q	0
1145 L	0
1146 K	0
1147 K	0
1148 V	0
1149 A	0
1150 T	0
1151 Q	0
1152 F	0
1153 E	0
1154 V	0
1155 S	0
1156 I	0
1157 S	0
1158 G	0
1159 V	0
1160 S	0
1161 D	0
1162 G	0
1163 V	0
1164 Y	0
1165 T	0
1166 E	0
1167 G	0
1168 E	0
1169 F	0
1170 S	0
1171 P	0
1172 D	0
1173 H	0
1174 P	0
1175 A	0
1176 I	0
1177 A	0
1178 A	0
1179 W	0
1180 A	0
1181 K	0
1182 L	0
1183 C	0
1184 A	0
1185 E	0
1186 V	0
1187 Y	0
1188 D	0
1189 R	0
1190 I	0
1191 N	0
1192 A	0
1193 D	0
1194 T	0
1195 K	0
1196 Q	0
1197 L	0
1198 V	0
1199 D	0
1200 K	0
1201 R	0
1202 N	0
1203 K	0
1204 L	0
1205 Y	0
1206 E	0
1207 N	0
1208 R	0
1209 R	0
1210 N	0
1211 T	0
1212 I	0
1213 R	0
1214 R	0
1215 D	0
1216 L	0
1217 I	0
1218 N	0
1219 Q	0
1220 Q	0
1221 I	0
1222 K	0
1223 Q	0
1224 L	0
1225 N	0
1226 I	0
1227 T	0
1228 L	0
1229 E	0
1230 Y	0
1231 Y	0
1232 K	0
1233 A	0
1234 Q	0
1235 Y	0
1236 D	0
1237 T	0
1238 V	0
1239 L	0
1240 R	0
1241 E	0
1242 A	0
1243 G	0
1244 F	0
1245 V	0
1246 E	0
1247 Q	0
1248 S	0
1249 W	0
1250 L	0
1251 W	0
1252 Q	0
1253 Q	0
1254 I	0
1255 K	0
1256 A	0
1257 K	0
1258 N	0
1259 G	0
1260 S	0
1261 A	0
1262 A	0
1263 V	0
1264 V	0
1265 R	0
1266 I	0
1267 D	0
1268 D	0
1269 T	0
1270 A	0
1271 I	0
1272 Q	0
1273 G	0
1274 G	0
1275 G	0
1276 K	0
1277 Q	0
1278 R	0
1279 T	0
1280 D	0
1281 S	0
1282 V	0
1283 G	0
1284 E	0
1285 R	0
1286 Y	0
1287 A	0
1288 I	0
1289 S	0
1290 E	0
1291 A	0
1292 Y	0
1293 Q	0
1294 R	0
1295 G	0
1296 A	0
1297 R	0
1298 G	0
1299 T	0
1300 G	0
1301 F	0
1302 S	0
1303 D	0
1304 G	0
1305 L	0
1306 R	0
1307 N	0
1308 F	0
1309 R	0
1310 E	0
1311 I	0
1312 E	0
1313 I	0
1314 P	0
1315 G	0
1316 V	0
1317 D	0
1318 D	0
1319 K	0
1320 M	0
1321 S	0
1322 A	0
1323 L	0
1324 E	0
1325 M	0
1326 K	0
1327 R	0
1328 L	0
1329 F	0
1330 L	0
1331 E	0
1332 G	0
1333 K	0
1334 L	0
1335 T	0
1336 S	0
1337 E	0
1338 Q	0
1339 Q	0
1340 G	0
1341 A	0
1342 L	0
1343 S	0
1344 G	0
1345 R	0
1346 I	0
1347 T	0
1348 E	0
1349 T	0
1350 S	0
1351 R	0
1352 A	0
1353 E	0
1354 Y	0
1355 I	0
1356 D	0
1357 K	0
1358 V	0
1359 L	0
1360 R	0
1361 Q	0
1362 T	0
1363 A	0
1364 V	0
1365 F	0
1366 S	0
1367 E	0
1368 D	0
1369 F	0
1370 H	0
1371 D	0
1372 A	0
1373 G	0
1374 S	0
1375 V	0
1376 F	0
1377 D	0
1378 R	0
1379 L	0
1380 V	0
1381 P	0
1382 Q	0
1383 D	0
1384 F	0
1385 Y	0
1386 L	0
1387 S	0
1388 L	0
1389 V	0
1390 G	0
1391 D	0
1392 R	0
1393 S	0
1394 G	0
1395 G	0
1396 R	0
1397 C	0
1398 Y	5e-05
1399 P	5e-05
1400 L	6e-05
1401 V	7e-05
1402 R	7e-05
1403 A	8e-05
1404 M	8e-05
1405 T	8e-05
1406 V	9e-05
1407 A	9e-05
1408 L	9e-05
1409 A	9e-05
1410 S	9e-05
1411 G	9e-05
1412 G	9e-05
1413 E	9e-05
1414 A	9e-05
1415 G	9e-05
1416 I	8e-05
1417 N	8e-05
1418 S	8e-05
1419 L	8e-05
1420 V	7e-05
1421 Q	1e-05
1422 K	1e-05
1423 L	1e-05
1424 F	1e-05
1425 F	1e-05
1426 A	1e-05
1427 S	0
1428 A	0
1429 D	0
1430 P	0
1431 Q	0
1432 A	0
1433 G	0
1434 S	0
1435 S	0
1436 T	0
1437 L	0
1438 L	0
1439 R	0
1440 N	0
1441 S	0
1442 L	0
1443 I	0
1444 K	0
1445 L	0
1446 H	0
1447 S	0
1448 N	0
1449 V	0
1450 E	0
1451 A	0
1452 V	0
1453 Q	0
1454 A	0
1455 S	0
1456 T	0
1457 E	0
1458 L	0
1459 G	0
1460 Q	1e-05
1461 F	2e-05
1462 G	2e-05
1463 L	2e-05
1464 S	2e-05
1465 E	3e-05
1466 V	5e-05
1467 V	5e-05
1468 S	5e-05
1469 R	5e-05
1470 L	6e-05
1471 A	6e-05
1472 A	7e-05
1473 T	7e-05
1474 T	7e-05
1475 G	7e-05
1476 T	7e-05
1477 S	7e-05
1478 M	7e-05
1479 F	7e-05
1480 A	7e-05
1481 L	7e-05
1482 N	6e-05
1483 T	5e-05
1484 Q	2e-05
1485 N	2e-05
1486 H	2e-05
1487 S	2e-05
1488 M	2e-05
1489 M	2e-05
1490 V	2e-05
1491 G	2e-05
1492 S	2e-05
1493 T	1e-05
1494 V	1e-05
1495 T	0
1496 T	0
1497 E	0
1498 G	0
1499 R	0
1500 R	0
1501 Y	0
1502 Y	0
1503 F	0
1504 Y	0
1505 D	0
1506 P	0
1507 N	0
1508 V	0
1509 G	0
1510 I	0
1511 F	0
1512 A	0
1513 F	0
1514 D	0
1515 N	0
1516 T	0
1517 K	0
1518 S	0
1519 L	0
1520 S	0
1521 R	0
1522 A	0
1523 M	0
1524 E	0
1525 Q	0
1526 H	0
1527 L	0
1528 V	0
1529 G	0
1530 R	0
1531 R	1e-05
1532 L	2e-05
1533 A	3e-05
1534 V	3e-05
1535 H	3e-05
1536 Y	3e-05
1537 G	3e-05
1538 S	3e-05
1539 F	3e-05
1540 G	3e-05
1541 S	3e-05
1542 K	3e-05
1543 S	3e-05
1544 A	3e-05
1545 P	3e-05
1546 A	3e-05
1547 F	3e-05
1548 N	3e-05
1549 L	3e-05
1550 I	3e-05
1551 E	1e-05
1552 I	0
1553 D	0
1554 T	0
1555 G	0
1556 K	0
1557 M	0
1558 A	0
1559 E	0
1560 V	0
1561 P	0
1562 V	0
1563 G	0
1564 N	0
1565 G	0
1566 L	0
1567 N	0
1568 V	0
1569 A	0
1570 D	0
1571 L	0
1572 T	0
1573 R	0
1574 F	0
1575 E	0
1576 E	0
1577 L	0
1578 S	0
1579 S	0
1580 V	0
1581 I	0
1582 G	0
1583 Q	0
1584 R	0
1585 R	0
1586 Q	0
1587 V	0
1588 E	0
1589 Q	0
1590 V	0
1591 M	0
1592 S	0
1593 A	0
1594 Q	0
1595 E	0
1596 R	0
1597 I	0
1598 T	0
1599 E	0
1600 D	0
1601 L	0
1602 Q	0
1603 L	0
1604 S	0
1605 T	0
1606 A	0
1607 L	0
1608 Q	0
1609 A	0
1610 F	0
1611 D	0
1612 A	0
1613 E	0
1614 Q	0
1615 W	0
1616 G	0
1617 A	0
1618 R	0
1619 F	0
1620 E	0
1621 A	0
1622 A	0
1623 S	0
1624 T	0
1625 R	0
1626 L	0
1627 A	0
1628 Q	0
1629 E	0
1630 H	0
1631 Q	0
1632 L	0
1633 D	0
1634 S	0
1635 R	0
1636 W	0
1637 L	0
1638 P	0
1639 I	0
1640 I	0
1641 A	0
1642 T	0
1643 T	0
1644 E	0
1645 E	0
1646 Q	0
1647 G	0
1648 E	0
1649 G	0
1650 R	0
1651 Y	0
1652 R	0
1653 V	0
1654 Q	0
1655 F	0
1656 I	0
1657 N	0
1658 R	0
1659 D	0
1660 Q	0
1661 P	0
1662 E	0
1663 Q	0
1664 T	0
1665 R	0
1666 W	0
1667 L	0
1668 D	0
1669 T	0
1670 D	0
1671 D	0
1672 S	0
1673 T	0
1674 F	0
1675 V	0
1676 E	0
1677 F	0
1678 R	0
1679 R	0
1680 F	0
1681 V	0
1682 D	0
1683 E	0
1684 H	0
1685 M	0
1686 S	0
1687 V	0
1688 L	0
1689 N	0
1690 E	0
1691 H	0
1692 F	0
1693 T	0
1694 L	0
1695 E	0
1696 S	0
1697 G	0
1698 R	0
1699 M	0
1700 R	0
1701 P	2e-05
1702 R	0.00015
1703 G	0.00049
1704 G	0.00085
1705 V	0.00179
1706 G	0.00217
1707 E	0.00231
1708 A	0.00437
1709 A	0.00494
1710 P	0.00504
1711 V	0.00511
1712 D	0.00512
1713 G	0.00513
1714 L	0.00514
1715 N	0.00514
1716 A	0.00514
1717 G	0.00514
1718 F	0.00514
1719 A	0.00514
1720 V	0.00514
1721 Q	0.00512
1722 A	0.00511
1723 L	0.00508
1724 I	0.00496
1725 Q	0.0045
1726 W	0.00418
1727 F	0.00377
1728 S	0.00104
1729 D	0.00012
1730 K	2e-05
1731 N	0
1732 R	0
1733 H	0
1734 D	0
1735 A	5e-05
1736 A	6e-05
1737 N	7e-05
1738 G	8e-05
1739 M	0.0001
1740 A	0.00011
1741 S	0.00012
1742 P	0.00013
1743 D	0.00014
1744 L	0.00016
1745 A	0.00018
1746 T	0.00019
1747 A	0.0002
1748 L	0.00021
1749 K	0.00021
1750 V	0.00025
1751 H	0.00029
1752 S	0.00037
1753 Y	0.00041
1754 L	0.00049
1755 N	0.00052
1756 F	0.00074
1757 V	0.00094
1758 Q	0.00091
1759 M	0.00095
1760 V	0.00097
1761 H	0.00099
1762 G	0.00103
1763 G	0.00104
1764 V	0.00103
1765 Q	0.00099
1766 D	0.00098
1767 V	0.00099
1768 I	0.00098
1769 K	0.00097
1770 V	0.00097
1771 T	0.00096
1772 A	0.00095
1773 L	0.00091
1774 V	0.00077
1775 R	0.00061
1776 T	0.00058
1777 A	0.00056
1778 L	0.00054
1779 R	0.0003
1780 G	0.00011
1781 E	9e-05
1782 V	0.00011
1783 V	0.0001
1784 A	8e-05
1785 A	8e-05
1786 Q	6e-05
1787 T	8e-05
1788 S	0.00014
1789 F	0.00029
1790 K	0.00031
1791 E	0.00332
1792 F	0.04369
1793 A	0.07747
1794 L	0.09734
1795 S	0.10137
1796 L	0.11338
1797 G	0.11647
1798 H	0.12853
1799 T	0.15625
1800 V	0.16442
1801 N	0.16636
1802 E	0.17067
1803 G	0.18507
1804 V	0.1978
1805 G	0.19896
1806 V	0.19962
1807 L	0.19965
1808 F	0.19965
1809 G	0.1996
1810 G	0.19932
1811 A	0.19892
1812 M	0.19702
1813 I	0.19537
1814 G	0.18346
1815 L	0.14671
1816 D	0.10015
1817 A	0.09074
1818 Y	0.08721
1819 E	0.0771
1820 L	0.07492
1821 A	0.05844
1822 H	0.01988
1823 A	0.00863
1824 E	0.00087
1825 N	0.00045
1826 D	6e-05
1827 V	8e-05
1828 Q	0.00014
1829 K	0.00041
1830 A	0.01007
1831 V	0.02125
1832 F	0.02831
1833 G	0.0441
1834 T	0.07084
1835 Q	0.13552
1836 L	0.26689
1837 A	0.31456
1838 F	0.35108
1839 D	0.36596
1840 S	0.45465
1841 A	0.59073
1842 S	0.69776
1843 F	0.81397
1844 V	0.84099
1845 T	0.8508
1846 G	0.85964
1847 A	0.86536
1848 A	0.86978
1849 G	0.87198
1850 I	0.87506
1851 G	0.87558
1852 A	0.87832
1853 G	0.87444
1854 L	0.87033
1855 V	0.86336
1856 G	0.81401
1857 A	0.75193
1858 S	0.64627
1859 T	0.54209
1860 A	0.58183
1861 G	0.57137
1862 A	0.61858
1863 V	0.67329
1864 L	0.66209
1865 G	0.6304
1866 G	0.60126
1867 A	0.81673
1868 G	0.8729
1869 V	0.93194
1870 I	0.97425
1871 L	0.98206
1872 G	0.98303
1873 G	0.98131
1874 L	0.98007
1875 A	0.97581
1876 V	0.97031
1877 G	0.96256
1878 F	0.95584
1879 T	0.94221
1880 A	0.93535
1881 L	0.92826
1882 A	0.89404
1883 Q	0.81316
1884 A	0.79186
1885 F	0.74076
1886 G	0.63358
1887 A	0.53487
1888 V	0.43305
1889 A	0.31656
1890 E	0.0354
1891 D	0.00718
1892 A	0.00378
1893 K	0.0003
1894 A	0.00021
1895 V	0.00015
1896 G	8e-05
1897 R	2e-05
1898 Y	2e-05
1899 F	1e-05
1900 D	0
1901 T	0
1902 V	0
1903 D	0
1904 K	0
1905 A	0
1906 Y	0
1907 K	0
1908 G	0
1909 N	0
1910 G	0
1911 Y	0
1912 R	0
1913 Y	0
1914 D	0
1915 N	0
1916 E	0
1917 K	1e-05
1918 Q	1e-05
1919 V	5e-05
1920 L	5e-05
1921 V	5e-05
1922 P	5e-05
1923 L	5e-05
1924 A	5e-05
1925 G	5e-05
1926 A	5e-05
1927 V	5e-05
1928 I	5e-05
1929 K	5e-05
1930 T	5e-05
1931 L	5e-05
1932 D	5e-05
1933 L	5e-05
1934 S	4e-05
1935 K	2e-05
1936 N	2e-05
1937 Q	1e-05
1938 I	1e-05
1939 D	0
1940 F	0
1941 D	0
1942 S	0
1943 Q	6e-05
1944 Y	0.00018
1945 I	0.00045
1946 Y	0.00048
1947 R	0.00049
1948 T	0.00052
1949 H	0.00054
1950 S	0.00056
1951 G	0.00056
1952 S	0.00057
1953 T	0.00057
1954 G	0.00057
1955 S	0.00058
1956 G	0.00058
1957 K	0.00058
1958 I	0.00058
1959 N	0.00058
1960 Y	0.00058
1961 F	0.00058
1962 F	0.00058
1963 W	0.00056
1964 V	0.00051
1965 G	0.0003
1966 D	0.00017
1967 F	0.00013
1968 P	3e-05
1969 R	2e-05
1970 M	2e-05
1971 V	2e-05
1972 H	1e-05
1973 D	0
1974 R	0
1975 G	0
1976 Q	0
1977 A	0
1978 I	0
1979 E	0
1980 V	0
1981 R	0
1982 S	0
1983 G	0
1984 I	0
1985 G	0
1986 Y	0
1987 K	0
1988 D	0
1989 V	0
1990 S	0
1991 R	0
1992 P	0
1993 L	0
1994 E	0
1995 H	0
1996 G	0
1997 D	0
1998 S	0
[truncated: 931 more rows]

## Sheet: Supplementary Figure 4c
Supplementary Figure 4c			Mass-spectrometry data of the C-terminal region of the effector in liquid chromatography with tandem mass spectrometry performed by Proteome Factory AG.
1. Notes
2. Result Statistics
Figure 1. False discovery rate (FDR) curve. X axis is the number of peptide-spectrum matches (PSM) being kept. Y axis is the corresponding FDR.
Figure 2. PSM score distribution. (a) Distribution of PEAKS peptide score; (b) Scatterplot of PEAKS peptide score versus precursor mass error.
		(a)								(b)
Figure 3. Distribution of peptide feature detection. (a) Feature m/z distribution; (b) Feature RT distribution
		(a)								(b)
Figure 4. Distribution of identified peptide features. (a) Feature abundance distribution (b) De novo sequencing validation.
		(a)								(b)
Table 1. Statistics of data.									Table 4. PTM profile.
# of MS scans	5830								Name	∆Mass	Position	#PSM	-10lgP	Abundance	AScore
# of MS/MS scans	28072								Deamidation	.98	NQ	2125	123.23	1.13E6	36.05
# of Features	57150								Oxidation	15.99	M	1528	112.19	2.17E6	167.75
									Carbamidomethyl	57.02	C	19	83.69	5.22E4	1000.00
Table 2. Result filtration parameters.
Peptide -10lgP	≥15
PTM Ascore	≥0
Protein -10lgP	≥20
Proteins unique peptides	≥0
De novo ALC Score	≥50%
Table 3. Statistics of filtered result.
Peptide-Spectrum Matches	13446
Peptide sequences	1107
Protein groups	20
Proteins	20
Proteins (#Unique Peptides)	2 (>2); 0 (=2); 18 (=1);
FDR (Peptide-Spectrum Matches)	2.0%
FDR (Peptide Sequences)	8.3%
FDR (Protein Group)	110.0%
De Novo Only Spectra	5287
# of identified Features	3099
# of identified MS/MS scans	13446
3. Experiment Control
Figure 5. Precursor mass error of peptide-spectrum matches (PSM) in filtered result. (a) Distribution of precursor mass error in ppm; (b) Scatterplot of precursor m/z versus precursor mass error in ppm.
		(a)								(b)
Table 5. Number of identified peptides in each sample by the number of missed cleavages
Missed Cleavages	0	1	2	3	4+
1Tr	382	83	6	1	0
1TrProAla	96	109	81	20	0
1TrAspN	117	129	51	32	0
4. Other Information
Table 6. Search parameters.					Table 7. Instrument parameters.
Search Engine Name: PEAKS					Fractions: 22E069_MPI_Sample1_TrAspN.raw
Parent Mass Error Tolerance: 5.0 ppm					Ion Source: ESI(nano-spray)
Fragment Mass Error Tolerance: 0.6 Da					Fragmentation Mode: CID, CAD(y and b ions)
Precursor Mass Search Type: monoisotopic					MS Scan Mode: FT-ICR/Orbitrap
Enzyme: Specified by each sample					MS/MS Scan Mode: FT-ICR/Orbitrap
Max Missed Cleavages: 3					Fractions: 22E069_MPI_Sample11.raw, 22E069_MPI_Sample1_TrProAla
Digest Mode: Semispecific					.raw
Variable Modifications:					Ion Source: ESI(nano-spray)
Carbamidomethylation: 57.02					Fragmentation Mode: CID, CAD(y and b ions)
Oxidation (M): 15.99					MS Scan Mode: FT-ICR/Orbitrap
Deamidation (NQ): 0.98					MS/MS Scan Mode: Linear Ion Trap
Propionamide: 71.04
Max Variable PTM Per Peptide: 7
Database: 22E069
Taxon: All
Contaminant Database: Contaminants
Searched Entry: 4648
FDR Estimation: Enabled
Merge Options: no merge
Precursor Options: corrected
Charge Options: no correction
Filter Options: no filter
Process: true
Associate chimera: no
Protein List
Protein Accession Contains:
Protein Description Contains:
Peptide Sample Area >=
Protein Ptm Contains:
Protein Group	Protein ID	Accession	-10lgP	Coverage (%)	Coverage (%) 1Tr	Coverage (%) 1TrProAla	Coverage (%) 1TrAspN	Area 1Tr	Area 1TrProAla	Area 1TrAspN	#Peptides	#Unique	#Spec 1Tr	#Spec 1TrProAla	#Spec 1TrAspN	PTM	Avg. Mass	Description
1	2	Mcf1B397	701.34	30	28	23	27	1.4E10	4.68E9	6.92E9	576	576	5122	3106	4352	Y	329069	Mcf1B397
15	4	P33195|GCSP_ECOLI	138.20	5	3	1	2	3.98E5	6.12E4	7.45E4	5	5	8	2	3	N	104376	Glycine dehydrogenase (decarboxylating) OS=Escherichia coli (strain K12) OX=83333 GN=gcvP PE=1 SV=3
44	11	P0A825|GLYA_ECOLI	97.19	3	3	0	0	6.05E4			1	1	2	0	0	N	45317	Serine hydroxymethyltransferase OS=Escherichia coli (strain K12) OX=83333 GN=glyA PE=1 SV=1
25	5643	P0AEW4|CPDA_ECOLI	38.08	3	0	0	3			7.12E6	1	1	0	0	4	N	30938	3',5'-cyclic adenosine monophosphate phosphodiesterase CpdA OS=Escherichia coli (strain K12) OX=83333 GN=cpdA PE=1 SV=1
31	26	P09835|UHPB_ECOLI	27.92	2	2	0	0	3.36E6			1	1	3	0	0	Y	56306	Signal transduction histidine-protein kinase/phosphatase UhpB OS=Escherichia coli (strain K12) OX=83333 GN=uhpB PE=1 SV=3
12	41	P43329|HRPA_ECOLI	26.32	1	1	1	0	2.41E6	1.36E6		1	1	18	15	0	N	149027	ATP-dependent RNA helicase HrpA OS=Escherichia coli (strain K12) OX=83333 GN=hrpA PE=1 SV=3
46	4070	P0A6Y8|DNAK_ECOLI	25.60	1	0	0	1			1.84E5	1	1	0	0	2	N	69115	Chaperone protein DnaK OS=Escherichia coli (strain K12) OX=83333 GN=dnaK PE=1 SV=2
22	166	P20099|BISC_ECOLI	25.39	2	0	0	2			6.02E5	1	1	0	0	6	N	85851	Biotin sulfoxide reductase OS=Escherichia coli (strain K12) OX=83333 GN=bisC PE=1 SV=3
39	151	P45761|GSPJ_ECOLI	24.60	11	11	11	0	6.72E5	2.55E5		1	1	1	3	0	Y	22231	Type II secretion system protein J OS=Escherichia coli (strain K12) OX=83333 GN=gspJ PE=2 SV=1
9	31	P17846|CYSI_ECOLI	24.39	1	1	1	1	2.25E6	1.98E6	2.9E5	1	1	23	26	1	N	63998	Sulfite reductase [NADPH] hemoprotein beta-component OS=Escherichia coli (strain K12) OX=83333 GN=cysI PE=1 SV=4
80	23244	P07330|CHEB_ECOLI	23.67	2	2	0	0	0			1	1	1	0	0	Y	37468	Protein-glutamate methylesterase/protein-glutamine glutaminase OS=Escherichia coli (strain K12) OX=83333 GN=cheB PE=1 SV=3
29	230	P09372|GRPE_ECOLI	23.65	5	0	5	0		1.56E6		1	1	0	6	0	Y	21798	Protein GrpE OS=Escherichia coli (strain K12) OX=83333 GN=grpE PE=1 SV=1
20	40	P0A7R1|RL9_ECOLI	23.52	10	10	0	0	4.02E6			1	1	10	0	0	N	15769	50S ribosomal protein L9 OS=Escherichia coli (strain K12) OX=83333 GN=rplI PE=1 SV=1
40	923	P31448|YIDK_ECOLI	23.32	2	0	2	0		3.78E6		1	1	0	7	0	N	62085	Uncharacterized symporter YidK OS=Escherichia coli (strain K12) OX=83333 GN=yidK PE=1 SV=1
51	236	P0AGD7|SRP54_ECOLI	22.64	2	0	0	2			9.52E5	1	1	0	0	5	N	49787	Signal recognition particle protein OS=Escherichia coli (strain K12) OX=83333 GN=ffh PE=1 SV=1
63	46	P60293|MUKF_ECOLI	21.96	5	5	0	0	2.88E5			1	1	1	0	0	Y	50579	Chromosome partition protein MukF OS=Escherichia coli (strain K12) OX=83333 GN=mukF PE=1 SV=1
19	23245	P0ACH8|MELR_ECOLI	21.87	3	0	3	0		5.29E6		1	1	0	13	0	N	34928	Melibiose operon regulatory protein OS=Escherichia coli (strain K12) OX=83333 GN=melR PE=1 SV=1
32	179	P0AB67|PNTB_ECOLI	21.86	3	3	0	0	2.18E6			1	1	8	0	0	Y	48723	NAD(P) transhydrogenase subunit beta OS=Escherichia coli (strain K12) OX=83333 GN=pntB PE=1 SV=1
21	97	P52127|YFJL_ECOLI	21.44	1	1	0	1	1.38E6		1.36E6	1	1	8	0	6	N	62007	Uncharacterized protein YfjL OS=Escherichia coli (strain K12) OX=83333 GN=yfjL PE=4 SV=1
41	2615	P27128|RFAI_ECOLI	20.68	3	0	3	0		8.84E4		1	1	0	3	0	N	39423	Lipopolysaccharide 1,3-galactosyltransferase OS=Escherichia coli (strain K12) OX=83333 GN=rfaI PE=3 SV=1
total 20 proteins
Protein Coverage:
Supporting Peptides:
Peptide	Uniq	-10lgP	Mass	Length	ppm	m/z	z	RT	Fraction	Scan	Source File	Area 1Tr	Area 1TrProAla	Area 1TrAspN	#Feature	#Feature 1Tr	#Feature 1TrProAla	#Feature 1TrAspN	Start	End	PTM
R.EVPLASALSDLINQNADIASFR.T	Y	128.62	23432070	22	0.2	11726111	2	39.16	1	F1:11144	22E069_MPI_Sample11.raw	2.94E8		2.82E6	70	51	0	19	407	428
K.VPNQIGIQVSGQAPNTTITR.E	Y	127.02	20931228	20	0.0	10475687	2	20.56	1	F1:4530	22E069_MPI_Sample11.raw	3.88E7		2.33E7	22	9	0	13	387	406
V.PLASALSDLINQNADIASFR.T	Y	126.21	21150959	20	0.4	10585557	2	39.12	1	F1:11194	22E069_MPI_Sample11.raw	7.25E6			38	38	0	0	409	428
R.LVVLTDGVLNFSFGTAAR.S	Y	123.39	18790203	18	-0.7	9405168	2	34.16	1	F1:10935	22E069_MPI_Sample11.raw	3.96E7	2.6E6	4.61E5	178	148	24	6	297	314
R.VLPIIN(+.98)QGLSAADEFHPPR.F	Y	122.05	20740847	19	-0.5	10380491	2	2023-09-30	1	F1:8110	22E069_MPI_Sample11.raw	9.47E7			31	31	0	0	905	923	Deamidation (NQ)
V.PLASALSDLINQN(+.98)ADIASFR.T	Y	121.11	21160801	20	-1.7	10590455	2	38.21	1	F1:10995	22E069_MPI_Sample11.raw	1.26E5			2	2	0	0	409	428	Deamidation (NQ)
R.EVPLASALSDLIN(+.98)QNADIASFR.T	Y	120.79	23441909	22	-0.4	11731023	2	37.24	1	F1:10630	22E069_MPI_Sample11.raw	9.42E6		0	16	15	0	1	407	428	Deamidation (NQ)
K.AQTDTLYQYNAAFFEK.L	Y	119.78	19088894	16	0.2	9554522	2	28.43	1	F1:7539	22E069_MPI_Sample11.raw	2.89E8	4.1E7	8.29E7	48	20	7	21	499	514
K.LISEEDLSMASISK.D	Y	118.12	15217596	14	-0.1	7618870	2	24.94	1	F1:6236	22E069_MPI_Sample11.raw	3.73E8		3.18E7	68	50	0	18	25	38
R.EVPLASALSDLINQN(+.98)ADIASFR.T	Y	117.08	23441909	22	0.2	11731030	2	38.24	1	F1:10956	22E069_MPI_Sample11.raw	2.15E7			8	8	0	0	407	428	Deamidation (NQ)
R.VLPIINQGLSAADEFHPPR.F	Y	117.00	20731006	19	-1.6	10375559	2	2023-04-29	1	F1:7508	22E069_MPI_Sample11.raw	3.05E8		2.29E6	61	57	0	4	905	923
R.RQQ(+.98)MTDVPGTPAINAYK.Q	Y	115.82	18899305	17	-0.1	9459725	2	18.24	1	F1:3555	22E069_MPI_Sample11.raw	5.77E6		1.94E6	5	4	0	1	116	132	Deamidation (NQ)
R.VLPIINQ(+.98)GLSAADEFHPPR.F	Y	115.19	20740847	19	-0.5	10380491	2	30.69	1	F1:8387	22E069_MPI_Sample11.raw	6.85E7			8	8	0	0	905	923	Deamidation (NQ)
R.RQQMTDVPGTPAINAYK.Q	Y	113.83	18889465	17	-1.9	9454788	2	17.49	1	F1:3310	22E069_MPI_Sample11.raw	4.75E7		3.64E7	8	4	0	4	116	132
K.VLVMLGPDDSKPLNATTLR.E	Y	113.70	20391085	19	-1.2	10205603	2	24.70	1	F1:6296	22E069_MPI_Sample11.raw	4.43E8		7.66E6	33	28	0	5	159	177
R.LEQQLTIQVADSTFSQK.Y	Y	112.76	19349949	17	-0.6	9685042	2	24.51	1	F1:6348	22E069_MPI_Sample11.raw	7.59E7	4.01E7		78	44	34	0	194	210
K.VLVMLGPDDSKPLN(+.98)ATTLR.E	Y	112.60	20400925	19	-0.1	10210534	2	25.32	1	F1:6378	22E069_MPI_Sample11.raw	7.14E7		0	11	10	0	1	159	177	Deamidation (NQ)
K.QYWQFQMANAAFM(+15.99)IR.N	Y	112.19	19198811	15	-0.7	9609471	2	32.02	1	F1:8875	22E069_MPI_Sample11.raw	3.61E6		2.7E5	10	8	0	2	835	849	Oxidation (M)
K.AAAPVNPHAELGVGK.I	Y	112.16	14297677	15	-1.1	7158903	2	14.84	1	F1:2292	22E069_MPI_Sample11.raw	2.49E8		2.31E8	50	34	0	16	732	746
K.DFTN(+.98)LLNTLIDGQIGAASR.Q	Y	112.02	20190272	19	-0.4	10105205	2	37.47	10	F10:10080	22E069_MPI_Sample1_TrProAla.raw	3.63E5	1.11E6	8.15E5	16	2	6	8	39	57	Deamidation (NQ)
L.PIINQ(+.98)GLSAADEFHPPR.F	Y	112.01	18619323	17	0.2	9319736	2	2023-06-30	1	F1:8428	22E069_MPI_Sample11.raw	8.68E6			7	7	0	0	907	923	Deamidation (NQ)
R.NHITPAGVLAPEYPR.D	Y	111.44	16338575	15	-0.3	8179358	2	20.70	1	F1:4603	22E069_MPI_Sample11.raw	2.99E8		2.76E8	60	30	0	30	549	563
L.PIINQGLSAADEFHPPR.F	Y	111.16	18609482	17	-1.3	9314802	2	2023-04-29	1	F1:7615	22E069_MPI_Sample11.raw	1.41E8			37	37	0	0	907	923
K.DFTNLLNTLIDGQIGAASR.Q	Y	110.47	20180432	19	-0.9	10100280	2	39.56	1	F1:11462	22E069_MPI_Sample11.raw	7.92E7	1.33E7	6.45E7	102	36	21	45	39	57
K.QYWQFQMANAAFMIR.N	Y	110.22	19038861	15	-1.0	9529494	2	33.89	1	F1:9650	22E069_MPI_Sample11.raw	3.12E6		2.53E5	15	12	0	3	835	849
K.YFANYLVSESTLR.G	Y	110.09	15617776	13	-0.7	7818955	2	26.94	1	F1:6929	22E069_MPI_Sample11.raw	2.84E8	1.93E8	2.68E6	86	33	42	11	352	364
L.PIIN(+.98)QGLSAADEFHPPR.F	Y	109.93	18619323	17	0.2	9319736	2	2023-06-30	1	F1:8113	22E069_MPI_Sample11.raw	9.65E6			35	35	0	0	907	923	Deamidation (NQ)
K.QYWQFQM(+15.99)ANAAFMIR.N	Y	109.70	19198811	15	-0.8	9609470	2	30.17	1	F1:8213	22E069_MPI_Sample11.raw	7.89E5		3.6E5	3	2	0	1	835	849	Oxidation (M)
K.LISEEDLSM(+15.99)ASISK.D	Y	109.60	15377545	14	-0.3	7698843	2	20.96	1	F1:4701	22E069_MPI_Sample11.raw	5.05E7		2.57E7	37	22	0	15	25	38	Oxidation (M)
R.NGYHSFFETFYVAAR.Y	Y	108.78	18078318	15	-0.2	9049230	2	29.24	1	F1:7967	22E069_MPI_Sample11.raw	2.82E7	1.34E7		31	14	17	0	850	864
P.NQIGIQVSGQAPN(+.98)TTITR.E	Y	107.81	18979857	18	-0.5	9499997	2	19.31	10	F10:3998	22E069_MPI_Sample1_TrProAla.raw		1.8E6		6	0	6	0	389	406	Deamidation (NQ)
K.VPQASDDLPVNISLLMMEER.P	Y	107.68	22561130	20	-0.9	11290627	2	35.24	1	F1:10054	22E069_MPI_Sample11.raw	1.41E8			40	40	0	0	249	268
K.LLILLLTGPQSLEGTDVQLR.P	Y	107.64	21782622	20	-0.4	10901379	2	37.16	1	F1:10631	22E069_MPI_Sample11.raw	1.08E7		1.2E6	41	25	0	16	679	698
K.VLQN(+.98)GYVQSDIAQAR.E	Y	107.32	16618373	15	-0.7	8319253	2	20.26	1	F1:4437	22E069_MPI_Sample11.raw	9.77E7	1.14E7	4.48E5	55	34	18	3	613	627	Deamidation (NQ)
R.KVPNQIGIQVSGQAPNTTITR.E	Y	107.16	22212178	21	0.4	11116166	2	18.43	1	F1:3675	22E069_MPI_Sample11.raw	2.88E8		2.31E8	147	59	0	88	386	406
K.YVTLFSELQAYK.D	Y	106.30	14607551	12	-0.2	7313847	2	31.47	1	F1:8634	22E069_MPI_Sample11.raw	2.66E8	1.4E8	1.81E7	132	88	27	17	211	222
K.DFTNLLN(+.98)TLIDGQIGAASR.Q	Y	106.15	20190272	19	-0.6	10105203	2	32.50	1	F1:9051	22E069_MPI_Sample11.raw	3.39E6	8.81E5	1.66E6	31	11	8	12	39	57	Deamidation (NQ)
R.LNQPDPYLILNTSSEEQAYR.D	Y	106.13	23501440	20	-0.1	11760792	2	28.29	1	F1:7485	22E069_MPI_Sample11.raw	3.64E8		6.48E6	26	20	0	6	753	772
R.EVPLASALSDLINQ(+.98)NADIASFR.T	Y	105.52	23441909	22	-0.4	11731023	2	37.24	1	F1:10869	22E069_MPI_Sample11.raw	9.42E6			5	5	0	0	407	428	Deamidation (NQ)
K.VLWEQAFAASVWR.S	Y	105.08	15618041	13	-1.1	7819084	2	33.05	1	F1:9255	22E069_MPI_Sample11.raw	8.12E7		6.55E6	41	33	0	8	577	589
L.ASALSDLINQNADIASFR.T	Y	104.94	19049591	18	-0.1	9534867	2	39.12	1	F1:11306	22E069_MPI_Sample11.raw	6.03E5			1	1	0	0	411	428
R.MNVALVNASTDGR.F	Y	104.15	13466613	13	-1.5	6743369	2	18.32	1	F1:3617	22E069_MPI_Sample11.raw	2.6E8		7.74E7	30	27	0	3	274	286
R.LQEM(+15.99)QQSTLSVLAAQHF.Q	Y	103.87	19459568	17	-1.0	9739847	2	27.43	1	F1:7141	22E069_MPI_Sample11.raw	3.42E6	1.84E6	1.38E6	31	11	12	8	80	96	Oxidation (M)
R.N(+.98)HITPAGVLAPEYPR.D	Y	103.58	16348416	15	-1.9	8184265	2	22.35	1	F1:5342	22E069_MPI_Sample11.raw	4.49E7		3.56E7	39	19	0	20	549	563	Deamidation (NQ)
K.AQTDTLYQYN(+.98)AAFFEK.L	Y	102.69	19098734	16	-0.8	9559432	2	2023-12-27	10	F10:6792	22E069_MPI_Sample1_TrProAla.raw	6.97E6	1.74E6	5.03E5	10	3	4	3	499	514	Deamidation (NQ)
N.DYLSATPFGVMSVDGDK.V	Y	102.57	18008240	17	-0.5	9014188	2	30.21	13	F13:8263	22E069_MPI_Sample1_TrAspN.raw			1.31E7	11	0	0	11	474	490
K.VPQASDDLPVN(+.98)ISLLMMEER.P	Y	102.41	22570969	20	-0.1	11295557	2	36.31	1	F1:10397	22E069_MPI_Sample11.raw	9.37E5			8	8	0	0	249	268	Deamidation (NQ)
K.VLVM(+15.99)LGPDDSKPLNATTLR.E	Y	102.35	20551033	19	-1.3	10285576	2	22.58	1	F1:5290	22E069_MPI_Sample11.raw	5.84E7		9.38E5	18	13	0	5	159	177	Oxidation (M)
P.IINQGLSAADEFHPPR.F	Y	102.35	17638954	16	-1.4	8829537	2	2023-04-29	1	F1:7749	22E069_MPI_Sample11.raw	4.27E6			9	9	0	0	908	923
K.ASATEEAAALGALTK.V	Y	102.02	14027303	15	0.0	7023724	2	2023-06-22	1	F1:5097	22E069_MPI_Sample11.raw	3.18E8		2.68E8	82	34	0	48	234	248
R.QQMTDVPGTPAIN(+.98)AYK.Q	Y	101.72	17338295	16	-0.2	8679219	2	19.61	1	F1:4145	22E069_MPI_Sample11.raw	1.3E7		1.57E6	11	8	0	3	117	132	Deamidation (NQ)
R.QQM(+15.99)TDVPGTPAIN(+.98)AYK.Q	Y	101.66	17498243	16	-0.7	8759188	2	17.41	1	F1:3315	22E069_MPI_Sample11.raw	3.09E6		4.14E5	18	17	0	1	117	132	Oxidation (M); Deamidation (NQ)
N.QIGIQVSGQAPNTTITR.E	Y	101.21	17829587	17	-0.5	8924862	2	19.35	13	F13:4168	22E069_MPI_Sample1_TrAspN.raw	1.85E7		1.17E7	17	10	0	7	390	406
R.RQQMTDVPGTPAIN(+.98)AYK.Q	Y	101.01	18899305	17	-0.1	9459725	2	18.24	1	F1:3648	22E069_MPI_Sample11.raw	8.37E6		2.71E6	18	9	0	9	116	132	Deamidation (NQ)
Q.DNDYLSATPFGVMSVDGDK.V	Y	100.79	20298938	19	0.2	10159543	2	31.28	13	F13:8704	22E069_MPI_Sample1_TrAspN.raw			1.15E8	19	0	0	19	472	490
S.ALSDLINQNADIASFR.T	Y	99.78	17468900	16	0.1	8744524	2	28.35	1	F1:7464	22E069_MPI_Sample11.raw	9.88E6			7	7	0	0	413	428
R.LQEMQQSTLSVLAAQHF.Q	Y	99.58	19299618	17	0.1	9659883	2	29.30	1	F1:7841	22E069_MPI_Sample11.raw	4.28E7	1.28E7	7.16E6	37	9	12	16	80	96
K.VLQNGYVQSDIAQAR.E	Y	99.24	16608533	15	-1.1	8314330	2	17.76	1	F1:3394	22E069_MPI_Sample11.raw	3.16E7			7	7	0	0	613	627
R.VASANAAQHPSNPK.V	Y	99.24	13906953	14	-1.2	6963541	2	1954-11-01	1	F1:1076	22E069_MPI_Sample11.raw	2.21E7		4.42E7	112	65	0	47	649	662
K.QILFHALRPVADSFSK.A	Y	99.23	18279995	16	-1.0	9150061	2	23.13	1	F1:5492	22E069_MPI_Sample11.raw	2.86E8			63	63	0	0	716	731
R.N(+.98)GYHSFFETFYVAAR.Y	Y	99.05	18088158	15	-1.4	9054139	2	31.47	1	F1:8816	22E069_MPI_Sample11.raw	1.45E8	5.07E7	8.01E6	193	138	34	21	850	864	Deamidation (NQ)
Q.TVSNVLTELFGGALSVK.Q	Y	98.91	17339563	17	-0.9	8679846	2	39.34	1	F1:11364	22E069_MPI_Sample11.raw	8.09E5		4.27E4	8	6	0	2	818	834
A.SALSDLINQNADIASFR.T	Y	98.77	18339220	17	0.3	9179685	2	39.16	1	F1:11292	22E069_MPI_Sample11.raw	9.84E5		8.05E4	6	5	0	1	412	428
A.LSDLINQNADIASFR.T	Y	98.44	16758529	15	-0.1	8389337	2	25.18	10	F10:6339	22E069_MPI_Sample1_TrProAla.raw		1.3E6		18	0	18	0	414	428
K.VLQNGYVQ(+.98)SDIAQAR.E	Y	97.82	16618373	15	-0.7	8319253	2	18.90	13	F13:4047	22E069_MPI_Sample1_TrAspN.raw			5.54E5	1	0	0	1	613	627	Deamidation (NQ)
Q.PDPYLILNTSSEEQAYR.D	Y	97.66	19949585	17	-1.2	9984854	2	2023-03-27	1	F1:7013	22E069_MPI_Sample11.raw	1.2E6			1	1	0	0	756	772
K.Q(+.98)ILFHALRPVADSFSK.A	Y	97.03	18289835	16	-2.4	9154968	2	24.37	1	F1:6013	22E069_MPI_Sample11.raw	3.9E6			8	8	0	0	716	731	Deamidation (NQ)
K.RLEQQLTIQVADSTFSQK.Y	Y	96.95	20910959	18	-1.5	10465537	2	22.52	1	F1:5848	22E069_MPI_Sample11.raw	1.16E8			181	181	0	0	193	210
Q.DNDYLSATPFGVM(+15.99)SVDGDK.V	Y	96.69	20458888	19	-0.5	10239511	2	26.36	13	F13:7077	22E069_MPI_Sample1_TrAspN.raw			1.75E7	13	0	0	13	472	490	Oxidation (M)
P.YLILNTSSEEQAYR.D	Y	96.02	16858260	14	-2.3	8439184	2	22.42	10	F10:5212	22E069_MPI_Sample1_TrProAla.raw		8.44E6		8	0	8	0	759	772
P.DPYLILNTSSEEQAYR.D	Y	96.01	18979058	16	-1.2	9499590	2	24.47	10	F10:6037	22E069_MPI_Sample1_TrProAla.raw		1.04E8		10	0	10	0	757	772
N.Q(+.98)IGIQVSGQAPNTTITR.E	Y	95.96	17839427	17	-1.9	8929769	2	19.75	13	F13:4349	22E069_MPI_Sample1_TrAspN.raw			1.97E6	8	0	0	8	390	406	Deamidation (NQ)
S.DLINQNADIASFR.T	Y	95.74	14757368	13	0.1	7388758	2	24.33	13	F13:6059	22E069_MPI_Sample1_TrAspN.raw			1.35E8	24	0	0	24	416	428
Q.DNPVSVGDQLQTLQK.R	Y	95.66	16408369	15	-0.2	8214256	2	2023-06-21	1	F1:4744	22E069_MPI_Sample11.raw	2.17E5			1	1	0	0	100	114
L.VMLGPDDSKPLNATTLR.E	Y	95.34	18269561	17	-1.1	9144843	2	24.73	1	F1:6127	22E069_MPI_Sample11.raw	1.57E7			10	10	0	0	161	177
S.ALSDLINQN(+.98)ADIASFR.T	Y	95.22	17478740	16	-0.4	8749440	2	27.84	1	F1:7344	22E069_MPI_Sample11.raw	4.19E5			4	4	0	0	413	428	Deamidation (NQ)
I.INQGLSAADEFHPPR.F	Y	95.09	16508114	15	-1.3	8264119	2	2023-04-29	1	F1:7673	22E069_MPI_Sample11.raw	8.46E6			19	19	0	0	909	923
D.PYLILNTSSEEQAYR.D	Y	95.02	17828788	15	-1.1	8924457	2	24.26	1	F1:6046	22E069_MPI_Sample11.raw	7.54E6	3.93E6	5.6E5	14	7	6	1	758	772
D.DLPVNISLLMM.E	Y	95.02	12446509	11	-0.3	6233325	2	39.56	13	F13:10984	22E069_MPI_Sample1_TrAspN.raw			5.11E6	9	0	0	9	255	265
V.MSVDGDKVSSSHLSK.A	Y	94.92	15757562	15	-1.1	7888845	2	1964-12-01	1	F1:1437	22E069_MPI_Sample11.raw	1.1E6	8.31E5	1.85E6	17	5	7	5	484	498
K.VLQN(+.98)GYVQ(+.98)SDIAQAR.E	Y	94.89	16628213	15	-3.5	8324150	2	19.77	1	F1:4238	22E069_MPI_Sample11.raw	9.69E5	5.27E6	2.28E6	24	6	13	5	613	627	Deamidation (NQ)
T.DTLYQYNAAFFEK.L	Y	94.39	16087460	13	-0.2	8053801	2	27.49	13	F13:7272	22E069_MPI_Sample1_TrAspN.raw			3.04E6	5	0	0	5	502	514
L.VMLGPDDSKPLN(+.98)ATTLR.E	Y	94.25	18279401	17	-1.3	9149761	2	25.32	1	F1:6486	22E069_MPI_Sample11.raw	2.2E6			9	9	0	0	161	177	Deamidation (NQ)
K.QYWQFQM(+15.99)ANAAFM(+15.99)IR.N	Y	94.15	19358760	15	2023-09-03	9689490	2	28.20	13	F13:7573	22E069_MPI_Sample1_TrAspN.raw			2.81E5	1	0	0	1	835	849	Oxidation (M)
D.NPVSVGDQLQTLQK.R	Y	94.15	15258101	14	-1.1	7639115	2	19.75	1	F1:4227	22E069_MPI_Sample11.raw	1.43E6	3.81E5		7	4	3	0	101	114
F.QMQDNPVSVGDQLQTLQK.R	Y	93.74	20279946	18	-0.7	10150039	2	22.29	1	F1:5268	22E069_MPI_Sample11.raw	2.66E7			8	8	0	0	97	114
R.LNQ(+.98)PDPYLILNTSSEEQAYR.D	Y	93.68	23511282	20	0.6	11765720	2	27.99	1	F1:7401	22E069_MPI_Sample11.raw	8.98E6			7	7	0	0	753	772	Deamidation (NQ)
R.M(+15.99)NVALVNASTDGR.F	Y	93.37	13626561	13	-0.9	6823347	2	14.93	1	F1:2227	22E069_MPI_Sample11.raw	3.41E7		8.32E6	26	18	0	8	274	286	Oxidation (M)
K.LLILLLTGPQSLEGTDVQLRP.M	Y	93.20	22753152	21	-0.3	11386646	2	37.89	10	F10:10127	22E069_MPI_Sample1_TrProAla.raw		2.52E5		5	0	5	0	679	699
R.MNVALVN(+.98)ASTDGR.F	Y	92.97	13476453	13	0.6	6748303	2	18.71	13	F13:4194	22E069_MPI_Sample1_TrAspN.raw			1.72E7	6	0	0	6	274	286	Deamidation (NQ)
D.DLPVNISLLMM(+15.99).E	Y	92.47	12606458	11	-0.1	6313301	2	37.30	13	F13:10439	22E069_MPI_Sample1_TrAspN.raw			5.74E6	3	0	0	3	255	265	Oxidation (M)
V.LVMLGPDDSKPLNATTLR.E	Y	92.16	19400400	18	-1.0	9710264	2	24.73	1	F1:6142	22E069_MPI_Sample11.raw	2.63E6			6	6	0	0	160	177
T.PFGVMSVDGDKVSSSHLSK.A	Y	92.15	19759673	19	-0.6	9889904	2	26.30	13	F13:6860	22E069_MPI_Sample1_TrAspN.raw			3.17E6	14	0	0	14	480	498
R.LQEMQQSTLSVLAAQHFQMQ.D	Y	92.13	23171194	20	-0.2	11595668	2	29.02	13	F13:7855	22E069_MPI_Sample1_TrAspN.raw			6.4E7	25	0	0	25	80	99
T.VSNVLTELFGGALSVK.Q	Y	91.78	16329087	16	-0.6	8174611	2	38.28	1	F1:11017	22E069_MPI_Sample11.raw	1.26E5			3	3	0	0	819	834
I.NQGLSAADEFHPPR.F	Y	91.60	15377273	14	-2.2	7698693	2	2023-04-29	1	F1:7798	22E069_MPI_Sample11.raw	7.01E6			17	17	0	0	910	923
V.MLGPDDSKPLNATTLR.E	Y	91.43	17278876	16	-1.4	8649498	2	24.73	1	F1:6118	22E069_MPI_Sample11.raw	1.32E7			8	8	0	0	162	177
R.QQMTDVPGTPAINAYK.Q	Y	91.39	17328455	16	-3.3	8674271	2	21.21	13	F13:4960	22E069_MPI_Sample1_TrAspN.raw	1.05E7		7.12E6	25	11	0	14	117	132
T.DGVLNFSFGTAAR.S	Y	90.93	13536677	13	-0.4	6778409	2	28.68	13	F13:7917	22E069_MPI_Sample1_TrAspN.raw			6.65E6	20	0	0	20	302	314
R.DGLFVNIHELER.S	Y	90.79	14407361	12	-0.8	7213748	2	26.26	1	F1:6968	22E069_MPI_Sample11.raw	1.85E8	6.89E7	1.11E8	103	39	34	30	445	456
K.VPQASDDLPVNISLLM(+15.99)MEER.P	Y	90.68	22721079	20	-0.4	11370608	2	31.09	1	F1:8492	22E069_MPI_Sample11.raw	3.6E7			10	10	0	0	249	268	Oxidation (M)
Q.QSTLSVLAAQHFQMQ.D	Y	90.67	16878352	15	-0.2	8449247	2	26.58	13	F13:6922	22E069_MPI_Sample1_TrAspN.raw			1.56E7	17	0	0	17	85	99
K.VPNQIGIQ(+.98)VSGQAPNTTITR.E	Y	90.52	20941069	20	0.9	6990436	3	21.18	1	F1:4783	22E069_MPI_Sample11.raw	2.98E6		1.15E6	3	2	0	1	387	406	Deamidation (NQ)
Q.TDTLYQYNAAFFEK.L	Y	90.49	17097937	14	-0.7	8559036	2	27.17	1	F1:7077	22E069_MPI_Sample11.raw	7.54E5		4.94E5	3	1	0	2	501	514
K.VPQASDDLPVNISLLMMEERPGY.I	Y	90.42	25732505	23	0.2	12876328	2	35.57	1	F1:10166	22E069_MPI_Sample11.raw	9.28E5			8	8	0	0	249	271
N.DYLSATPFGVM(+15.99)SVDGDK.V	Y	90.39	18168188	17	-0.1	9094166	2	26.22	13	F13:6774	22E069_MPI_Sample1_TrAspN.raw			1.88E6	4	0	0	4	474	490	Oxidation (M)
K.VHVFDQAEVER.S	Y	90.25	13276520	11	0.2	6648334	2	2023-01-15	1	F1:2341	22E069_MPI_Sample11.raw	2.95E8		5.6E5	50	47	0	3	663	673
K.VPQASDDLPVNISLLMM(+15.99)EER.P	Y	90.22	22721079	20	-0.5	11370607	2	32.50	1	F1:9016	22E069_MPI_Sample11.raw	2.03E7			16	16	0	0	249	268	Oxidation (M)
G.IQVSGQAPNTTITR.E	Y	90.14	14847947	14	-0.9	7434039	2	14.70	1	F1:2262	22E069_MPI_Sample11.raw	3.65E5		2.53E5	8	6	0	2	393	406
R.LVVLTDGVLN(+.98)FSFGTAAR.S	Y	90.12	18800043	18	2023-04-03	9410126	2	33.73	1	F1:9478	22E069_MPI_Sample11.raw	1.37E6			4	4	0	0	297	314	Deamidation (NQ)
L.SATPFGVMSVDGDKVSSSHLSK.A	Y	89.95	22350840	22	-1.3	11185479	2	30.88	1	F1:8475	22E069_MPI_Sample11.raw	2.67E5			1	1	0	0	477	498
R.LQEMQQSTLSVLAAQH.F	Y	89.88	17828934	16	0.7	8924546	2	23.70	10	F10:5564	22E069_MPI_Sample1_TrProAla.raw		4.46E5		5	0	5	0	80	95
R.EVPLASALSDLINQN.A	Y	89.44	15828202	15	-0.2	7924172	2	37.72	1	F1:10791	22E069_MPI_Sample11.raw	2.03E6			22	22	0	0	407	421
R.QSSYHPDRDGLFVNIHELER.S	Y	89.28	24111619	20	-1.2	8047269	3	21.92	1	F1:5225	22E069_MPI_Sample11.raw	1.33E8	2.17E7		69	42	27	0	437	456
K.AQTDTLYQ(+.98)YNAAFFEK.L	Y	89.15	19098734	16	-2.0	6376305	3	27.78	1	F1:7292	22E069_MPI_Sample11.raw	5.66E5		1.19E5	5	4	0	1	499	514	Deamidation (NQ)
K.VLQ(+.98)NGYVQ(+.98)SDIAQAR.E	Y	88.63	16628213	15	2023-01-01	8324188	2	19.74	1	F1:4224	22E069_MPI_Sample11.raw	0			2	2	0	0	613	627	Deamidation (NQ)
R.KVPNQIGIQVSGQAPN.T	Y	88.52	16488896	16	-0.1	8254520	2	2023-06-18	13	F13:3834	22E069_MPI_Sample1_TrAspN.raw	1.18E7		3.19E7	27	13	0	14	386	401
S.DDLPVNISLLMMEER.P	Y	88.50	17738641	15	-0.2	8879392	2	34.59	13	F13:9758	22E069_MPI_Sample1_TrAspN.raw			8.68E6	12	0	0	12	254	268
K.VPQASDDLPVNISLLM(+15.99)M(+15.99)EER.P	Y	88.25	22881028	20	-0.1	11450586	2	28.70	1	F1:7643	22E069_MPI_Sample11.raw	8.11E6			12	12	0	0	249	268	Oxidation (M)
D.N(+.98)DYLSATPFGVMSVDGDK.V	Y	88.19	19158510	18	-0.9	9589319	2	30.35	13	F13:8392	22E069_MPI_Sample1_TrAspN.raw			8.01E5	4	0	0	4	473	490	Deamidation (NQ)
R.LQEMQ(+.98)QSTLSVLAAQHF.Q	Y	88.02	19309458	17	-1.2	9664790	2	30.23	1	F1:8212	22E069_MPI_Sample11.raw	8.89E5			4	4	0	0	80	96	Deamidation (NQ)
R.QYLLEMPQDNDYLSATPFGVMSVDGDK.V	Y	87.99	30323782	27	0.8	10118008	3	34.80	1	F1:9855	22E069_MPI_Sample11.raw	1.02E8			26	26	0	0	464	490
Q.QSTLSVLAAQHFQM(+15.99)Q.D	Y	87.69	17038301	15	-1.2	8529213	2	23.45	13	F13:5751	22E069_MPI_Sample1_TrAspN.raw			7.87E6	12	0	0	12	85	99	Oxidation (M)
N.HITPAGVLAPEYPR.D	Y	87.60	15198147	14	-0.6	7609142	2	19.72	1	F1:4237	22E069_MPI_Sample11.raw	4.74E6		3.63E6	24	11	0	13	550	563
S.LEGTDVQLRPMVEAALLSNEGR.S	Y	87.31	23972322	22	-0.2	8000845	3	28.29	1	F1:7480	22E069_MPI_Sample11.raw	1.48E6			5	5	0	0	690	711
K.VPN(+.98)QIGIQVSGQAPNTTITR.E	Y	87.26	20941069	20	1.0	10480618	2	21.15	13	F13:4858	22E069_MPI_Sample1_TrAspN.raw			9.51E5	1	0	0	1	387	406	Deamidation (NQ)
K.YFAN(+.98)YLVSESTLR.G	Y	87.20	15627616	13	0.7	7823886	2	2023-03-26	1	F1:6587	22E069_MPI_Sample11.raw	8.43E6	5.15E6		6	3	3	0	352	364	Deamidation (NQ)
R.QQTAMTHFDSTWR.K	Y	87.15	16077151	13	-1.1	8048640	2	18.56	1	F1:3739	22E069_MPI_Sample11.raw	1.62E8		1.13E6	24	17	0	7	145	157
K.VLQN(+.98)GYVQSDIAQ(+.98)AR.E	Y	87.02	16628213	15	2023-03-01	8324190	2	19.32	1	F1:4024	22E069_MPI_Sample11.raw	1.14E7	7.19E6		3	2	1	0	613	627	Deamidation (NQ)
N.PVSVGDQLQTLQK.R	Y	87.02	14117671	13	-0.1	7068907	2	19.38	1	F1:4047	22E069_MPI_Sample11.raw	3.75E6	1.84E6		11	6	5	0	102	114
F.QM(+15.99)QDNPVSVGDQLQTLQK.R	Y	86.71	20439895	18	-0.2	10230018	2	20.97	1	F1:4687	22E069_MPI_Sample11.raw	1.83E6			11	11	0	0	97	114	Oxidation (M)
D.DLPVNISLLMM(+15.99)EER.P	Y	86.71	16748320	14	-0.4	8384230	2	32.42	13	F13:9142	22E069_MPI_Sample1_TrAspN.raw			1.08E6	7	0	0	7	255	268	Oxidation (M)
V.MLGPDDSKPLN(+.98)ATTLR.E	Y	86.54	17288716	16	-1.4	8654419	2	25.32	1	F1:6493	22E069_MPI_Sample11.raw	1.97E6			10	10	0	0	162	177	Deamidation (NQ)
S.NVLTELFGGALSVK.Q	Y	86.54	14468082	14	-0.5	7244110	2	37.94	1	F1:10895	22E069_MPI_Sample11.raw	1.95E5	4.9E4	7.84E4	12	6	1	5	821	834
P.VNISLLM(+15.99)MEER.P	Y	86.34	13496683	11	0.2	6758416	2	25.65	10	F10:6225	22E069_MPI_Sample1_TrProAla.raw		1.92E7		3	0	3	0	258	268	Oxidation (M)
K.AQTDTLYQYN(+.98)AAFF.E	Y	86.19	16527358	14	2023-07-03	8273782	2	32.62	13	F13:9175	22E069_MPI_Sample1_TrAspN.raw		3.83E4	0	6	0	3	3	499	512	Deamidation (NQ)
R.EVPLASALSDLINQNAD.I	Y	86.17	17688843	17	-0.1	8854493	2	37.93	1	F1:10886	22E069_MPI_Sample11.raw	1.69E5			6	6	0	0	407	423
K.VLQN(+.98)GYVQSDIAQA.R	Y	86.17	15057362	14	0.1	7538755	2	20.99	10	F10:4554	22E069_MPI_Sample1_TrProAla.raw		1.28E6		7	0	7	0	613	626	Deamidation (NQ)
R.LVVLTDGVLNF.S	Y	86.08	11886754	11	-0.2	5953448	2	36.97	1	F1:10558	22E069_MPI_Sample11.raw	3.22E6	6.46E5		12	6	6	0	297	307
P.DRDGLFVNIHELER.S	Y	85.88	17118641	14	-0.3	8569391	2	23.76	10	F10:5602	22E069_MPI_Sample1_TrProAla.raw		9.11E6		12	0	12	0	443	456
R.QYLLEM(+15.99)PQDNDYLSATPFGVM(+15.99)SVDGDK.V	Y	85.74	30643682	27	0.0	10224633	3	29.97	1	F1:8106	22E069_MPI_Sample11.raw	1.42E7			21	21	0	0	464	490	Oxidation (M)
S.DDLPVNISLLMM.E	Y	85.72	13596779	12	-2.2	6808447	2	39.59	13	F13:10983	22E069_MPI_Sample1_TrAspN.raw			4.72E6	6	0	0	6	254	265
A.APVNPHAELGVGK.I	Y	85.70	12876935	13	-1.3	6448532	2	13.89	1	F1:2115	22E069_MPI_Sample11.raw	3.95E7		8.41E7	91	28	0	63	734	746
R.VLPIINQGLSAAD.E	Y	85.54	13097241	13	0.1	6558694	2	28.61	13	F13:7768	22E069_MPI_Sample1_TrAspN.raw			1.71E6	9	0	0	9	905	917
N.GYVQSDIAQAR.E	Y	85.28	12065992	11	-1.2	6043062	2	14.32	1	F1:2088	22E069_MPI_Sample11.raw	1.96E6			5	5	0	0	617	627
V.LPIINQGLSAADEFHPPR.F	Y	85.27	19740322	18	0.0	6590180	3	2023-04-29	1	F1:7684	22E069_MPI_Sample11.raw	7.36E6			18	18	0	0	906	923
M.SVDGDKVSSSHLSK.A	Y	85.25	14447157	14	0.0	7233651	2	1964-12-01	1	F1:1435	22E069_MPI_Sample11.raw	6.43E5	1.14E6	1.11E6	16	4	8	4	485	498
P.VNISLLMMEER.P	Y	85.13	13336733	11	2023-01-01	6678447	2	28.78	10	F10:7609	22E069_MPI_Sample1_TrProAla.raw		4.81E7		15	0	15	0	258	268
S.DDLPVNISLLMM(+15.99).E	Y	85.06	13756727	12	-0.1	6888436	2	36.90	13	F13:10653	22E069_MPI_Sample1_TrAspN.raw			7.18E6	9	0	0	9	254	265	Oxidation (M)
P.VNISLLMM(+15.99)EER.P	Y	85.04	13496683	11	0.2	6758416	2	25.65	10	F10:6515	22E069_MPI_Sample1_TrProAla.raw		1.92E7		1	0	1	0	258	268	Oxidation (M)
R.QQM(+15.99)TDVPGTPAINAYK.Q	Y	84.94	17488403	16	-1.5	8754261	2	17.89	13	F13:3653	22E069_MPI_Sample1_TrAspN.raw	3.44E7		2.09E7	33	19	0	14	117	132	Oxidation (M)
R.LNQPDPYLILN(+.98)TSSEEQAYR.D	Y	84.94	23511282	20	2023-03-01	7847177	3	27.97	1	F1:7369	22E069_MPI_Sample11.raw	0		6.64E5	4	2	0	2	753	772	Deamidation (NQ)
D.DLPVNISLLM(+15.99)MEER.P	Y	84.86	16748320	14	-1.0	8384225	2	31.36	13	F13:8819	22E069_MPI_Sample1_TrAspN.raw			5.53E6	9	0	0	9	255	268	Oxidation (M)
V.M(+15.99)LGPDDSKPLNATTLR.E	Y	84.81	17438824	16	-2.0	8729468	2	22.58	1	F1:5305	22E069_MPI_Sample11.raw	6.88E5			3	3	0	0	162	177	Oxidation (M)
R.VASANAAQHPS.N	Y	84.79	10515046	11	-1.3	5267589	2	1995-09-01	13	F13:645	22E069_MPI_Sample1_TrAspN.raw			1.34E6	8	0	0	8	649	659
R.PMVEAALLSNEGR.S	Y	84.76	13856973	13	0.1	6938560	2	22.75	1	F1:5346	22E069_MPI_Sample11.raw	2.71E7		6.15E6	21	12	0	9	699	711
V.ASANAAQHPSNPK.V	Y	84.70	12916268	13	0.4	6468209	2	1992-09-01	1	F1:912	22E069_MPI_Sample11.raw	3.89E6		4.61E6	47	23	0	24	650	662
Y.LILNTSSEEQAYR.D	Y	84.59	15227627	13	-1.7	7623873	2	18.71	1	F1:3917	22E069_MPI_Sample11.raw	9.48E6		1.52E6	16	9	0	7	760	772
D.DLPVNISLLMMEER.P	Y	84.52	16588372	14	0.3	8304261	2	34.65	13	F13:9770	22E069_MPI_Sample1_TrAspN.raw			1.14E7	14	0	0	14	255	268
R.PM(+15.99)VEAALLSNEGR.S	Y	84.52	14016921	13	-1.4	7018524	2	19.83	1	F1:4295	22E069_MPI_Sample11.raw	1.49E6			4	4	0	0	699	711	Oxidation (M)
L.VM(+15.99)LGPDDSKPLNATTLR.E	Y	84.50	18429509	17	-1.9	9224810	2	22.58	1	F1:5317	22E069_MPI_Sample11.raw	6.96E5			2	2	0	0	161	177	Oxidation (M)
R.QTEWFNMSPDER.T	Y	84.36	15386460	12	-0.3	7703301	2	24.40	1	F1:5971	22E069_MPI_Sample11.raw	2.1E8		8.81E7	16	8	0	8	58	69
K.VLVMLGPDDSKPLN.A	Y	84.23	14967908	14	-2.2	7494010	2	24.73	1	F1:6199	22E069_MPI_Sample11.raw	1.96E6		1.94E6	19	7	0	12	159	172
T.NLLNTLIDGQIGAASR.Q	Y	84.10	16549001	16	0.1	8284574	2	32.13	10	F10:8579	22E069_MPI_Sample1_TrProAla.raw		6.13E5		5	0	5	0	42	57
F.HALRPVADSFSK.A	Y	83.97	13267043	12	0.6	6643599	2	1936-12-01	1	F1:1307	22E069_MPI_Sample11.raw	7.23E7		2.7E5	54	52	0	2	720	731
D.TLYQYNAAFFEK.L	Y	83.96	14937190	12	0.6	7478672	2	25.97	1	F1:6606	22E069_MPI_Sample11.raw	2.37E5		2.67E5	5	1	0	4	503	514
A.SANAAQHPSNPK.V	Y	83.84	12205897	12	0.6	6113025	2	1992-09-01	1	F1:629	22E069_MPI_Sample11.raw	4.14E6		5.01E6	62	25	0	37	651	662
G.PDDSKPLNATTLR.E	Y	83.72	14267416	13	-0.8	7143775	2	24.70	1	F1:6180	22E069_MPI_Sample11.raw	5.28E6			23	23	0	0	165	177
I.LFHALRPVADSFSK.A	Y	83.64	15868568	14	-1.1	7944348	2	23.16	1	F1:5624	22E069_MPI_Sample11.raw	1.06E7			13	13	0	0	718	731
L.GPDDSKPLNATTLR.E	Y	83.31	14837631	14	-1.4	7428878	2	24.73	1	F1:6126	22E069_MPI_Sample11.raw	1.55E7			11	11	0	0	164	177
R.LQEMQQSTLSVLAAQHFQMQDNPVSVGDQLQTLQK.R	Y	83.30	39399458	35	-0.7	9859930	4	36.71	1	F1:10534	22E069_MPI_Sample11.raw	3.47E8			46	46	0	0	80	114
S.DDLPVNISLLM(+15.99)M(+15.99).E	Y	83.26	13916676	12	-0.7	6968406	2	32.25	13	F13:9012	22E069_MPI_Sample1_TrAspN.raw			9.72E5	7	0	0	7	254	265	Oxidation (M)
K.AAAPVNPHA.E	Y	83.14	8464348	9	2023-01-01	4242251	2	1942-10-01	13	F13:805	22E069_MPI_Sample1_TrAspN.raw	2.33E4		2.32E6	12	1	0	11	732	740
N.VLTELFGGALSVK.Q	Y	82.89	13327653	13	0.3	6673901	2	30.43	1	F1:8386	22E069_MPI_Sample11.raw	2.59E6	3.58E5	1.15E6	17	6	6	5	822	834
K.AQ(+.98)TDTLYQYNAAFFEK.L	Y	82.68	19098734	16	2023-03-02	9559462	2	27.75	1	F1:7324	22E069_MPI_Sample11.raw	8.23E6	6.6E5		3	1	2	0	499	514	Deamidation (NQ)
A.TPFGVM(+15.99)SVDGDK.V	Y	82.50	12675754	12	-1.7	6347939	2	17.54	10	F10:3156	22E069_MPI_Sample1_TrProAla.raw		4.33E7		25	0	25	0	479	490	Oxidation (M)
R.LNQPDPYLILNTSS.E	Y	82.45	15737987	14	-0.8	7879060	2	28.93	13	F13:7789	22E069_MPI_Sample1_TrAspN.raw			3.91E6	5	0	0	5	753	766
S.DDLPVNISLLM(+15.99)M.E	Y	82.38	13756727	12	-0.1	6888436	2	36.90	13	F13:10611	22E069_MPI_Sample1_TrAspN.raw			7.18E6	9	0	0	9	254	265	Oxidation (M)
M.LGPDDSKPLNATTLR.E	Y	82.34	15968470	15	-0.9	7994301	2	24.73	1	F1:6148	22E069_MPI_Sample11.raw	1.34E7		2.75E5	20	19	0	1	163	177
L.TIQVADSTFSQK.Y	Y	82.19	13236670	12	0.2	6628409	2	16.70	1	F1:3038	22E069_MPI_Sample11.raw	7.17E5			4	4	0	0	199	210
L.AAQHFQMQDNPVSVGDQLQTLQK.R	Y	82.18	25822546	23	-1.6	8617574	3	22.69	1	F1:5327	22E069_MPI_Sample11.raw	3.4E6			6	6	0	0	92	114
R.KVLVM(+15.99)LGPDDSKPLNATTLR.E	Y	82.05	21831982	20	-0.2	7287399	3	2023-10-20	1	F1:4355	22E069_MPI_Sample11.raw	3.57E6			4	4	0	0	158	177	Oxidation (M)
R.SPTYTPIRSVLVKTEFVEKYFANYLVSESTLR.G	Y	81.72	37369714	32	-0.2	9352499	4	37.42	1	F1:10785	22E069_MPI_Sample11.raw	1.12E6			8	8	0	0	333	364
P.DPYLILNTSSEEQAY.R	Y	81.55	17418046	15	0.7	8719102	2	28.90	10	F10:7526	22E069_MPI_Sample1_TrProAla.raw		7.5E5		11	0	11	0	757	771
R.QTEWFN(+.98)MSPDER.T	Y	81.48	15396300	12	-1.8	7708209	2	23.44	1	F1:5622	22E069_MPI_Sample11.raw	2.48E6		1.69E6	7	3	0	4	58	69	Deamidation (NQ)
K.VPNQIGIQVSGQAPN.T	Y	81.28	15207947	15	-0.3	7614044	2	20.44	1	F1:4532	22E069_MPI_Sample11.raw	1.87E6		1.4E7	15	11	0	4	387	401
L.QN(+.98)GYVQSDIAQAR.E	Y	81.17	14496848	13	-0.3	7258495	2	18.61	1	F1:3813	22E069_MPI_Sample11.raw	2.13E6	8.52E5		11	6	5	0	615	627	Deamidation (NQ)
R.QYLLEMPQDNDYLSATPFGVM(+15.99)SVDGDK.V	Y	81.15	30483733	27	0.1	10171318	3	32.39	1	F1:8985	22E069_MPI_Sample11.raw	40000000			3	3	0	0	464	490	Oxidation (M)
S.DDLPVNISLLM(+15.99)MEER.P	Y	81.12	17898590	15	-0.2	8959366	2	31.14	13	F13:8616	22E069_MPI_Sample1_TrAspN.raw			3.6E6	5	0	0	5	254	268	Oxidation (M)
S.DDLPVNISLLM(+15.99)ME.E	Y	81.09	15047153	13	-0.1	7533649	2	35.77	13	F13:10145	22E069_MPI_Sample1_TrAspN.raw			5.23E5	6	0	0	6	254	266	Oxidation (M)
S.ANAAQHPSNPK.V	Y	80.96	11335577	11	0.6	5677865	2	1992-09-01	1	F1:632	22E069_MPI_Sample11.raw	4.96E5		5.24E5	17	9	0	8	652	662
Q.SLEGTDVQLRPMVEAALLSNEGR.S	Y	80.86	24842642	23	-0.6	8290948	3	28.70	1	F1:7623	22E069_MPI_Sample11.raw	1.47E6			4	4	0	0	689	711
R.LNQPDPYLILN(+.98)TSSE.E	Y	80.65	17038253	15	-0.3	8529197	2	28.80	13	F13:7825	22E069_MPI_Sample1_TrAspN.raw			6.84E5	10	0	0	10	753	767	Deamidation (NQ)
A.AAPVNPHAELGVGK.I	Y	80.62	13587306	14	-2.2	6803711	2	13.89	1	F1:1887	22E069_MPI_Sample11.raw	1.34E7		1.61E7	42	17	0	25	733	746
A.TPFGVMSVDGDK.V	Y	80.46	12515806	12	0.5	6267979	2	21.77	10	F10:4815	22E069_MPI_Sample1_TrProAla.raw		1.35E8	2.7E5	16	0	14	2	479	490
P.VNISLLMMEERP.G	Y	80.35	14307262	12	0.8	7163709	2	29.88	10	F10:7751	22E069_MPI_Sample1_TrProAla.raw		6.54E7		16	0	16	0	258	269
N.QIGIQ(+.98)VSGQAPNTTITR.E	Y	80.32	17839427	17	-1.9	8929769	2	19.75	13	F13:4441	22E069_MPI_Sample1_TrAspN.raw			1.97E6	1	0	0	1	390	406	Deamidation (NQ)
K.VLVMLGPDDSKPLNAT.T	Y	80.31	16688756	16	-1.3	8354440	2	2023-11-25	1	F1:6315	22E069_MPI_Sample11.raw	3.28E5			1	1	0	0	159	174
K.LLILLLTGPQSLEGTDVQLRPMVEAALLSNEGR.S	Y	80.28	35459490	33	0.2	8874947	4	43.64	1	F1:11747	22E069_MPI_Sample11.raw	7.89E7			41	41	0	0	679	711
L.SVLAAQHFQMQDNPVSVGDQLQTLQK.R	Y	80.26	28814392	26	-1.0	9614860	3	25.23	1	F1:6375	22E069_MPI_Sample11.raw	1.84E6			5	5	0	0	89	114
A.PVNPHAELGVGK.I	Y	80.23	12166564	12	-1.6	6093345	2	13.89	1	F1:1902	22E069_MPI_Sample11.raw	5.6E7		7.01E7	41	25	0	16	735	746
S.TLSVLAAQHFQMQ.D	Y	80.08	14727446	13	-0.8	7373790	2	25.42	13	F13:6535	22E069_MPI_Sample1_TrAspN.raw			1.43E6	3	0	0	3	87	99
K.VLQ(+.98)NGYVQSDIAQ(+.98)AR.E	Y	80.07	16628213	15	2023-03-01	8324190	2	19.32	1	F1:4013	22E069_MPI_Sample11.raw	1.14E7	7.19E6		3	1	2	0	613	627	Deamidation (NQ)
R.LQEMQQSTLSVLAAQHFQ.M	Y	80.06	20580205	18	-1.1	10300164	2	27.58	13	F13:7298	22E069_MPI_Sample1_TrAspN.raw			4.46E6	11	0	0	11	80	97
R.LQEMQQSTLSVLAAQ(+.98)HFQMQ.D	Y	80.03	23181035	20	0.3	11600593	2	29.61	13	F13:8133	22E069_MPI_Sample1_TrAspN.raw			5.31E6	2	0	0	2	80	99	Deamidation (NQ)
R.LQEMQQSTLSVLAAQHFQM(+15.99)QDNPVSVGDQLQTLQK.R	Y	79.30	39559407	35	-0.3	13196538	3	27.69	1	F1:7467	22E069_MPI_Sample11.raw	1.44E8			3	3	0	0	80	114	Oxidation (M)
R.VLPIINQGLSAA.D	Y	79.21	11946971	12	0.3	5983560	2	29.31	13	F13:7889	22E069_MPI_Sample1_TrAspN.raw			2.21E8	35	0	0	35	905	916
R.EVPLASALSDLINQ.N	Y	79.18	14687773	14	-0.4	7353956	2	38.46	1	F1:11048	22E069_MPI_Sample11.raw	1.96E5			6	6	0	0	407	420
T.DGVLN(+.98)FSFGTAAR.S	Y	79.17	13546517	13	-0.2	6783330	2	27.92	13	F13:7484	22E069_MPI_Sample1_TrAspN.raw			1.39E6	9	0	0	9	302	314	Deamidation (NQ)
T.DTLYQYNAAFF.E	Y	79.16	13516084	11	0.3	6768116	2	33.73	13	F13:9558	22E069_MPI_Sample1_TrAspN.raw			1.1E5	1	0	0	1	502	512
A.SATEEAAALGALTK.V	Y	79.08	13316932	14	0.5	6668542	2	22.80	1	F1:5407	22E069_MPI_Sample11.raw	9.73E5		1.33E6	4	1	0	3	235	248
R.QTEWFNM(+15.99)SPDER.T	Y	79.06	15546409	12	-0.7	7783271	2	19.88	1	F1:4245	22E069_MPI_Sample11.raw	2.08E7		1.61E7	41	23	0	18	58	69	Oxidation (M)
F.QMQDNPVSVGDQ(+.98)LQTLQK.R	Y	79.06	20289786	18	-0.7	10154958	2	24.21	1	F1:5947	22E069_MPI_Sample11.raw	400000			1	1	0	0	97	114	Deamidation (NQ)
R.YMNDLDTPFVGGISGTTQTVSN.V	Y	78.92	23160581	22	0.0	11590364	2	29.41	1	F1:7947	22E069_MPI_Sample11.raw	5.86E5			2	2	0	0	800	821
N.TLIDGQIGAASR.Q	Y	78.82	12006462	12	-1.6	6013294	2	18.19	1	F1:3641	22E069_MPI_Sample11.raw	1.43E6	9.04E5	2.4E6	19	5	7	7	46	57
L.FHALRPVADSFSK.A	Y	78.33	14737728	13	-1.8	7378924	2	23.16	1	F1:5548	22E069_MPI_Sample11.raw	5.21E6			18	18	0	0	719	731
R.KVLVMLGPDDSKPLN(+.98)ATTLR.E	Y	78.30	21681875	20	-1.3	7237355	3	22.38	1	F1:5213	22E069_MPI_Sample11.raw	8.63E6			19	19	0	0	158	177	Deamidation (NQ)
E.QQLTIQVADSTFSQK.Y	Y	78.18	16928683	15	-2.1	8474396	2	22.57	10	F10:5177	22E069_MPI_Sample1_TrProAla.raw		7.95E5		7	0	7	0	196	210
R.RQQTAMTHFDSTWR.K	Y	78.11	17638162	14	-0.1	5889459	3	2023-07-16	1	F1:2726	22E069_MPI_Sample11.raw	2.69E7			5	5	0	0	144	157
R.ELLAPLYEQWR.T	Y	78.11	14167401	11	-0.6	7093769	2	30.21	13	F13:8252	22E069_MPI_Sample1_TrAspN.raw	2.39E8		5.12E7	21	12	0	9	628	638
A.DSIGKEM(+15.99)LQMF.D	Y	77.90	13135995	11	0.1	6578071	2	25.75	13	F13:6612	22E069_MPI_Sample1_TrAspN.raw			9.99E5	4	0	0	4	871	881	Oxidation (M)
F.GVMSVDGDKVSSSHLSK.A	Y	77.66	17318461	17	-0.4	8669299	2	26.30	13	F13:6863	22E069_MPI_Sample1_TrAspN.raw	5.91E6	4.07E6	9.36E6	37	13	13	11	482	498
P.VSVGDQLQTLQK.R	Y	77.66	13147144	12	-0.7	6583640	2	18.58	10	F10:3640	22E069_MPI_Sample1_TrProAla.raw		1.57E8		31	0	31	0	103	114
R.LQEMQQSTLSVLAAQ.H	Y	77.61	16458345	15	-0.5	8239241	2	26.58	13	F13:6988	22E069_MPI_Sample1_TrAspN.raw			2.13E6	12	0	0	12	80	94
L.SAADEFHPPR.F	Y	77.55	11255203	10	0.3	5637676	2	13.44	1	F1:1766	22E069_MPI_Sample11.raw	5.46E6			22	22	0	0	914	923
R.QQTAM(+15.99)THFDSTWR.K	Y	77.53	16237100	13	-0.2	8128621	2	15.32	1	F1:2436	22E069_MPI_Sample11.raw	2.42E7			21	21	0	0	145	157	Oxidation (M)
R.SYNQFRPDFK.N	Y	77.49	13006200	10	-0.4	6513170	2	17.38	1	F1:3255	22E069_MPI_Sample11.raw	2.76E8		2.77E8	100	39	0	61	785	794
H.ALRPVADSFSK.A	Y	77.47	11896455	11	0.8	5958305	2	23.16	1	F1:5570	22E069_MPI_Sample11.raw	3.26E7			26	26	0	0	721	731
A.TPFGVMSVDGDKVSSSHLSK.A	Y	77.27	20770149	20	-0.9	6933450	3	18.91	10	F10:3805	22E069_MPI_Sample1_TrProAla.raw		3.05E7		17	0	17	0	479	498
R.QYLLEM(+15.99)PQDNDYLSATPFGVMSVDGDK.V	Y	77.24	30483733	27	2023-01-01	10171329	3	32.75	1	F1:9465	22E069_MPI_Sample11.raw	2.62E7			12	12	0	0	464	490	Oxidation (M)
R.KVPNQIGIQ(+.98)VSGQAPNTTITR.E	Y	77.17	22222019	21	2023-04-02	7417430	3	2023-03-19	1	F1:3969	22E069_MPI_Sample11.raw	6.4E7		2.86E7	6	4	0	2	386	406	Deamidation (NQ)
P.VNISLLM(+15.99)M(+15.99)EER.P	Y	77.16	13656632	11	-1.8	6838376	2	21.97	10	F10:4983	22E069_MPI_Sample1_TrProAla.raw		2.85E6		15	0	15	0	258	268	Oxidation (M)
L.GPDDSKPLN(+.98)ATTLR.E	Y	77.01	14847471	14	-1.3	7433799	2	25.32	1	F1:6380	22E069_MPI_Sample11.raw	2.11E6			8	8	0	0	164	177	Deamidation (NQ)
S.DDLPVNISLLMM(+15.99)EER.P	Y	77.00	17898590	15	-0.6	8959363	2	32.35	13	F13:9055	22E069_MPI_Sample1_TrAspN.raw			7.9E5	5	0	0	5	254	268	Oxidation (M)
P.VNISLLM(+15.99)M(+15.99)EERP.G	Y	76.99	14627159	12	-0.4	7323650	2	2023-05-23	10	F10:5254	22E069_MPI_Sample1_TrProAla.raw		5.74E6		10	0	10	0	258	269	Oxidation (M)
A.NAAQHPSNPK.V	Y	76.98	10625206	10	0.2	5322677	2	1992-09-01	1	F1:633	22E069_MPI_Sample11.raw	2.52E5		3.86E5	8	5	0	3	653	662
Q.GLSAADEFHPPR.F	Y	76.96	12956257	12	0.1	6488202	2	29.02	1	F1:7781	22E069_MPI_Sample11.raw	2.95E6			9	9	0	0	912	923
N.QPDPYLILNTSSEEQAYR.D	Y	76.94	21230171	18	0.2	7086798	3	25.78	1	F1:6582	22E069_MPI_Sample11.raw	4.25E5			3	3	0	0	755	772
S.DDLPVNISLLM(+15.99)M(+15.99)EER.P	Y	76.88	18058539	15	-0.4	9039338	2	28.46	13	F13:7695	22E069_MPI_Sample1_TrAspN.raw			6.99E5	10	0	0	10	254	268	Oxidation (M)
D.DLPVNISLLM(+15.99)M(+15.99)EER.P	Y	76.75	16908270	14	-1.0	8464199	2	28.64	13	F13:7772	22E069_MPI_Sample1_TrAspN.raw			8.64E5	7	0	0	7	255	268	Oxidation (M)
L.PVNISLLMMEERPGYIR.M	Y	76.65	20170488	17	-0.4	10095313	2	33.29	13	F13:9385	22E069_MPI_Sample1_TrAspN.raw			1.72E6	12	0	0	12	257	273
L.SATPFGVMSVDGDK.V	Y	76.53	14096497	14	-0.6	7058317	2	23.30	13	F13:5787	22E069_MPI_Sample1_TrAspN.raw			8.85E6	11	0	0	11	477	490
S.ATPFGVMSVDGDK.V	Y	76.30	13226177	13	-0.5	6623158	2	22.88	13	F13:5518	22E069_MPI_Sample1_TrAspN.raw			5.68E6	5	0	0	5	478	490
Q.VSGQAPNTTITR.E	Y	76.25	12436521	12	-0.3	6228331	2	2024-11-01	1	F1:985	22E069_MPI_Sample11.raw	3.15E5		4.78E5	6	3	0	3	395	406
R.DNDPLLFR.L	Y	76.17	9884977	8	-0.5	4952559	2	25.74	1	F1:6535	22E069_MPI_Sample11.raw	1.44E8			18	18	0	0	592	599
K.QQLDRDILLYR.R	Y	76.10	14317833	11	-1.2	7168981	2	21.57	1	F1:4882	22E069_MPI_Sample11.raw	2.27E7	1.02E5	2.54E7	42	15	3	24	133	143
P.FVGGISGTTQTVSN.V	Y	76.09	13666729	14	-0.4	6843434	2	18.32	10	F10:3571	22E069_MPI_Sample1_TrProAla.raw		5.07E5		4	0	4	0	808	821
R.LEQQ(+.98)LTIQVADSTFSQK.Y	Y	75.92	19359789	17	0.6	9689973	2	25.55	1	F1:6426	22E069_MPI_Sample11.raw	4.8E5			1	1	0	0	194	210	Deamidation (NQ)
R.EVPLASALSDLIN.Q	Y	75.89	13407188	13	-0.1	6713666	2	38.28	1	F1:10989	22E069_MPI_Sample11.raw	4.8E5			9	9	0	0	407	419
S.VDGDKVSSSHLSK.A	Y	75.86	13576837	13	-0.5	6798488	2	1993-09-01	10	F10:628	22E069_MPI_Sample1_TrProAla.raw		1.03E6		11	0	11	0	486	498
R.YEPEGADSIGK.E	Y	75.80	11645298	11	0.1	5832722	2	1998-11-01	1	F1:1919	22E069_MPI_Sample11.raw	2.47E8	2.21E6	1.3E6	81	55	15	11	865	875
R.FKDFFLENGR.L	Y	75.68	12716298	10	0.0	6368221	2	2023-05-23	1	F1:5422	22E069_MPI_Sample11.raw	6.73E7	6.22E7	3.01E7	41	15	7	19	287	296
K.VPNQIGIQVSGQ(+.98)APNTTITR.E	Y	75.64	20941069	20	0.9	6990436	3	21.18	1	F1:4761	22E069_MPI_Sample11.raw	2.98E6		1.15E6	2	1	0	1	387	406	Deamidation (NQ)
L.WEQAFAASVWR.S	Y	75.61	13496516	11	-0.5	6758328	2	34.50	1	F1:9799	22E069_MPI_Sample11.raw	1.05E6			7	7	0	0	579	589
P.VNISLLM(+15.99)MEERP.G	Y	75.60	14467211	12	0.3	7243680	2	26.53	10	F10:6574	22E069_MPI_Sample1_TrProAla.raw		1.56E7		5	0	5	0	258	269	Oxidation (M)
K.AQTDTLYQYNAA.F	Y	75.48	13576150	12	-0.6	6798143	2	19.63	10	F10:4019	22E069_MPI_Sample1_TrProAla.raw		3.97E7		11	0	11	0	499	510
N.LLNTLIDGQIGAASR.Q	Y	75.44	15408573	15	-0.8	7714353	2	25.80	10	F10:6360	22E069_MPI_Sample1_TrProAla.raw		3.85E5		6	0	6	0	43	57
R.SRDNDPLLFR.L	Y	75.43	12316309	10	-0.9	6168221	2	19.91	1	F1:4608	22E069_MPI_Sample11.raw	1.53E8		5.7E6	52	20	0	32	590	599
M.LGPDDSKPLN(+.98)ATTLR.E	Y	75.39	15978311	15	-1.4	7999217	2	25.32	1	F1:6372	22E069_MPI_Sample11.raw	9.37E5			5	5	0	0	163	177	Deamidation (NQ)
R.LQEMQQSTLSVLAAQHFQM(+15.99)Q.D	Y	75.35	23331145	20	-0.9	7787114	3	25.66	13	F13:6901	22E069_MPI_Sample1_TrAspN.raw			1.71E7	7	0	0	7	80	99	Oxidation (M)
R.KVLVMLGPDDSKPLNATTLR.E	Y	75.24	21672034	20	-1.1	7234076	3	21.80	1	F1:4963	22E069_MPI_Sample11.raw	5.65E7		4.52E6	40	20	0	20	158	177
R.LEQ(+.98)QLTIQVADSTFSQK.Y	Y	75.00	19359789	17	0.6	9689973	2	25.55	1	F1:6415	22E069_MPI_Sample11.raw	4.8E5			1	1	0	0	194	210	Deamidation (NQ)
R.KVPNQIGIQVSGQ.A	Y	75.00	13667568	13	-0.1	6843856	2	17.75	13	F13:3521	22E069_MPI_Sample1_TrAspN.raw			9.61E6	9	0	0	9	386	398
Q.Q(+.98)STLSVLAAQHFQM(+15.99)Q.D	Y	74.98	17048141	15	-0.8	8534136	2	24.13	13	F13:6057	22E069_MPI_Sample1_TrAspN.raw			6.54E5	3	0	0	3	85	99	Deamidation (NQ); Oxidation (M)
K.AQTDTLYQYNA.A	Y	74.97	12865779	11	0.1	6442963	2	19.53	10	F10:3992	22E069_MPI_Sample1_TrProAla.raw		3.91E7		5	0	5	0	499	509
M.VEAALLSNEGR.S	Y	74.85	11576040	11	-0.3	5798091	2	16.59	1	F1:3001	22E069_MPI_Sample11.raw	1.55E6		5.5E5	12	8	0	4	701	711
P.NQIGIQVSGQAPNTTITR.E	Y	74.81	18970017	18	0.0	6333412	3	19.13	10	F10:3902	22E069_MPI_Sample1_TrProAla.raw		1.64E5		2	0	2	0	389	406
S.TLSVLAAQHFQM(+15.99)Q.D	Y	74.78	14887395	13	-0.4	7453767	2	21.90	13	F13:5223	22E069_MPI_Sample1_TrAspN.raw			4.47E5	2	0	0	2	87	99	Oxidation (M)
K.LLILLLTGPQSLEGTDVQLRPM(+15.99)VEAALLSNEGR.S	Y	74.75	35619438	33	-0.2	8914930	4	36.21	1	F1:10333	22E069_MPI_Sample11.raw	1.07E7			16	16	0	0	679	711	Oxidation (M)
S.ATEEAAALGALTK.V	Y	74.72	12446611	13	-0.8	6233373	2	22.80	1	F1:5405	22E069_MPI_Sample11.raw	1.24E6		5.16E5	13	6	0	7	236	248
R.DGSYLIKDDKYR.S	Y	74.61	14717307	12	-2.3	4915830	3	13.99	1	F1:2081	22E069_MPI_Sample11.raw	2.06E6	2.04E6	3.79E5	31	12	14	5	773	784
R.Q(+.98)QTAMTHFDSTWR.K	Y	74.43	16086991	13	-1.2	8053558	2	19.29	1	F1:4049	22E069_MPI_Sample11.raw	4.3E5			5	5	0	0	145	157	Deamidation (NQ)
S.ATPFGVM(+15.99)SVDGDK.V	Y	74.36	13386125	13	0.2	6703137	2	18.20	13	F13:3754	22E069_MPI_Sample1_TrAspN.raw			1.15E6	6	0	0	6	478	490	Oxidation (M)
N.VALVNASTDGR.F	Y	74.36	11015778	11	-1.1	5517955	2	13.91	13	F13:2154	22E069_MPI_Sample1_TrAspN.raw	5.67E6	1000000	3.29E6	17	5	7	5	276	286
R.LEQQLTIQ(+.98)VADSTFSQK.Y	Y	74.35	19359789	17	-2.0	6463323	3	25.58	10	F10:6281	22E069_MPI_Sample1_TrProAla.raw		1.51E5		4	0	4	0	194	210	Deamidation (NQ)
N.VALVN(+.98)ASTDGR.F	Y	74.32	11025618	11	-0.6	5522878	2	14.55	13	F13:2391	22E069_MPI_Sample1_TrAspN.raw	4.08E5	2.31E5	7.02E5	17	4	5	8	276	286	Deamidation (NQ)
D.DLPVNISLLMMEERPGYIR.M	Y	73.99	22451599	19	-0.6	11235865	2	33.26	13	F13:9363	22E069_MPI_Sample1_TrAspN.raw			1.5E7	8	0	0	8	255	273
R.DGSYLIKDDK.Y	Y	73.94	11525662	10	-0.4	5772901	2	14.43	1	F1:2106	22E069_MPI_Sample11.raw	2.93E7	2.51E7	1.82E7	70	21	30	19	773	782
R.FKDFFLEN(+.98)GR.L	Y	73.72	12726138	10	0.1	6373142	2	23.94	1	F1:5777	22E069_MPI_Sample11.raw	4.41E8	3.53E8	8.49E7	134	46	56	32	287	296	Deamidation (NQ)
D.DLPVNISLLM(+15.99)M.E	Y	73.47	12606458	11	-0.3	6313300	2	37.90	13	F13:10757	22E069_MPI_Sample1_TrAspN.raw			1.92E6	1	0	0	1	255	265	Oxidation (M)
K.QILFHALRPVADSF.S	Y	73.41	16128726	14	-1.5	8074424	2	27.17	1	F1:7116	22E069_MPI_Sample11.raw	1.02E7			25	25	0	0	716	729
D.DLPVNISLLM(+15.99)ME.E	Y	73.38	13896884	12	0.2	6958516	2	36.16	13	F13:10265	22E069_MPI_Sample1_TrAspN.raw			5.82E5	6	0	0	6	255	266	Oxidation (M)
K.LLILLLTGPQSLEGTDVQLRPM.V	Y	73.24	24063555	22	0.0	8031257	3	38.60	1	F1:11096	22E069_MPI_Sample11.raw	1.72E5			2	2	0	0	679	700
T.DVPGTPAINAYK.Q	Y	73.21	12446400	12	-0.6	6233269	2	2023-12-18	13	F13:3636	22E069_MPI_Sample1_TrAspN.raw			2.54E7	2	0	0	2	121	132
K.YVTLFSELQAY.K	Y	73.21	13326602	11	0.0	6673373	2	36.75	1	F1:10537	22E069_MPI_Sample11.raw	2.28E5	3.05E6		8	5	3	0	211	221
R.M(+15.99)NVALVN(+.98)ASTDGR.F	Y	73.11	13636401	13	-0.1	6828273	2	15.75	13	F13:2801	22E069_MPI_Sample1_TrAspN.raw			1.67E6	7	0	0	7	274	286	Oxidation (M); Deamidation (NQ)
R.SYN(+.98)QFRPDFK.N	Y	73.09	13016040	10	0.4	6518096	2	18.53	1	F1:3735	22E069_MPI_Sample11.raw	1.01E7		9.19E6	45	28	0	17	785	794	Deamidation (NQ)
Q.TAMTHFDSTWR.K	Y	73.07	13515979	11	-0.7	6768058	2	2023-04-16	1	F1:2775	22E069_MPI_Sample11.raw	5.45E6			8	8	0	0	147	157
D.DLPVNISLLMME.E	Y	72.84	13736935	12	-1.8	6878528	2	39.56	13	F13:10979	22E069_MPI_Sample1_TrAspN.raw			3.05E5	3	0	0	3	255	266
R.RQQTAM(+15.99)THFDSTWR.K	Y	72.75	17798112	14	-1.2	5942770	3	13.38	1	F1:1819	22E069_MPI_Sample11.raw	4.33E6			9	9	0	0	144	157	Oxidation (M)
R.KVPN(+.98)QIGIQVSGQAPN.T	Y	72.68	16498737	16	-2.2	8259423	2	18.97	1	F1:3923	22E069_MPI_Sample11.raw	5.25E5		3.14E6	13	5	0	8	386	401	Deamidation (NQ)
R.KQILFHALRPVA.D	Y	72.63	13918401	12	2023-01-01	6969281	2	18.87	13	F13:4262	22E069_MPI_Sample1_TrAspN.raw			1.69E7	38	0	0	38	715	726
R.QYLLEM(+15.99)PQDNDYLSATPF.G	Y	72.56	21599722	18	0.2	10809935	2	33.21	1	F1:9289	22E069_MPI_Sample11.raw	1.98E6			12	12	0	0	464	481	Oxidation (M)
V.LQN(+.98)GYVQSDIAQAR.E	Y	72.48	15627688	14	-0.5	7823913	2	18.21	10	F10:3561	22E069_MPI_Sample1_TrProAla.raw		2.94E5		1	0	1	0	614	627	Deamidation (NQ)
S.TLSVLAAQHFQM(+15.99)QDNPVSVGDQLQTLQK.R	Y	72.42	31115659	28	-1.1	10381948	3	25.90	1	F1:6599	22E069_MPI_Sample11.raw	3.44E5			1	1	0	0	87	114	Oxidation (M)
V.PGTPAINAYK.Q	Y	72.32	10305447	10	0.6	5162799	2	17.56	13	F13:3766	22E069_MPI_Sample1_TrAspN.raw	1.68E6		4.32E6	26	14	0	12	123	132
Q.Q(+.98)STLSVLAAQHFQMQ.D	Y	72.29	16888192	15	-1.7	8454154	2	27.20	13	F13:7251	22E069_MPI_Sample1_TrAspN.raw			2.27E6	9	0	0	9	85	99	Deamidation (NQ)
D.VPGTPAINAYK.Q	Y	72.21	11296132	11	-2.8	5658123	2	16.21	1	F1:2787	22E069_MPI_Sample11.raw	1.64E6		2.71E6	14	11	0	3	122	132
K.AQTDTLYQYNAAFFEKLEQLR.S	Y	72.16	25482598	21	-0.1	8504271	3	33.76	1	F1:9527	22E069_MPI_Sample11.raw	3.88E5			4	4	0	0	499	519
S.TLSVLAAQHFQMQDNPVSVGDQLQTLQK.R	Y	72.15	30955710	28	-0.5	10328638	3	27.75	1	F1:7291	22E069_MPI_Sample11.raw	1.72E6			5	5	0	0	87	114
K.LLILLLTGPQSLEGTDVQLRPMVE.A	Y	72.04	26344666	24	-0.3	13182401	2	38.76	13	F13:10807	22E069_MPI_Sample1_TrAspN.raw			9.72E5	9	0	0	9	679	702
P.VSVGDQLQTLQ(+.98)K.R	Y	71.98	13156984	12	-0.4	6588562	2	20.37	10	F10:4445	22E069_MPI_Sample1_TrProAla.raw		9.1E6		7	0	7	0	103	114	Deamidation (NQ)
R.QYLLEMPQDNDYLSATPF.G	Y	71.92	21439773	18	0.5	10729965	2	36.08	1	F1:10283	22E069_MPI_Sample11.raw	1.8E7			16	16	0	0	464	481
P.NQIGIQVSGQAP.N	Y	71.92	12106306	12	-0.1	6063225	2	20.37	10	F10:4819	22E069_MPI_Sample1_TrProAla.raw		3.08E7		15	0	15	0	389	400
P.VNISLLMM(+15.99)EERP.G	Y	71.91	14467211	12	0.3	7243680	2	26.53	10	F10:6729	22E069_MPI_Sample1_TrProAla.raw		1.56E7		2	0	2	0	258	269	Oxidation (M)
R.QYLLEMPQDNDYLSATPFGVMSVDGDKVSSSHLSK.A	Y	71.77	38578127	35	0.0	12869448	3	30.91	1	F1:8436	22E069_MPI_Sample11.raw	6.89E7			13	13	0	0	464	498
S.SYHPDRDGLFVNIHELER.S	Y	71.69	21960710	18	-1.3	7330300	3	21.92	1	F1:5100	22E069_MPI_Sample11.raw	4.34E5			1	1	0	0	439	456
D.DLPVNISLLM(+15.99)M(+15.99).E	Y	71.67	12766407	11	0.0	6393276	2	32.52	13	F13:9210	22E069_MPI_Sample1_TrAspN.raw			1.09E6	9	0	0	9	255	265	Oxidation (M)
R.SLAWQQQYR.L	Y	71.60	11785833	9	2023-01-01	5902996	2	18.33	13	F13:3752	22E069_MPI_Sample1_TrAspN.raw	1.81E8		1.59E8	15	6	0	9	315	323
K.VHVFDQ(+.98)AEVER.S	Y	71.43	13286360	11	0.4	6653256	2	2023-09-16	1	F1:2794	22E069_MPI_Sample11.raw	2.49E6			2	2	0	0	663	673	Deamidation (NQ)
Q.STLSVLAAQHFQM(+15.99)QDNP.V	Y	71.27	19018942	17	-0.2	9519542	2	23.67	10	F10:5529	22E069_MPI_Sample1_TrProAla.raw		2.16E6		5	0	5	0	86	102	Oxidation (M)
D.DLPVNISLLM.M	Y	71.16	11136104	10	0.7	5578129	2	39.21	13	F13:10880	22E069_MPI_Sample1_TrAspN.raw			1.3E5	6	0	0	6	255	264
R.DGLFVN(+.98)IHELER.S	Y	71.14	14417201	12	0.5	7218677	2	27.77	10	F10:7053	22E069_MPI_Sample1_TrProAla.raw		8.09E4		2	0	2	0	445	456	Deamidation (NQ)
K.YVTLFSELQAYKDVNAR.Y	Y	70.96	20160316	17	0.0	6730178	3	29.42	10	F10:7616	22E069_MPI_Sample1_TrProAla.raw	8.28E5	8.44E5		9	3	6	0	211	227
R.RQQ(+.98)TAM(+15.99)THFDSTWR.K	Y	70.96	17807952	14	-0.9	5946051	3	13.76	1	F1:1866	22E069_MPI_Sample11.raw	1.56E5			2	2	0	0	144	157	Deamidation (NQ); Oxidation (M)
A.DSIGKEM(+15.99)LQM(+15.99)F.D	Y	70.69	13295945	11	-1.3	6658036	2	20.31	13	F13:4556	22E069_MPI_Sample1_TrAspN.raw			3.4E6	3	0	0	3	871	881	Oxidation (M)
K.EMLQMFDKYR.V	Y	70.68	13596315	10	-1.7	6808218	2	23.41	1	F1:5660	22E069_MPI_Sample11.raw	3.32E5	1.7E5		7	2	5	0	876	885
R.RQQ(+.98)TAMTHFDSTWR.K	Y	70.66	17648002	14	-1.0	5892734	3	16.82	1	F1:3174	22E069_MPI_Sample11.raw	1.81E6			6	6	0	0	144	157	Deamidation (NQ)
R.LQEM(+15.99)QQSTLSVLAAQHFQM(+15.99)QDNPVSVGDQLQTLQK.R	Y	70.59	39719358	35	-1.6	9939896	4	27.23	1	F1:7105	22E069_MPI_Sample11.raw	8.57E6			6	6	0	0	80	114	Oxidation (M)
L.NTLIDGQIGAASR.Q	Y	70.41	13146892	13	-0.5	6583516	2	18.26	10	F10:3559	22E069_MPI_Sample1_TrProAla.raw		4.56E5		6	0	6	0	45	57
P.VN(+.98)ISLLMMEERP.G	Y	70.37	14317102	12	-0.6	7168619	2	30.71	10	F10:8092	22E069_MPI_Sample1_TrProAla.raw		3.47E5		4	0	4	0	258	269	Deamidation (NQ)
L.EGTDVQLRPMVEAALLSNEGR.S	Y	70.14	22841482	21	-1.6	11430796	2	38.28	1	F1:11138	22E069_MPI_Sample11.raw	4.49E5			2	2	0	0	691	711
T.DVPGTPAIN(+.98)AYK.Q	Y	70.11	12456240	12	2023-06-01	6238203	2	2023-01-19	13	F13:4055	22E069_MPI_Sample1_TrAspN.raw			2.31E6	11	0	0	11	121	132	Deamidation (NQ)
L.N(+.98)TLIDGQIGAASR.Q	Y	69.96	13156732	13	-1.7	6588428	2	19.32	13	F13:4162	22E069_MPI_Sample1_TrAspN.raw			2.23E6	5	0	0	5	45	57	Deamidation (NQ)
R.QYLLEM(+15.99)PQDNDYLSATPFGVM.S	Y	69.90	24471025	21	0.0	12245586	2	37.10	1	F1:10674	22E069_MPI_Sample11.raw	6.69E5			11	11	0	0	464	484	Oxidation (M)
K.VPNQIGIQVSGQ.A	Y	69.75	12386619	12	0.2	6203383	2	20.17	13	F13:4542	22E069_MPI_Sample1_TrAspN.raw			8.55E5	4	0	0	4	387	398
K.VLVM(+15.99)LGPDDSKPLN(+.98)ATTLR.E	Y	69.51	20560874	19	-0.7	6863693	3	23.47	1	F1:5685	22E069_MPI_Sample11.raw	3.16E6			4	4	0	0	159	177	Oxidation (M); Deamidation (NQ)
Q.SSYHPDRDGLFVNIHELER.S	Y	69.44	22831033	19	-1.7	7620404	3	21.92	1	F1:5098	22E069_MPI_Sample11.raw	3.04E6			13	13	0	0	438	456
A.MTHFDSTWR.K	Y	69.38	11795132	9	0.1	5907639	2	16.34	10	F10:2997	22E069_MPI_Sample1_TrProAla.raw		5.57E7		46	0	46	0	149	157
A.M(+15.99)THFDSTWR.K	Y	69.18	11955081	9	-0.3	5987611	2	14.63	10	F10:2199	22E069_MPI_Sample1_TrProAla.raw		1.1E7		11	0	11	0	149	157	Oxidation (M)
T.AMTHFDSTWR.K	Y	69.15	12505503	10	-0.5	6262821	2	2023-04-16	1	F1:2761	22E069_MPI_Sample11.raw	3.21E6			15	15	0	0	148	157
V.DGDKVSSSHLSK.A	Y	69.12	12586154	12	-1.0	6303143	2	1993-09-01	10	F10:625	22E069_MPI_Sample1_TrProAla.raw		4.96E5		10	0	10	0	487	498
S.YNQFRPDFK.N	Y	68.88	12135880	9	-0.1	6078012	2	17.38	1	F1:3268	22E069_MPI_Sample11.raw	1.82E7		1.81E7	37	18	0	19	786	794
R.RQ(+.98)QTAMTHFDSTWR.K	Y	68.85	17648002	14	-1.0	5892734	3	16.82	1	F1:3151	22E069_MPI_Sample11.raw	1.81E6			1	1	0	0	144	157	Deamidation (NQ)
P.QSLEGTDVQLRP.M	Y	68.73	13416888	12	0.3	6718519	2	19.31	10	F10:3896	22E069_MPI_Sample1_TrProAla.raw		5.51E6		6	0	6	0	688	699
P.DDSKPLNATTLR.E	Y	68.70	13296888	12	-0.8	6658512	2	13.31	10	F10:1734	22E069_MPI_Sample1_TrProAla.raw	9.39E5	4.98E5		11	3	8	0	166	177
R.QYLLEMPQDNDYLSATPFGVM.S	Y	68.57	24311077	21	-0.7	12165603	2	39.30	1	F1:11363	22E069_MPI_Sample11.raw	2.41E6			17	17	0	0	464	484
Q.STLSVLAAQHFQMQDNP.V	Y	68.53	18858992	17	-0.5	6296400	3	26.33	10	F10:6512	22E069_MPI_Sample1_TrProAla.raw		7.69E6		16	0	16	0	86	102
K.VLVM(+15.99)LGPDDSK.P	Y	68.50	11886060	11	-0.3	5953101	2	19.00	1	F1:3920	22E069_MPI_Sample11.raw	6.1E5			9	9	0	0	159	169	Oxidation (M)
P.NQIGIQVSGQAPN.T	Y	68.43	13246735	13	0.0	6633440	2	18.41	10	F10:3607	22E069_MPI_Sample1_TrProAla.raw		1.4E6		5	0	5	0	389	401
D.DSKPLNATTLR.E	Y	68.42	12146619	11	-0.5	6083379	2	1959-12-01	13	F13:1744	22E069_MPI_Sample1_TrAspN.raw			8.76E7	14	0	0	14	167	177
Q.DNDYLSATPFGVMSVD.G	Y	68.38	17297505	16	0.2	8658827	2	34.63	13	F13:9827	22E069_MPI_Sample1_TrAspN.raw			1.16E6	18	0	0	18	472	487
A.NYLVSESTLR.G	Y	68.13	11806088	10	-1.1	5913110	2	19.91	10	F10:4207	22E069_MPI_Sample1_TrProAla.raw		3.31E7		19	0	19	0	355	364
R.ELLAPLYEQ(+.98)WR.T	Y	68.05	14177241	11	2023-04-01	7098703	2	2023-12-31	1	F1:8545	22E069_MPI_Sample11.raw	7.28E6			3	3	0	0	628	638	Deamidation (NQ)
Q.LTIQVADSTFSQK.Y	Y	67.98	14367511	13	0.0	7193828	2	21.74	10	F10:4900	22E069_MPI_Sample1_TrProAla.raw		2.39E6		10	0	10	0	198	210
R.TAFVQQLVR.L	Y	67.94	10606029	9	-0.8	5313083	2	22.98	1	F1:5467	22E069_MPI_Sample11.raw	2.77E8	2.78E8	2.41E8	45	15	11	19	536	544
K.VLVMLGPDDSK.P	Y	67.90	11726111	11	-0.8	5873124	2	21.98	1	F1:5038	22E069_MPI_Sample11.raw	6.07E6			9	9	0	0	159	169
K.DFFLENGR.L	Y	67.87	9964664	8	2023-02-01	4992411	2	23.79	1	F1:5862	22E069_MPI_Sample11.raw	1.15E7	9.81E6	1.73E7	23	10	7	6	289	296
N.YLVSESTLR.G	Y	67.72	10665658	9	-0.7	5342898	2	2023-02-18	1	F1:3518	22E069_MPI_Sample11.raw	5.4E6	1.19E6		11	4	7	0	356	364
H.SFFETFYVAAR.Y	Y	67.67	13366451	11	0.1	6693299	2	30.66	10	F10:8079	22E069_MPI_Sample1_TrProAla.raw		1.4E5		1	0	1	0	854	864
R.LQEMQQSTLSVLAAQHFQMQDN.P	Y	67.61	25461895	22	-0.5	8497367	3	28.26	1	F1:7496	22E069_MPI_Sample11.raw	7.02E5	3.09E5		6	2	4	0	80	101
K.LYDGVMAR.V	Y	67.60	9234535	8	-0.2	4627339	2	16.18	1	F1:3145	22E069_MPI_Sample11.raw	1.78E8	2.14E6	4.62E6	50	38	3	9	897	904
K.VLVMLGPDDSKP.L	Y	67.46	12696638	12	-0.1	6358391	2	23.22	10	F10:5507	22E069_MPI_Sample1_TrProAla.raw		2.28E6		2	0	2	0	159	170
R.LQEMQQSTLSVL.A	Y	67.36	13757017	12	-0.5	6888578	2	27.72	13	F13:7371	22E069_MPI_Sample1_TrAspN.raw	1.02E6	7.1E5	4.5E6	28	9	11	8	80	91
R.RQQTAMTHF.D	Y	67.24	11185291	9	-1.4	5602710	2	1986-12-01	13	F13:1616	22E069_MPI_Sample1_TrAspN.raw			2.23E7	17	0	0	17	144	152
A.TPFGVM(+15.99)SVDGDKVSSSHLSK.A	Y	67.21	20930098	20	-1.5	6986761	3	15.74	10	F10:2736	22E069_MPI_Sample1_TrProAla.raw		1.15E7		17	0	17	0	479	498	Oxidation (M)
S.FFETFYVAAR.Y	Y	67.13	12496132	10	-1.0	6258132	2	27.71	10	F10:7287	22E069_MPI_Sample1_TrProAla.raw		8.18E6		12	0	12	0	855	864
M.TDVPGTPAINAYK.Q	Y	67.10	13456877	13	0.1	6738512	2	2023-02-18	1	F1:3547	22E069_MPI_Sample11.raw	2.27E5			1	1	0	0	120	132
K.YVTLFSELQ(+.98)AYKDVNAR.Y	Y	67.00	20170156	17	2023-01-01	6733466	3	29.38	1	F1:7902	22E069_MPI_Sample11.raw	4.27E5	5.25E5		8	1	7	0	211	227	Deamidation (NQ)
R.LNQPDPYLILN(+.98)TSS.E	Y	66.82	15747827	14	-1.2	7883977	2	28.68	13	F13:7749	22E069_MPI_Sample1_TrAspN.raw			2.27E5	4	0	0	4	753	766	Deamidation (NQ)
S.KAAAPVNPHAELGVGK.I	Y	66.77	15578627	16	-2.2	5202937	3	2023-12-12	1	F1:1231	22E069_MPI_Sample11.raw	5.86E4			2	2	0	0	731	746
S.GQAPNTTITR.E	Y	66.71	10575516	10	-0.3	5297830	2	1956-10-01	13	F13:869	22E069_MPI_Sample1_TrAspN.raw	1.28E5	3.15E5	3.47E5	11	3	4	4	397	406
R.Q(+.98)TEWFNM(+15.99)SPDER.T	Y	66.67	15556249	12	-0.7	7788192	2	20.48	1	F1:4539	22E069_MPI_Sample11.raw	5.57E5			10	10	0	0	58	69	Deamidation (NQ); Oxidation (M)
G.LFVNIHELER.S	Y	66.61	12686877	10	-0.7	6353507	2	26.26	1	F1:6822	22E069_MPI_Sample11.raw	6.06E6	8.95E6	3.76E6	45	15	11	19	447	456
K.YVTLFSELQAYKDVN(+.98)AR.Y	Y	66.59	20170156	17	2023-01-01	6733466	3	29.38	1	F1:7914	22E069_MPI_Sample11.raw	4.27E5			1	1	0	0	211	227	Deamidation (NQ)
Y.FANYLVSESTLR.G	Y	66.54	13987144	12	0.2	7003646	2	2023-08-24	10	F10:5724	22E069_MPI_Sample1_TrProAla.raw		1.74E5		2	0	2	0	353	364
K.AQTDTLYQYN.A	Y	66.50	12155408	10	-0.7	6087772	2	18.28	13	F13:3966	22E069_MPI_Sample1_TrAspN.raw	3.99E6	5.95E6	3.1E7	29	8	6	15	499	508
K.QYWQFQMANAAF.M	Y	66.47	15036605	12	0.0	7528375	2	34.05	13	F13:9726	22E069_MPI_Sample1_TrAspN.raw	2.68E7		2.42E6	7	5	0	2	835	846
K.DFTNLLNTLIDGQIG.A	Y	66.40	16328359	15	-0.3	8174250	2	39.59	10	F10:10374	22E069_MPI_Sample1_TrProAla.raw		5.88E5	0	12	0	6	6	39	53
R.SPTYTPIR.S	Y	66.31	9334919	8	0.0	4677532	2	15.35	1	F1:2495	22E069_MPI_Sample11.raw	1.73E8	1.54E8	1.8E8	117	34	32	51	333	340
P.VNPHAELGVGK.I	Y	66.21	11196036	11	-1.4	5608083	2	13.89	1	F1:1898	22E069_MPI_Sample11.raw	3.28E6		4.23E6	20	7	0	13	736	746
T.DVQLRPMVEAALLSN.E	Y	66.21	16548712	15	-0.9	8284421	2	2023-06-30	13	F13:8280	22E069_MPI_Sample1_TrAspN.raw			4.72E5	4	0	0	4	694	708
K.YVTLFSELQA.Y	Y	66.18	11695968	10	-0.2	5858055	2	34.22	10	F10:9228	22E069_MPI_Sample1_TrProAla.raw		6.95E5		4	0	4	0	211	220
K.AQTDTLYQYNAAF.F	Y	66.12	15046833	13	-0.3	7533488	2	2023-12-27	10	F10:6967	22E069_MPI_Sample1_TrProAla.raw		3.12E6		14	0	14	0	499	511
R.IGPRPALLGQAVK.D	Y	66.06	13188085	13	0.4	4406103	3	18.44	13	F13:4038	22E069_MPI_Sample1_TrAspN.raw	2.7E7		6.58E7	70	27	0	43	927	939
K.VLQN(+.98)GYVQS.D	Y	66.05	10074924	9	0.4	5047537	2	2023-08-15	13	F13:2818	22E069_MPI_Sample1_TrAspN.raw		7.76E6	4.68E7	32	0	9	23	613	621	Deamidation (NQ)
Q.N(+.98)GYVQ(+.98)SDIAQAR.E	Y	65.91	13226102	12	-0.2	6623123	2	16.45	13	F13:3050	22E069_MPI_Sample1_TrAspN.raw			4.27E5	4	0	0	4	616	627	Deamidation (NQ)
K.Q(+.98)QLDRDILLYR.R	Y	65.84	14327673	11	-1.6	7173898	2	22.35	1	F1:5226	22E069_MPI_Sample11.raw	4.76E6		3.55E6	22	8	0	14	133	143	Deamidation (NQ)
A.LRPVADSFSK.A	Y	65.75	11186084	10	0.5	5603118	2	14.61	1	F1:2187	22E069_MPI_Sample11.raw	3.32E6			9	9	0	0	722	731
K.QQ(+.98)LDRDILLYR.R	Y	65.65	14327673	11	-1.6	7173898	2	22.35	1	F1:5237	22E069_MPI_Sample11.raw	4.76E6		3.55E6	11	5	0	6	133	143	Deamidation (NQ)
R.PVADSFSK.A	Y	65.60	8494232	8	0.6	4257191	2	1936-12-01	10	F10:1378	22E069_MPI_Sample1_TrProAla.raw	1.03E7	1.91E6		16	12	4	0	724	731
K.VPNQIGIQVSGQAP.N	Y	65.43	14067517	14	-1.0	7043824	2	22.16	10	F10:4982	22E069_MPI_Sample1_TrProAla.raw		5.42E6		22	0	22	0	387	400
K.MLLTSVDR.K	Y	65.37	9334954	8	-0.9	4677545	2	18.72	1	F1:3751	22E069_MPI_Sample11.raw	2.32E8	1.56E8	2.11E8	154	47	61	46	378	385
A.N(+.98)YLVSESTLR.G	Y	65.30	11815928	10	2023-06-01	5918046	2	20.37	10	F10:4373	22E069_MPI_Sample1_TrProAla.raw		4.99E5		4	0	4	0	355	364	Deamidation (NQ)
R.TIGLEGFR.Q	Y	65.30	8914814	8	-0.5	4467477	2	23.31	1	F1:5601	22E069_MPI_Sample11.raw	2.53E8	2.2E8	2.08E8	95	28	23	44	429	436
R.LQEMQQSTLSVLAAQ(+.98)HFQMQDNPVSVGDQLQTLQK.R	Y	65.25	39409299	35	2023-01-01	13146520	3	30.38	1	F1:8281	22E069_MPI_Sample11.raw	0			4	4	0	0	80	114	Deamidation (NQ)
P.DRDGLFVNIHELE.R	Y	65.24	15557631	13	-0.3	7788886	2	26.67	10	F10:6671	22E069_MPI_Sample1_TrProAla.raw		1.19E6		6	0	6	0	443	455
Y.LSATPFGVMSVDGDK.V	Y	64.99	15227338	15	2023-07-03	7623770	2	25.81	1	F1:6556	22E069_MPI_Sample11.raw	7.36E5		1.83E5	4	3	0	1	476	490
K.DFTNLLN(+.98)TLIDGQIG.A	Y	64.98	16338199	15	-0.2	8179171	2	36.47	10	F10:9859	22E069_MPI_Sample1_TrProAla.raw		5.02E5	3.37E5	21	0	15	6	39	53	Deamidation (NQ)
R.VLPIINQ(+.98)GLSAA.D	Y	64.96	11956812	12	0.9	5988484	2	30.69	13	F13:8438	22E069_MPI_Sample1_TrAspN.raw			7.91E6	2	0	0	2	905	916	Deamidation (NQ)
R.LQEMQQ(+.98)STLSVLAAQHFQMQ.D	Y	64.85	23181035	20	0.3	11600593	2	29.61	13	F13:8174	22E069_MPI_Sample1_TrAspN.raw			5.31E6	2	0	0	2	80	99	Deamidation (NQ)
K.LYDGVM(+15.99)AR.V	Y	64.80	9394484	8	0.0	4707314	2	1991-12-01	1	F1:1516	22E069_MPI_Sample11.raw	20000000	1.05E7	2.49E6	51	23	18	10	897	904	Oxidation (M)
R.RQQTAM(+15.99)THF.D	Y	64.78	11345240	9	0.2	5682694	2	1934-10-01	13	F13:892	22E069_MPI_Sample1_TrAspN.raw			3.07E6	5	0	0	5	144	152	Oxidation (M)
K.DFFLEN(+.98)GR.L	Y	64.77	9974504	8	-0.1	4997324	2	24.67	1	F1:6614	22E069_MPI_Sample11.raw	4.23E7	3.83E7	8.11E7	63	20	26	17	289	296	Deamidation (NQ)
V.TLFSELQAYK.D	Y	64.67	11986233	10	0.3	6003191	2	31.47	1	F1:8719	22E069_MPI_Sample11.raw	7.38E5			4	4	0	0	213	222
F.ETFYVAAR.Y	Y	64.64	9554763	8	-0.9	4787450	2	16.96	13	F13:3235	22E069_MPI_Sample1_TrAspN.raw			1.63E7	8	0	0	8	857	864
K.AQTDTLYQYN(+.98)A.A	Y	64.61	12875619	11	2023-05-01	6447892	2	20.13	10	F10:4399	22E069_MPI_Sample1_TrProAla.raw		2.45E6		9	0	9	0	499	509	Deamidation (NQ)
R.QQ(+.98)TAMTHFDSTWR.K	Y	64.48	16086991	13	-1.2	8053558	2	19.29	1	F1:4021	22E069_MPI_Sample11.raw	2.49E6			2	2	0	0	145	157	Deamidation (NQ)
K.AAAPVNPHAEL.G	Y	64.47	10885614	11	-0.7	5452876	2	15.86	13	F13:2854	22E069_MPI_Sample1_TrAspN.raw	1.87E5		2.35E5	7	2	0	5	732	742
R.VLPIIN(+.98)QGLSAA.D	Y	64.43	11956812	12	0.9	5988484	2	30.69	13	F13:8427	22E069_MPI_Sample1_TrAspN.raw			7.91E6	2	0	0	2	905	916	Deamidation (NQ)
D.GLFVNIHELER.S	Y	64.42	13257091	11	-0.9	6638612	2	26.26	1	F1:6765	22E069_MPI_Sample11.raw	2.94E6	9.62E5	1.35E6	29	11	8	10	446	456
T.EEAAALGALTK.V	Y	64.37	10725764	11	2023-07-01	5372964	2	18.52	13	F13:3882	22E069_MPI_Sample1_TrAspN.raw			2.93E5	1	0	0	1	238	248
R.LQEM(+15.99)QQSTLSVLAAQHFQM(+15.99)Q.D	Y	64.34	23491094	20	-0.4	7840435	3	24.61	13	F13:6216	22E069_MPI_Sample1_TrAspN.raw			4.5E6	13	0	0	13	80	99	Oxidation (M)
K.VLQN(+.98)GYVQSDIA.Q	Y	64.31	13066405	12	-0.4	6543273	2	20.79	10	F10:4488	22E069_MPI_Sample1_TrProAla.raw		3.6E6		7	0	7	0	613	624	Deamidation (NQ)
R.LQEMQQSTLSVLAAQHFQ(+.98)MQDNPVSVGDQLQTLQK.R	Y	64.27	39409299	35	2.0	9862417	4	30.44	1	F1:8303	22E069_MPI_Sample11.raw	0			1	1	0	0	80	114	Deamidation (NQ)
K.QYWQFQM(+15.99)AN.A	Y	64.03	12305128	9	-1.0	6162631	2	23.71	13	F13:5901	22E069_MPI_Sample1_TrAspN.raw	1.96E6	1.85E6	1.56E6	23	7	5	11	835	843	Oxidation (M)
L.SATPFGVM(+15.99)SVDGDK.V	Y	64.00	14256445	14	0.9	7138302	2	18.69	13	F13:3934	22E069_MPI_Sample1_TrAspN.raw			1.36E6	4	0	0	4	477	490	Oxidation (M)
G.VLNFSFGTAAR.S	Y	63.98	11816193	11	-0.2	5918168	2	25.74	10	F10:6318	22E069_MPI_Sample1_TrProAla.raw		200000		1	0	1	0	304	314
L.TGPQSLEGTDVQLRPMVEAALLSNEGR.S	Y	63.97	28674446	27	-0.9	9568213	3	28.91	1	F1:7717	22E069_MPI_Sample11.raw	1.16E6			3	3	0	0	685	711
A.LVNASTDGR.F	Y	63.80	9314723	9	0.3	4667436	2	1998-09-01	10	F10:649	22E069_MPI_Sample1_TrProAla.raw		0	2.22E6	3	0	2	1	278	286
R.KVPN(+.98)QIGIQVSGQ.A	Y	63.75	13677408	13	-1.6	6848766	2	18.44	13	F13:3859	22E069_MPI_Sample1_TrAspN.raw			1.45E6	1	0	0	1	386	398	Deamidation (NQ)
R.IGPRPALLGQ(+.98)AVK.D	Y	63.74	13197925	13	-0.4	4409379	3	19.38	1	F1:4104	22E069_MPI_Sample11.raw	4.48E5			4	4	0	0	927	939	Deamidation (NQ)
R.TAFVQ(+.98)QLVR.L	Y	63.57	10615869	9	-0.1	5318007	2	23.38	1	F1:5554	22E069_MPI_Sample11.raw	10000000	8.31E6	3.92E6	14	3	5	6	536	544	Deamidation (NQ)
R.LQEMQ(+.98)QSTLSVLAAQHFQMQ.D	Y	63.56	23181035	20	0.3	11600593	2	29.61	13	F13:8198	22E069_MPI_Sample1_TrAspN.raw			1.62E6	3	0	0	3	80	99	Deamidation (NQ)
R.Q(+.98)TEWFNMSPDER.T	Y	63.48	15396300	12	-0.5	7708219	2	2023-06-25	13	F13:6461	22E069_MPI_Sample1_TrAspN.raw			9.38E5	3	0	0	3	58	69	Deamidation (NQ)
R.KVPNQ(+.98)IGIQVSGQAPNTTITR.E	Y	63.35	22222019	21	2023-09-01	7417427	3	19.27	13	F13:4192	22E069_MPI_Sample1_TrAspN.raw			2.86E7	1	0	0	1	386	406	Deamidation (NQ)
F.QMANAAFMIR.N	Y	63.21	11515580	10	-1.7	5767853	2	22.83	1	F1:5411	22E069_MPI_Sample11.raw	1.39E6		1.23E6	8	6	0	2	840	849
Q.DNDYLSATPFGVM.S	Y	63.16	14286230	13	0.2	7153190	2	34.75	13	F13:9813	22E069_MPI_Sample1_TrAspN.raw			3.05E6	11	0	0	11	472	484
Q.MANAAFMIR.N	Y	63.06	10234994	9	-0.7	5127566	2	22.31	13	F13:5353	22E069_MPI_Sample1_TrAspN.raw	8.06E5		1.03E6	20	6	0	14	841	849
A.TPFGVMSVDGDKVSSSHLS.K	Y	62.97	19489200	19	-0.5	6506470	3	21.62	10	F10:4844	22E069_MPI_Sample1_TrProAla.raw		6.18E5		7	0	7	0	479	497
S.DDLPVNISLLM.M	Y	62.92	12286373	11	0.8	6153264	2	38.73	13	F13:10793	22E069_MPI_Sample1_TrAspN.raw			2.83E5	13	0	0	13	254	264
D.VPGTPAIN(+.98)AYK.Q	Y	62.82	11305972	11	0.1	5663059	2	15.86	13	F13:2857	22E069_MPI_Sample1_TrAspN.raw			1.27E5	1	0	0	1	122	132	Deamidation (NQ)
K.AQLLGNGR.K	Y	62.80	8274613	8	2023-01-01	4147384	2	1980-12-01	1	F1:1475	22E069_MPI_Sample11.raw	4.75E6	5.3E6	6.66E6	24	11	7	6	369	376
K.VLQNGYVQS.D	Y	62.69	10065084	9	0.3	5042616	2	14.88	13	F13:2443	22E069_MPI_Sample1_TrAspN.raw			4.48E6	3	0	0	3	613	621
E.EDLSM(+15.99)ASISK.D	Y	62.66	10955117	10	-0.4	5487629	2	1980-12-01	13	F13:1629	22E069_MPI_Sample1_TrAspN.raw			1.66E6	8	0	0	8	29	38	Oxidation (M)
A.DSIGKEM(+15.99)LQM(+15.99)FDK.Y	Y	62.61	15727163	13	0.4	7873657	2	16.66	10	F10:2965	22E069_MPI_Sample1_TrProAla.raw		2.73E5	7.16E5	9	0	3	6	871	883	Oxidation (M)
R.LQEM(+15.99)QQSTLSVLAAQHFQMQDNPVSVGDQLQTLQK.R	Y	62.56	39559407	35	-1.4	9899911	4	27.69	1	F1:7676	22E069_MPI_Sample11.raw	1.44E8			7	7	0	0	80	114	Oxidation (M)
R.LKSEPPSFR.S	Y	62.41	10595713	9	0.1	5307930	2	1939-12-01	1	F1:1640	22E069_MPI_Sample11.raw	4.45E7		3.12E7	79	40	0	39	324	332
K.AQTDTLYQYNAAFF.E	Y	62.36	16517518	14	0.2	8268834	2	32.89	10	F10:8852	22E069_MPI_Sample1_TrProAla.raw		4.79E5		1	0	1	0	499	512
K.LISEEDLSMA.S	Y	62.35	11065165	10	-0.1	5542654	2	2023-03-24	10	F10:6063	22E069_MPI_Sample1_TrProAla.raw		3.78E5	20000000	8	0	2	6	25	34
K.VPQASDDLPVNISLLMMEERPGYIR.M	Y	62.22	28424358	25	-1.2	9484847	3	32.53	1	F1:9228	22E069_MPI_Sample11.raw	2.18E8			32	32	0	0	249	273
N.QGLSAADEFHPPR.F	Y	62.22	14236843	13	-2.4	7128477	2	2023-04-29	1	F1:7772	22E069_MPI_Sample11.raw	1.16E6			2	2	0	0	911	923
K.VSSSHLSK.A	Y	62.11	8434450	8	-0.9	4227294	2	1995-09-01	13	F13:716	22E069_MPI_Sample1_TrAspN.raw	1.11E5	3.35E5	1.67E6	13	1	5	7	491	498
R.LQEM(+15.99)QQSTLSVL.A	Y	61.88	13916967	12	0.2	6968557	2	25.13	13	F13:6451	22E069_MPI_Sample1_TrAspN.raw			1.38E6	7	0	0	7	80	91	Oxidation (M)
K.AQTDTLYQY.N	Y	61.85	11014978	9	-0.4	5517560	2	20.79	1	F1:4581	22E069_MPI_Sample11.raw	1.54E6	2.08E6	8.13E6	18	7	3	8	499	507
K.VPQASDDLPVNISLLM(+15.99)MEERPGYIR.M	Y	61.81	28584307	25	0.0	9538175	3	2023-06-30	1	F1:8351	22E069_MPI_Sample11.raw	1.13E8			34	34	0	0	249	273	Oxidation (M)
A.APVNPHA.E	Y	61.77	7043605	7	2023-03-01	3531880	2	1942-10-01	13	F13:820	22E069_MPI_Sample1_TrAspN.raw			9.15E4	3	0	0	3	734	740
E.EAAALGALTK.V	Y	61.77	9435338	10	0.4	4727744	2	17.38	13	F13:3512	22E069_MPI_Sample1_TrAspN.raw			1.77E7	20	0	0	20	239	248
L.NTSSEEQAYR.D	Y	61.72	11835105	10	-1.2	5927618	2	1998-09-01	13	F13:669	22E069_MPI_Sample1_TrAspN.raw			7.37E4	1	0	0	1	763	772
E.DLSMASISK.D	Y	61.66	9504742	9	2023-04-03	4762460	2	18.69	13	F13:3902	22E069_MPI_Sample1_TrAspN.raw			2.68E6	6	0	0	6	30	38
P.DRDGLFVNIHEL.E	Y	61.63	14267205	12	-0.3	7143673	2	27.56	10	F10:6971	22E069_MPI_Sample1_TrProAla.raw		9.97E5		10	0	10	0	443	454
I.NQNADIASFR.T	Y	61.62	11345417	10	0.1	5682782	2	39.18	1	F1:11316	22E069_MPI_Sample11.raw	5.39E5			3	3	0	0	419	428
K.VLWEQAFAA.S	Y	61.59	10335232	9	-0.9	5177684	2	31.85	13	F13:8922	22E069_MPI_Sample1_TrAspN.raw		2.18E5	6.91E5	13	0	4	9	577	585
Q.TAM(+15.99)THFDSTWR.K	Y	61.58	13675929	11	-0.6	6848033	2	15.35	1	F1:2468	22E069_MPI_Sample11.raw	8.81E5			6	6	0	0	147	157	Oxidation (M)
A.LVN(+.98)ASTDGR.F	Y	61.45	9324563	9	0.1	4672355	2	2015-10-01	10	F10:892	22E069_MPI_Sample1_TrProAla.raw		2.19E6		10	0	10	0	278	286	Deamidation (NQ)
P.QSLEGTDVQLR.P	Y	61.44	12446361	11	0.4	6233256	2	16.77	10	F10:3013	22E069_MPI_Sample1_TrProAla.raw		4.08E6		5	0	5	0	688	698
T.AM(+15.99)THFDSTWR.K	Y	61.33	12665452	10	-0.7	6342794	2	13.38	1	F1:1722	22E069_MPI_Sample11.raw	1.38E5			1	1	0	0	148	157	Oxidation (M)
F.ANYLVSESTLR.G	Y	61.20	12516459	11	0.0	6268302	2	19.80	10	F10:4174	22E069_MPI_Sample1_TrProAla.raw		2.36E5		1	0	1	0	354	364
D.SKPLNATTLR.E	Y	61.10	10996349	10	0.6	5508251	2	2023-09-13	13	F13:1790	22E069_MPI_Sample1_TrAspN.raw	1.98E5		1.42E6	19	5	0	14	168	177
R.QTEWFNMSPD.E	Y	60.90	12535023	10	-0.4	6277582	2	28.46	13	F13:7661	22E069_MPI_Sample1_TrAspN.raw			6.68E5	10	0	0	10	58	67
R.QQTAMTHFD.S	Y	60.82	10774550	9	-0.6	5397344	2	14.58	13	F13:2311	22E069_MPI_Sample1_TrAspN.raw			2.97E6	8	0	0	8	145	153
Q.MANAAFM(+15.99)IR.N	Y	60.64	10394943	9	-0.1	5207543	2	19.20	1	F1:4010	22E069_MPI_Sample11.raw	4.64E5		5.03E5	12	6	0	6	841	849	Oxidation (M)
S.DDLPVNISLLMMEERPGYIR.M	Y	60.55	23601868	20	-0.6	11811000	2	33.29	13	F13:9425	22E069_MPI_Sample1_TrAspN.raw			1.12E7	8	0	0	8	254	273
K.AAAPVNPHAELG.V	Y	60.49	11455829	12	-0.4	5737985	2	14.61	13	F13:2361	22E069_MPI_Sample1_TrAspN.raw			1.92E5	1	0	0	1	732	743
R.LQEM(+15.99)QQSTLSVLAAQ(+.98)HFQM(+15.99)QDNPVSVGDQLQTLQK.R	Y	60.38	39729197	35	2023-01-01	9942383	4	27.74	1	F1:7284	22E069_MPI_Sample11.raw	0			1	1	0	0	80	114	Oxidation (M); Deamidation (NQ)
R.QYLLEM(+15.99)PQDNDYLSATPFGVMSVDGDKVSSSHLSK.A	Y	60.36	38738076	35	0.7	9694598	4	28.67	1	F1:7742	22E069_MPI_Sample11.raw	2.64E7			6	6	0	0	464	498	Oxidation (M)
F.KDFFLEN(+.98)GR.L	Y	60.35	11255454	9	-0.6	5637797	2	23.94	1	F1:6008	22E069_MPI_Sample11.raw	3.74E6	2.72E6	8.38E5	29	11	14	4	288	296	Deamidation (NQ)
E.EDLSMASISK.D	Y	60.33	10795168	10	-0.6	5407654	2	17.97	13	F13:3620	22E069_MPI_Sample1_TrAspN.raw			7.57E6	4	0	0	4	29	38
R.AVEAETQR.V	Y	60.30	9024457	8	0.0	4522302	2	1994-09-01	1	F1:661	22E069_MPI_Sample11.raw	5.88E5		1.66E6	21	15	0	6	641	648
F.GVMSVDGDK.V	Y	60.03	9064117	9	0.1	4542132	2	1945-12-01	1	F1:1590	22E069_MPI_Sample11.raw	7.74E6	6.42E6	6.26E6	25	9	9	7	482	490
S.VLAAQHFQMQDNP.V	Y	59.89	14977034	13	-0.8	7498584	2	18.66	10	F10:3752	22E069_MPI_Sample1_TrProAla.raw		2.63E6		8	0	8	0	90	102
F.GVM(+15.99)SVDGDKVSSSHLSK.A	Y	59.84	17478411	17	-0.3	5836208	3	1930-10-01	1	F1:744	22E069_MPI_Sample11.raw	8.52E5	5.59E5	8.61E5	19	7	5	7	482	498	Oxidation (M)
R.DGLFVNIH.E	Y	59.77	9134658	8	0.1	4577402	2	25.22	13	F13:6403	22E069_MPI_Sample1_TrAspN.raw		2.03E5	6.36E6	5	0	1	4	445	452
R.QQMTDVPGTPAIN.A	Y	59.74	13706500	13	-0.2	6863322	2	2023-03-20	13	F13:4486	22E069_MPI_Sample1_TrAspN.raw			8.34E5	4	0	0	4	117	129
L.PIINQGLSAA.D	Y	59.67	9825447	10	-0.2	4922795	2	29.31	13	F13:8024	22E069_MPI_Sample1_TrAspN.raw			1.31E6	11	0	0	11	907	916
M.THFDSTWR.K	Y	59.65	10484727	8	-1.8	5252427	2	14.23	1	F1:2036	22E069_MPI_Sample11.raw	3.14E6	8.7E6		34	14	20	0	150	157
P.VNISLLMMEERPG.Y	Y	59.63	14877476	13	-0.8	7448805	2	2023-06-29	10	F10:7528	22E069_MPI_Sample1_TrProAla.raw		1.99E5		2	0	2	0	258	270
S.DDLPVNISLLMME.E	Y	59.60	14887203	13	-1.5	7453663	2	39.56	13	F13:10996	22E069_MPI_Sample1_TrAspN.raw			3.06E5	2	0	0	2	254	266
R.SRDN(+.98)DPLLFR.L	Y	59.58	12326149	10	1.0	6173153	2	21.00	1	F1:4750	22E069_MPI_Sample11.raw	2.74E6		3.88E5	6	5	0	1	590	599	Deamidation (NQ)
R.VLPIINQGLS.A	Y	59.52	10526229	10	-0.5	5273185	2	2023-03-28	13	F13:7515	22E069_MPI_Sample1_TrAspN.raw			9.99E5	9	0	0	9	905	914
R.PALLGQAVKDLELK.A	Y	59.48	14938817	14	0.0	4989678	3	26.76	1	F1:6913	22E069_MPI_Sample11.raw	1.63E5			4	4	0	0	931	944
K.RLEQQLTIQ(+.98)VADSTFSQK.Y	Y	59.33	20920801	18	2023-09-03	6983700	3	22.20	1	F1:5165	22E069_MPI_Sample11.raw	0			1	1	0	0	193	210	Deamidation (NQ)
A.DSIGKEMLQMF.D	Y	59.21	12976046	11	0.4	6498098	2	32.96	13	F13:9305	22E069_MPI_Sample1_TrAspN.raw			2.08E5	2	0	0	2	871	881
N.QNADIASFR.T	Y	59.14	10204988	9	-1.5	5112559	2	16.34	1	F1:2873	22E069_MPI_Sample11.raw	3.95E5		4.13E5	10	5	0	5	420	428
R.RQQTAMTHFD.S	Y	58.96	12335560	10	-0.7	6177849	2	2023-12-01	13	F13:1430	22E069_MPI_Sample1_TrAspN.raw			9.99E4	5	0	0	5	144	153
Y.LLEMPQDNDYLSATPFGVMSVDGDK.V	Y	58.85	27412563	25	2023-06-01	9147609	3	33.36	1	F1:9390	22E069_MPI_Sample11.raw	4.16E5			1	1	0	0	466	490
L.APLYEQWR.T	Y	58.83	10615294	8	0.2	5317721	2	21.24	13	F13:4896	22E069_MPI_Sample1_TrAspN.raw			2.01E7	3	0	0	3	631	638
R.QQTAM(+15.99)THF.D	Y	58.59	9784229	8	-0.8	4902184	2	2023-04-12	13	F13:1316	22E069_MPI_Sample1_TrAspN.raw			1.07E7	9	0	0	9	145	152	Oxidation (M)
R.LFEGSIER.T	Y	58.54	9494869	8	-0.5	4757505	2	19.57	1	F1:4162	22E069_MPI_Sample11.raw	2.1E8	6.38E6	1.1E8	58	26	7	25	528	535
R.KQILFHALRPVADSFSK.A	Y	58.49	19560945	17	-1.0	6530381	3	2023-07-20	1	F1:4778	22E069_MPI_Sample11.raw	3.81E7			40	40	0	0	715	731
K.VPQASDDLPVNISLLM(+15.99)M(+15.99)EERPGYIR.M	Y	58.43	28744255	25	0.0	7196136	4	28.24	1	F1:7440	22E069_MPI_Sample11.raw	2.21E7			12	12	0	0	249	273	Oxidation (M)
T.IQVADSTFSQK.Y	Y	58.43	12226194	11	-1.5	6123160	2	15.57	10	F10:2560	22E069_MPI_Sample1_TrProAla.raw		4.11E5		3	0	3	0	200	210
Y.QYNAAFFEK.L	Y	58.40	11165239	9	-1.1	5592686	2	20.31	13	F13:4566	22E069_MPI_Sample1_TrAspN.raw	4.54E5		4.27E6	7	4	0	3	506	514
V.NPHAELGVGK.I	Y	58.29	10205352	10	-1.6	5112740	2	13.86	13	F13:2095	22E069_MPI_Sample1_TrAspN.raw	1.59E6		2.35E6	13	5	0	8	737	746
V.SVGDQLQTLQK.R	Y	58.28	12156459	11	-0.3	6088300	2	18.58	10	F10:3744	22E069_MPI_Sample1_TrProAla.raw		6.71E5		5	0	5	0	104	114
K.PLNATTLR.E	Y	58.26	8845079	8	-0.9	4432608	2	14.37	13	F13:2234	22E069_MPI_Sample1_TrAspN.raw	7.1E6		4.1E6	13	3	0	10	170	177
K.VLQ(+.98)N(+.98)GYVQSDIAQAR.E	Y	58.23	16628213	15	2023-02-04	8324214	2	18.75	1	F1:3925	22E069_MPI_Sample11.raw	1.36E7	1.16E7		9	3	6	0	613	627	Deamidation (NQ)
R.SYNQ(+.98)FRPDFK.N	Y	58.17	13016040	10	2023-03-03	6518114	2	18.14	1	F1:3588	22E069_MPI_Sample11.raw	5.06E6			4	4	0	0	785	794	Deamidation (NQ)
K.YFANYLVSESTL.R	Y	58.10	14056765	12	0.8	7038461	2	32.01	10	F10:8561	22E069_MPI_Sample1_TrProAla.raw		3.9E5		6	0	6	0	352	363
D.VQLRPMVEAALLSNEGR.S	Y	58.09	18820094	17	-0.4	6283435	3	25.69	1	F1:6524	22E069_MPI_Sample11.raw	6.3E5			4	4	0	0	695	711
L.LLTGPQSLEGTDVQLRPMVEAALLSNEGR.S	Y	57.78	30936128	29	-1.1	10322104	3	31.24	1	F1:8573	22E069_MPI_Sample11.raw	1.49E6			5	5	0	0	683	711
L.RPVADSFSK.A	Y	57.71	10055243	9	-0.3	5037693	2	1985-10-01	1	F1:895	22E069_MPI_Sample11.raw	1.82E6			6	6	0	0	723	731
N.PHAELGVGK.I	Y	57.63	9064923	9	-0.6	4542532	2	1958-10-01	1	F1:810	22E069_MPI_Sample11.raw	2.53E5	4.8E4	4.01E5	12	4	4	4	738	746
N.Q(+.98)NADIASFR.T	Y	57.62	10214828	9	0.2	5117488	2	16.91	13	F13:3260	22E069_MPI_Sample1_TrAspN.raw			1.53E6	5	0	0	5	420	428	Deamidation (NQ)
R.DGSYLIKD.D	Y	57.56	9094443	8	0.5	4557297	2	16.80	13	F13:3170	22E069_MPI_Sample1_TrAspN.raw			9.03E5	8	0	0	8	773	780
H.HSSGLVPR.G	Y	57.55	8514613	8	-0.6	4267377	2	1958-10-01	1	F1:822	22E069_MPI_Sample11.raw	200000	1.58E5	3.75E5	10	4	3	3	10	17
K.VPQASDDLPVNISLLMM(+15.99)EERPGYIR.M	Y	57.54	28584307	25	0.0	9538175	3	2023-06-30	1	F1:8308	22E069_MPI_Sample11.raw	1.12E8			15	15	0	0	249	273	Oxidation (M)
K.AQLLGN(+.98)GR.K	Y	57.49	8284453	8	-0.1	4152299	2	15.77	1	F1:2658	22E069_MPI_Sample11.raw	6.32E7	6.43E7	5.99E7	84	34	18	32	369	376	Deamidation (NQ)
R.KVPNQIGIQ(+.98)VSGQ.A	Y	57.42	13677408	13	-1.6	6848766	2	18.44	13	F13:3871	22E069_MPI_Sample1_TrAspN.raw			1.45E6	1	0	0	1	386	398	Deamidation (NQ)
A.DSIGKEM(+15.99)LQMFDK.Y	Y	57.39	15567214	13	-0.2	5199143	3	20.70	10	F10:4504	22E069_MPI_Sample1_TrProAla.raw		1.83E5		2	0	2	0	871	883	Oxidation (M)
R.KQILFHALRP.V	Y	57.35	12217346	10	-2.8	6118729	2	17.63	10	F10:3367	22E069_MPI_Sample1_TrProAla.raw		1.16E7		20	0	20	0	715	724
D.GSYLIKDDK.Y	Y	57.27	10375393	9	-0.4	5197767	2	13.38	1	F1:1704	22E069_MPI_Sample11.raw	1.61E6	1.04E6	7.37E5	18	4	3	11	774	782
D.GVLN(+.98)FSFGTAAR.S	Y	57.23	12396248	12	0.2	6208198	2	27.29	10	F10:6897	22E069_MPI_Sample1_TrProAla.raw		4.91E5		7	0	7	0	303	314	Deamidation (NQ)
R.QQTAMTHF.D	Y	57.16	9624280	8	-0.3	4822211	2	15.64	13	F13:2707	22E069_MPI_Sample1_TrAspN.raw	4.75E5		7.06E7	19	4	0	15	145	152
K.QILFHALRPVA.D	Y	57.09	12637451	11	0.3	6328800	2	22.94	13	F13:5788	22E069_MPI_Sample1_TrAspN.raw			1.07E8	22	0	0	22	716	726
Q.APNTTITR.E	Y	56.91	8724716	8	-0.2	4372430	2	2025-10-01	13	F13:749	22E069_MPI_Sample1_TrAspN.raw			3.18E6	3	0	0	3	399	406
K.LISEEDLSM.A	Y	56.81	10354794	9	0.0	5187469	2	24.78	10	F10:6069	22E069_MPI_Sample1_TrProAla.raw		1.85E6	3.32E5	11	0	10	1	25	33
R.LQEMQQSTLSVLAAQHFQM(+15.99)Q(+.98)DNPVSVGDQLQTLQK.R	Y	56.70	39569248	35	2023-02-01	9902396	4	29.20	1	F1:7833	22E069_MPI_Sample11.raw	0			1	1	0	0	80	114	Oxidation (M); Deamidation (NQ)
S.DDLPVNISLLMM(+15.99)E.E	Y	56.64	15047153	13	0.0	7533649	2	36.91	13	F13:10413	22E069_MPI_Sample1_TrAspN.raw			1.1E5	1	0	0	1	254	266	Oxidation (M)
L.IDGQIGAASR.Q	Y	56.63	9865145	10	-0.1	4942644	2	1939-11-01	1	F1:1041	22E069_MPI_Sample11.raw	3.9E4			2	2	0	0	48	57
T.DVQLRPMVEAALLSNEGR.S	Y	56.58	19970364	18	0.2	6666862	3	27.86	13	F13:7427	22E069_MPI_Sample1_TrAspN.raw			9.38E5	4	0	0	4	694	711
Q.DNDYLSATPF.G	Y	56.56	11414927	10	0.9	5717542	2	28.93	13	F13:7877	22E069_MPI_Sample1_TrAspN.raw			1.98E6	8	0	0	8	472	481
K.EMLQMFDK.Y	Y	56.54	10404670	8	-0.5	5212405	2	25.49	1	F1:6440	22E069_MPI_Sample11.raw	1.8E8	1.37E8		54	34	20	0	876	883
R.KMLLTSVDR.K	Y	56.47	10615903	9	0.9	5318029	2	15.36	13	F13:2710	22E069_MPI_Sample1_TrAspN.raw		2.56E5	2.79E6	14	0	4	10	377	385
K.YVTLFSELQ(+.98)AYK.D	Y	56.34	14617391	12	0.7	7318773	2	32.68	13	F13:9193	22E069_MPI_Sample1_TrAspN.raw			9.23E4	4	0	0	4	211	222	Deamidation (NQ)
T.PFGVMSVDGDK.V	Y	56.31	11505328	11	-0.4	5762734	2	21.77	10	F10:4860	22E069_MPI_Sample1_TrProAla.raw		1.18E6		4	0	4	0	480	490
R.LQEMQQSTLSVLAAQHFQMQDNP.V	Y	56.29	26432422	23	2023-03-01	8820891	3	28.66	10	F10:7311	22E069_MPI_Sample1_TrProAla.raw		7.06E7		24	0	24	0	80	102
P.FGVM(+15.99)SVDGDK.V	Y	56.28	10694750	10	-0.6	5357444	2	14.86	10	F10:2278	22E069_MPI_Sample1_TrProAla.raw		5.87E5		6	0	6	0	481	490	Oxidation (M)
D.DKLLILLLTGPQSLEGTDVQLR.P	Y	56.23	24213843	22	-0.1	8081353	3	36.06	13	F13:10244	22E069_MPI_Sample1_TrAspN.raw			1.2E5	1	0	0	1	677	698
N.GYHSFFETFYVAAR.Y	Y	56.16	16937888	14	-0.5	5656033	3	29.33	10	F10:7571	22E069_MPI_Sample1_TrProAla.raw		6.08E5		7	0	7	0	851	864
Y.VQSDIAQAR.E	Y	56.12	9865145	9	0.2	4942646	2	1955-10-01	1	F1:809	22E069_MPI_Sample11.raw	3.1E5			4	4	0	0	619	627
R.KQILFHALRPVADSF.S	Y	56.00	17409674	15	-0.1	5813297	3	23.66	1	F1:5654	22E069_MPI_Sample11.raw	1.95E6			2	2	0	0	715	729
R.M(+15.99)N(+.98)VALVNASTDGR.F	Y	55.94	13636401	13	-0.4	6828271	2	2023-11-15	13	F13:2694	22E069_MPI_Sample1_TrAspN.raw			1.26E6	1	0	0	1	274	286	Oxidation (M); Deamidation (NQ)
R.LQEMQQSTLS.V	Y	55.94	11635492	10	-0.2	5827817	2	15.89	10	F10:2631	22E069_MPI_Sample1_TrProAla.raw		5.4E6		5	0	5	0	80	89
K.ASATEEAAALGAL.T	Y	55.93	11735876	13	-1.4	5878003	2	26.26	1	F1:6695	22E069_MPI_Sample11.raw	9.04E5			7	7	0	0	234	246
R.LQEM(+15.99)QQSTLSVLAAQHFQ.M	Y	55.90	20740154	18	0.6	6923461	3	25.66	13	F13:6624	22E069_MPI_Sample1_TrAspN.raw			5.57E5	3	0	0	3	80	97	Oxidation (M)
R.QQTAMTHFDST.W	Y	55.88	12655347	11	-1.1	6337739	2	14.41	1	F1:2150	22E069_MPI_Sample11.raw	1.45E5			1	1	0	0	145	155
I.SLLMMEERPGYIR.M	Y	55.80	15938007	13	-0.2	7979074	2	33.27	1	F1:9354	22E069_MPI_Sample11.raw	4.38E5			3	3	0	0	261	273
R.LQEMQQSTLSVLAAQHFQMQ(+.98)DNPVSVGDQLQTLQK.R	Y	55.77	39409299	35	2023-07-01	9862415	4	30.47	1	F1:8314	22E069_MPI_Sample11.raw	0			1	1	0	0	80	114	Deamidation (NQ)
K.VPQASDDLPVNISLLM.M	Y	55.67	17108862	16	-0.3	8564501	2	38.21	1	F1:10957	22E069_MPI_Sample11.raw	5.07E5			6	6	0	0	249	264
W.EQAFAASVWR.S	Y	55.66	11635723	10	-1.1	5827928	2	22.91	1	F1:5440	22E069_MPI_Sample11.raw	7.14E5			4	4	0	0	580	589
E.AALLSNEGR.S	Y	55.56	9294930	9	-0.4	4657536	2	13.32	13	F13:1888	22E069_MPI_Sample1_TrAspN.raw			1.46E6	7	0	0	7	703	711
R.RQQ(+.98)TAMTHF.D	Y	55.54	11195132	9	0.1	5607639	2	13.59	13	F13:2022	22E069_MPI_Sample1_TrAspN.raw			1.53E6	7	0	0	7	144	152	Deamidation (NQ)
G.QAPNTTITR.E	Y	55.33	10005302	9	-0.8	5012720	2	1946-10-01	13	F13:830	22E069_MPI_Sample1_TrAspN.raw	7.12E4		9.38E4	7	4	0	3	398	406
L.FSELQAYK.D	Y	55.28	9844916	8	-0.4	4932529	2	16.66	10	F10:2975	22E069_MPI_Sample1_TrProAla.raw		7.35E5		7	0	7	0	215	222
R.LQEMQQSTLSVLAAQHFQM(+15.99)QDNP.V	Y	55.16	26592371	23	0.2	8874198	3	26.62	10	F10:6585	22E069_MPI_Sample1_TrProAla.raw		2.43E7		4	0	4	0	80	102	Oxidation (M)
K.LISEEDLSM(+15.99)A.S	Y	55.14	11225115	10	-1.0	5622625	2	20.48	13	F13:4611	22E069_MPI_Sample1_TrAspN.raw			3.65E6	7	0	0	7	25	34	Oxidation (M)
R.N(+.98)GYHSFFETFYVAA.R	Y	55.09	16527147	14	0.1	8273647	2	35.13	10	F10:9601	22E069_MPI_Sample1_TrProAla.raw		2.26E6		19	0	19	0	850	863	Deamidation (NQ)
K.DFTNLLNTLI.D	Y	54.94	11626234	10	-0.9	5823185	2	39.56	13	F13:11001	22E069_MPI_Sample1_TrAspN.raw			1.33E5	1	0	0	1	39	48
Q.STLSVLAAQHFQMQDN(+.98)P.V	Y	54.93	18868833	17	2023-01-01	9444500	2	26.85	10	F10:6692	22E069_MPI_Sample1_TrProAla.raw		7.21E4		1	0	1	0	86	102	Deamidation (NQ)
K.AQTDTLYQYNAAFFE.K	Y	54.88	17807944	15	-0.5	8914041	2	31.64	10	F10:8428	22E069_MPI_Sample1_TrProAla.raw		5.17E5		2	0	2	0	499	513
P.VSVGDQLQTLQ.K	Y	54.78	11866194	11	0.5	5943173	2	21.72	10	F10:4836	22E069_MPI_Sample1_TrProAla.raw		5.67E6		12	0	12	0	103	113
Q.YNAAFFEK.L	Y	54.75	9884654	8	0.2	4952401	2	2023-11-20	13	F13:4500	22E069_MPI_Sample1_TrAspN.raw			3.84E6	3	0	0	3	507	514
V.SSSHLSK.A	Y	54.70	7443766	7	0.1	3731956	2	1994-09-01	1	F1:657	22E069_MPI_Sample11.raw	1.76E5	4.03E5	2.64E6	27	8	7	12	492	498
A.ADEFHPPR.F	Y	54.68	9674511	8	-2.2	4847318	2	1939-12-01	10	F10:1337	22E069_MPI_Sample1_TrProAla.raw	2.47E5	5.62E6		19	3	16	0	916	923
R.MNVALVNASTDG.R	Y	54.61	11905602	12	0.1	5962874	2	21.30	1	F1:4813	22E069_MPI_Sample11.raw	1.76E5			1	1	0	0	274	285
R.LQEM(+15.99)QQSTLSVLAAQHFQMQDN(+.98)PVSVGDQLQTLQK.R	Y	54.59	39569248	35	2023-01-01	13199836	3	29.18	1	F1:8063	22E069_MPI_Sample11.raw	7.97E6			2	2	0	0	80	114	Oxidation (M); Deamidation (NQ)
A.DEFHPPR.F	Y	54.55	8964140	7	-1.1	4492138	2	2023-08-12	13	F13:1571	22E069_MPI_Sample1_TrAspN.raw		5.89E7	6.45E7	61	0	29	32	917	923
Q.VADSTFSQK.Y	Y	54.54	9814767	9	-1.1	4917451	2	1995-10-01	1	F1:909	22E069_MPI_Sample11.raw	1.91E5	2.66E5		4	3	1	0	202	210
K.LLILLLTGPQSLEGTDVQLRPM(+15.99)VE.A	Y	54.52	26504614	24	-0.2	8844943	3	37.19	13	F13:10517	22E069_MPI_Sample1_TrAspN.raw			1.31E5	2	0	0	2	679	702	Oxidation (M)
E.GTDVQLRPMVEAALLSNEGR.S	Y	54.46	21551055	20	0.4	10785604	2	38.63	1	F1:11141	22E069_MPI_Sample11.raw	1.7E5			1	1	0	0	692	711
R.SYNQFRPD.F	Y	54.38	10254567	8	-1.5	5137349	2	14.25	13	F13:2240	22E069_MPI_Sample1_TrAspN.raw	1.6E5	1.84E5	2.96E5	9	1	2	6	785	792
R.KVLVM(+15.99)LGPD.D	Y	54.37	9865471	9	2023-05-01	4942816	2	2023-06-20	13	F13:4467	22E069_MPI_Sample1_TrAspN.raw			3.85E6	5	0	0	5	158	166	Oxidation (M)
P.NQ(+.98)IGIQVSGQAP.N	Y	54.30	12116146	12	2023-06-03	6068168	2	21.13	10	F10:4715	22E069_MPI_Sample1_TrProAla.raw		2.19E6		3	0	3	0	389	400	Deamidation (NQ)
A.PNTTITR.E	Y	54.17	8014344	7	0.0	4017245	2	2025-10-01	13	F13:756	22E069_MPI_Sample1_TrAspN.raw			2.39E5	3	0	0	3	400	406
R.LQEM(+15.99)QQSTLSVLA.A	Y	54.03	14627338	13	-1.2	7323733	2	24.47	10	F10:5921	22E069_MPI_Sample1_TrProAla.raw		1.16E6		9	0	9	0	80	92	Oxidation (M)
G.YVQSDIAQAR.E	Y	54.02	11495778	10	-1.7	5757952	2	2014-12-01	10	F10:1453	22E069_MPI_Sample1_TrProAla.raw		9.01E4		3	0	3	0	618	627
L.FVNIHELER.S	Y	54.00	11556036	9	-1.3	5788083	2	26.26	1	F1:6688	22E069_MPI_Sample11.raw	3.08E7	1.18E7	2.2E7	59	9	23	27	448	456
D.GVLNFSFGTAAR.S	Y	53.98	12386407	12	-0.2	6203275	2	27.71	10	F10:7251	22E069_MPI_Sample1_TrProAla.raw		9.44E6		17	0	17	0	303	314
R.LEQQLTIQVA.D	Y	53.92	11416343	10	-0.8	5718240	2	24.49	13	F13:6650	22E069_MPI_Sample1_TrAspN.raw			1.61E7	41	0	0	41	194	203
K.MLLTSVDRK.V	Y	53.85	10615903	9	-0.1	3548707	3	2023-07-15	1	F1:2371	22E069_MPI_Sample11.raw	7.87E5		4.7E6	16	4	0	12	378	386
K.QYWQFQM(+15.99)A.N	Y	53.71	11164698	8	0.4	5592424	2	25.24	10	F10:6150	22E069_MPI_Sample1_TrProAla.raw		5.87E5		8	0	8	0	835	842	Oxidation (M)
S.VGDQLQTLQK.R	Y	53.71	11286139	10	-0.3	5653140	2	18.55	10	F10:3667	22E069_MPI_Sample1_TrProAla.raw		600000		8	0	8	0	105	114
L.MMEERPGYIR.M	Y	53.70	12806006	10	0.1	6413076	2	13.70	1	F1:1873	22E069_MPI_Sample11.raw	2.32E6		4.1E5	12	8	0	4	264	273
P.IINQGLSAA.D	Y	53.37	8854919	9	0.0	4437533	2	16.82	10	F10:2980	22E069_MPI_Sample1_TrProAla.raw		1.87E7		21	0	21	0	908	916
K.YFANYLVS.E	Y	53.35	9754702	8	-0.3	4887422	2	27.81	13	F13:7361	22E069_MPI_Sample1_TrAspN.raw		2.12E5	1.12E7	7	0	2	5	352	359
R.KVLVMLGP.D	Y	53.32	8555251	8	-0.5	4287697	2	24.67	10	F10:5872	22E069_MPI_Sample1_TrProAla.raw		1.66E7		13	0	13	0	158	165
P.Q(+.98)SLEGTDVQLRP.M	Y	53.29	13426729	12	2023-03-01	6723446	2	19.95	10	F10:4221	22E069_MPI_Sample1_TrProAla.raw		1.32E5		1	0	1	0	688	699	Deamidation (NQ)
P.DRDGLFVNIHE.L	Y	53.29	13136364	11	-1.3	6578246	2	22.15	10	F10:4963	22E069_MPI_Sample1_TrProAla.raw		4000000		20	0	20	0	443	453
A.AQHFQMQDNP.V	Y	53.27	12145138	10	2023-04-01	6082650	2	13.88	10	F10:2045	22E069_MPI_Sample1_TrProAla.raw		3.3E7		6	0	6	0	93	102
K.AQTDTLYQYN(+.98)AA.F	Y	53.26	13585990	12	2023-09-02	6803087	2	20.16	10	F10:4467	22E069_MPI_Sample1_TrProAla.raw		1.76E6		8	0	8	0	499	510	Deamidation (NQ)
K.QYWQFQMAN.A	Y	53.24	12145178	9	0.4	6082664	2	28.00	13	F13:7591	22E069_MPI_Sample1_TrAspN.raw	1.34E7	9.93E6	8.49E6	27	7	9	11	835	843
P.HAELGVGK.I	Y	53.23	8094395	8	-1.3	4057265	2	2023-07-12	10	F10:1295	22E069_MPI_Sample1_TrProAla.raw		3.54E7		15	0	15	0	739	746
R.KVLVMLGPDDS.K	Y	53.16	11726111	11	-1.2	5873121	2	22.75	10	F10:5251	22E069_MPI_Sample1_TrProAla.raw		3.56E5		4	0	4	0	158	168
G.TPAINAYK.Q	Y	53.10	8764705	8	0.8	4392429	2	1999-12-01	13	F13:1880	22E069_MPI_Sample1_TrAspN.raw			3.62E7	8	0	0	8	125	132
R.VLPIINQGL.S	Y	53.06	9655909	9	-1.0	4838023	2	30.38	1	F1:8296	22E069_MPI_Sample11.raw	5.96E5			8	8	0	0	905	913
R.KVLVMLGPD.D	Y	52.97	9705521	9	-0.8	4862829	2	23.51	13	F13:5765	22E069_MPI_Sample1_TrAspN.raw			2.22E7	11	0	0	11	158	166
S.PTYTPIR.S	Y	52.91	8464600	7	-0.4	4242371	2	2023-07-14	1	F1:2139	22E069_MPI_Sample11.raw	6.82E6	5.33E6	5.93E6	25	8	10	7	334	340
E.PEGADSIGK.E	Y	52.90	8724240	9	-0.4	4372191	2	1969-12-01	1	F1:1584	22E069_MPI_Sample11.raw	9.4E6			10	10	0	0	867	875
V.M(+15.99)SVDGDKVSSSHLSK.A	Y	52.86	15917512	15	0.0	5315910	3	1930-10-01	1	F1:753	22E069_MPI_Sample11.raw	4.22E4			3	3	0	0	484	498	Oxidation (M)
R.QYLLEMPQ.D	Y	52.85	10204950	8	-0.3	5112546	2	27.72	13	F13:7305	22E069_MPI_Sample1_TrAspN.raw			2.44E7	9	0	0	9	464	471
R.RQQM(+15.99)TDVPGTPAINAYK.Q	Y	52.76	19049414	17	0.3	6359879	3	15.78	1	F1:2617	22E069_MPI_Sample11.raw	6.64E6		8.61E6	8	4	0	4	116	132	Oxidation (M)
G.VMSVDGDKVSSSHLSK.A	Y	52.74	16748247	16	-1.3	5592814	3	1962-11-01	10	F10:1103	22E069_MPI_Sample1_TrProAla.raw		6.19E6	1.37E6	20	0	13	7	483	498
Y.EPEGADSIGK.E	Y	52.73	10014665	10	0.8	5017409	2	1972-12-01	1	F1:1509	22E069_MPI_Sample11.raw	800000			7	7	0	0	866	875
R.QSSYHPDR.D	Y	52.62	9884362	8	-1.6	4952246	2	1995-09-01	13	F13:666	22E069_MPI_Sample1_TrAspN.raw		1.02E5	5.09E5	7	0	1	6	437	444
R.KM(+15.99)LLTSVDR.K	Y	52.59	10775852	9	-0.4	5397997	2	1955-12-01	1	F1:1388	22E069_MPI_Sample11.raw	2.06E6	7.26E5	2.63E6	13	5	3	5	377	385	Oxidation (M)
A.ALLSNEGR.S	Y	52.58	8584559	8	-0.7	4302350	2	1978-12-01	10	F10:1664	22E069_MPI_Sample1_TrProAla.raw		5.88E6		6	0	6	0	704	711
R.LQEM(+15.99)Q(+.98)QSTLSVLAAQHFQM(+15.99)QDNPVSVGDQLQTLQK.R	Y	52.52	39729197	35	0.0	9942372	4	27.65	1	F1:7251	22E069_MPI_Sample11.raw	0			1	1	0	0	80	114	Oxidation (M); Deamidation (NQ)
K.LLILLLTGPQSLEGTDVQ(+.98)LRPM(+15.99)VEAALLSNEGR.S	Y	52.45	35629280	33	2023-04-04	11886552	3	36.77	1	F1:10550	22E069_MPI_Sample11.raw	0			1	1	0	0	679	711	Deamidation (NQ); Oxidation (M)
N.ISLLMMEERPGYIR.M	Y	52.43	17068848	14	-0.5	5699686	3	2023-12-26	1	F1:6669	22E069_MPI_Sample11.raw	4.1E5		5.87E5	7	3	0	4	260	273
L.N(+.98)TSSEEQAYR.D	Y	52.42	11844945	10	0.4	5932548	2	1931-10-01	13	F13:786	22E069_MPI_Sample1_TrAspN.raw			2.62E5	4	0	0	4	763	772	Deamidation (NQ)
R.LQEM(+15.99)QQSTLSVLAAQ(+.98)HFQMQDNPVSVGDQLQTLQK.R	Y	52.37	39569248	35	0.7	9902392	4	29.36	1	F1:7897	22E069_MPI_Sample11.raw	0			1	1	0	0	80	114	Oxidation (M); Deamidation (NQ)
K.TEFVEKYFANYLVSESTLR.G	Y	52.32	22951423	19	-0.8	7660541	3	2023-08-31	10	F10:8265	22E069_MPI_Sample1_TrProAla.raw		3.51E5		1	0	1	0	346	364
Q.KLISEEDLSMASISK.D	Y	52.30	16498545	15	-1.4	5509580	3	21.38	1	F1:4864	22E069_MPI_Sample11.raw	1.61E5			1	1	0	0	24	38
D.LSMASISK.D	Y	52.28	8354473	8	-1.0	4187305	2	16.20	13	F13:2934	22E069_MPI_Sample1_TrAspN.raw			2.72E5	6	0	0	6	31	38
K.RLEQQLTIQVA.D	Y	52.12	12977354	11	-1.2	6498741	2	21.87	13	F13:5845	22E069_MPI_Sample1_TrAspN.raw			4.68E7	248	0	0	248	193	203
R.PMVEAALLSN(+.98)EGR.S	Y	52.09	13866813	13	0.9	6943485	2	23.46	1	F1:5667	22E069_MPI_Sample11.raw	1.79E5			1	1	0	0	699	711	Deamidation (NQ)
R.LQEM(+15.99)QQSTLSVLAAQHFQMQ.D	Y	52.09	23331145	20	-0.4	11675641	2	26.53	13	F13:7412	22E069_MPI_Sample1_TrAspN.raw			2.22E7	5	0	0	5	80	99	Oxidation (M)
L.LTGPQSLEGTDVQLRPMVEAALLSNEGR.S	Y	52.03	29805288	28	-1.1	9945157	3	29.94	1	F1:8147	22E069_MPI_Sample11.raw	6.25E5			2	2	0	0	684	711
R.QTEWFN(+.98)M(+15.99)SPDER.T	Y	52.02	15556249	12	-0.9	7788190	2	20.80	1	F1:4668	22E069_MPI_Sample11.raw	2.95E5			1	1	0	0	58	69	Deamidation (NQ); Oxidation (M)
K.VPQASDDLPVNISLL.M	Y	52.01	15798457	15	-0.2	7909300	2	35.11	1	F1:9964	22E069_MPI_Sample11.raw	5.47E6			5	5	0	0	249	263
K.Q(+.98)ILFHALRPVA.D	Y	51.92	12647291	11	-1.0	6333712	2	2023-05-24	13	F13:6034	22E069_MPI_Sample1_TrAspN.raw			9.03E5	6	0	0	6	716	726	Deamidation (NQ)
K.VLVMLGPD.D	Y	51.91	8424572	8	-0.8	4222355	2	2023-03-28	13	F13:7604	22E069_MPI_Sample1_TrAspN.raw			2.52E6	10	0	0	10	159	166
R.LNQPDPYLILNTSSEEQAYRDGSYLIK.D	Y	51.89	31265508	27	-0.7	10431902	3	28.41	1	F1:7534	22E069_MPI_Sample11.raw	2.53E6			7	7	0	0	753	779
F.FETFYVAAR.Y	Y	51.74	11025447	9	-2.0	5522785	2	22.69	10	F10:5206	22E069_MPI_Sample1_TrProAla.raw		2.7E5		2	0	2	0	856	864
A.AQHFQM(+15.99)QDNP.V	Y	51.68	12305088	10	-0.5	6162614	2	2029-10-01	10	F10:753	22E069_MPI_Sample1_TrProAla.raw		3.18E6		17	0	17	0	93	102	Oxidation (M)
K.VPQASDDLPVN(+.98)ISLLMMEERPGYIR.M	Y	51.65	28434197	25	-0.5	9488134	3	34.75	1	F1:9877	22E069_MPI_Sample11.raw	0			2	2	0	0	249	273	Deamidation (NQ)
I.GPRPALLGQAVK.D	Y	51.65	12057244	12	0.1	6038695	2	18.39	1	F1:3705	22E069_MPI_Sample11.raw	3.4E6		9.11E6	15	9	0	6	928	939
R.QYLLEMPQDNDYLSATPFGVM(+15.99)SVDGDKVSSSHLSK.A	Y	51.56	38738076	35	0.7	9694598	4	28.67	1	F1:7600	22E069_MPI_Sample11.raw	2.89E7			3	3	0	0	464	498	Oxidation (M)
R.LQEM(+15.99)QQSTLSVLAAQ.H	Y	51.54	16618295	15	0.0	8319220	2	23.90	13	F13:5950	22E069_MPI_Sample1_TrAspN.raw			4.38E5	2	0	0	2	80	94	Oxidation (M)
P.DPYLILNTSS.E	Y	51.48	11215604	10	0.2	5617876	2	26.91	10	F10:6640	22E069_MPI_Sample1_TrProAla.raw		2.47E7		13	0	13	0	757	766
R.N(+.98)HITPAGVLAPE.Y	Y	51.31	12186244	12	-0.8	6103190	2	22.42	13	F13:5436	22E069_MPI_Sample1_TrAspN.raw			3.9E6	22	0	0	22	549	560	Deamidation (NQ)
R.N(+.98)GYHSFFETF.Y	Y	51.27	12485087	10	0.4	6252618	2	31.78	1	F1:8801	22E069_MPI_Sample11.raw	7.15E6	2.77E6	1.5E6	36	17	12	7	850	859	Deamidation (NQ)
K.VLQN(+.98)GYVQSD.I	Y	51.06	11225193	10	-0.1	5622668	2	14.96	10	F10:2348	22E069_MPI_Sample1_TrProAla.raw		2.42E5		7	0	7	0	613	622	Deamidation (NQ)
R.Q(+.98)QTAMTHF.D	Y	50.99	9634120	8	0.9	4827137	2	16.29	13	F13:3004	22E069_MPI_Sample1_TrAspN.raw			1.72E6	1	0	0	1	145	152	Deamidation (NQ)
A.LSDLINQNADIA.S	Y	50.74	12856514	12	0.1	6438330	2	23.82	10	F10:5593	22E069_MPI_Sample1_TrProAla.raw		3.44E5		2	0	2	0	414	425
R.Q(+.98)QM(+15.99)TDVPGTPAINAYK.Q	Y	50.65	17498243	16	2023-09-04	8759237	2	2023-12-18	1	F1:3585	22E069_MPI_Sample11.raw	0			1	1	0	0	117	132	Deamidation (NQ); Oxidation (M)
R.RQQM(+15.99)TDVPGTPAIN(+.98)AYK.Q	Y	50.56	19059254	17	-0.9	6363152	3	15.40	1	F1:2534	22E069_MPI_Sample11.raw	7.44E5		2.37E5	8	7	0	1	116	132	Oxidation (M); Deamidation (NQ)
G.TPAIN(+.98)AYK.Q	Y	50.53	8774545	8	-0.4	4397343	2	1970-12-01	13	F13:1590	22E069_MPI_Sample1_TrAspN.raw			1.01E7	13	0	0	13	125	132	Deamidation (NQ)
K.Q(+.98)ILFHALRP.V	Y	50.51	10946237	9	-0.7	5483187	2	22.94	10	F10:5323	22E069_MPI_Sample1_TrProAla.raw		1.57E6		7	0	7	0	716	724	Deamidation (NQ)
Y.Q(+.98)YNAAFFEK.L	Y	50.49	11175079	9	-0.1	5597612	2	20.86	13	F13:4786	22E069_MPI_Sample1_TrAspN.raw			1.35E6	5	0	0	5	506	514	Deamidation (NQ)
R.QYLLEM(+15.99)PQDNDYLSATPFGVM(+15.99)SVDGDKVSSSHLSK.A	Y	50.49	38898025	35	-0.1	9734578	4	26.48	1	F1:6807	22E069_MPI_Sample11.raw	8.64E6			14	14	0	0	464	498	Oxidation (M)
S.NVLTELFGGA.L	Y	50.29	10195287	10	0.5	5107719	2	38.86	10	F10:10268	22E069_MPI_Sample1_TrProAla.raw		5.69E4		3	0	3	0	821	830
R.NGYHSFFETF.Y	Y	50.27	12475247	10	-0.5	6247693	2	29.68	1	F1:8052	22E069_MPI_Sample11.raw	1.27E6			6	6	0	0	850	859
R.PALLGQAVK.D	Y	50.15	8955491	9	-0.8	4487815	2	18.56	10	F10:3686	22E069_MPI_Sample1_TrProAla.raw	2.93E8	2.21E8	300000000	103	40	28	35	931	939
R.LQEMQQSTLSVLA.A	Y	50.13	14467388	13	-0.9	7243760	2	27.20	13	F13:7149	22E069_MPI_Sample1_TrAspN.raw		8.45E6	7.51E5	18	0	11	7	80	92
R.QTEWFNM(+15.99)SP.D	Y	50.09	11544702	9	0.3	5782426	2	24.15	10	F10:5705	22E069_MPI_Sample1_TrProAla.raw		8.35E6		14	0	14	0	58	66	Oxidation (M)
Q.QLDRDILLYR.R	Y	50.04	13037249	10	-0.7	6528693	2	21.60	13	F13:5031	22E069_MPI_Sample1_TrAspN.raw			1.61E6	9	0	0	9	134	143
R.DGLFVNIHEL.E	Y	49.98	11555924	10	0.6	5788038	2	2023-08-31	10	F10:8180	22E069_MPI_Sample1_TrProAla.raw		2.33E7		10	0	10	0	445	454
R.YEPEGADSIGKEM(+15.99)LQMFDK.Y	Y	49.78	22029812	19	-0.7	7353339	3	22.94	1	F1:5472	22E069_MPI_Sample11.raw	1.17E6			4	4	0	0	865	883	Oxidation (M)
R.SYNQFRP.D	Y	49.60	9104297	7	0.6	4562224	2	14.93	10	F10:2419	22E069_MPI_Sample1_TrProAla.raw		1.14E8		10	0	10	0	785	791
K.EMLQM(+15.99)FDK.Y	Y	49.48	10564620	8	-0.7	5292379	2	2023-12-18	13	F13:3772	22E069_MPI_Sample1_TrAspN.raw	3.41E7	3.33E7	1.22E6	43	10	23	10	876	883	Oxidation (M)
R.SYNQFRPDFKN(+.98)DATR.Y	Y	49.47	18588597	15	-0.3	4657221	4	15.74	1	F1:2649	22E069_MPI_Sample11.raw	9.28E5		9.3E5	3	1	0	2	785	799	Deamidation (NQ)
R.N(+.98)GYHSFFETFYVA.A	Y	49.46	15816776	13	-0.9	7918453	2	36.31	10	F10:9830	22E069_MPI_Sample1_TrProAla.raw		1.29E6		15	0	15	0	850	862	Deamidation (NQ)
R.NHITPAGVLAPE.Y	Y	49.34	12176404	12	-0.7	6098270	2	19.70	13	F13:4291	22E069_MPI_Sample1_TrAspN.raw			3.49E7	18	0	0	18	549	560
R.DGLFVNIHELE.R	Y	49.25	12846350	11	0.1	6433248	2	29.91	10	F10:8015	22E069_MPI_Sample1_TrProAla.raw		1.87E7		9	0	9	0	445	455
L.DRDILLYR.R	Y	49.15	10625822	8	0.6	5322986	2	2023-06-19	13	F13:4050	22E069_MPI_Sample1_TrAspN.raw	3.04E5		6.44E6	15	2	0	13	136	143
G.SYLIKDDK.Y	Y	49.07	9805178	8	-0.4	4912660	2	13.38	1	F1:1705	22E069_MPI_Sample11.raw	1000000	6.19E5	4.65E5	17	7	6	4	775	782
R.NGYHSFF.E	Y	49.04	8703660	7	-1.0	4361898	2	23.30	13	F13:5651	22E069_MPI_Sample1_TrAspN.raw			3.83E6	3	0	0	3	850	856
R.KVPNQIGIQVSG.Q	Y	49.03	12386982	12	-0.5	6203561	2	18.36	13	F13:3827	22E069_MPI_Sample1_TrAspN.raw			1.05E6	2	0	0	2	386	397
Q.ILFHALRPVA.D	Y	49.00	11356865	10	-0.1	5688505	2	22.94	13	F13:5640	22E069_MPI_Sample1_TrAspN.raw			3000000	10	0	0	10	717	726
K.QYWQFQMA.N	Y	48.97	11004750	8	-0.5	5512445	2	30.24	10	F10:7944	22E069_MPI_Sample1_TrProAla.raw		2.37E5	2.53E6	14	0	4	10	835	842
P.DPYLILNTSSEEQAYRDGSYLIK.D	Y	48.94	26743125	23	-0.8	8924440	3	27.41	10	F10:6957	22E069_MPI_Sample1_TrProAla.raw		7.38E5		3	0	3	0	757	779
R.FKDFFLEN.G	Y	48.84	10585072	8	-0.1	5302608	2	27.55	1	F1:7196	22E069_MPI_Sample11.raw	1.03E6			8	8	0	0	287	294
S.DDLPVNISLL.M	Y	48.83	10975968	10	-0.2	5498055	2	35.70	13	F13:10155	22E069_MPI_Sample1_TrAspN.raw			2.85E5	8	0	0	8	254	263
F.QMANAAFM(+15.99)IR.N	Y	48.75	11675529	10	-0.6	5847833	2	19.86	13	F13:4410	22E069_MPI_Sample1_TrAspN.raw	9.03E5		4.57E5	2	1	0	1	840	849	Oxidation (M)
Q.SLEGTDVQLRP.M	Y	48.70	12136302	11	-0.2	6078223	2	19.31	10	F10:3976	22E069_MPI_Sample1_TrProAla.raw		4.25E5		6	0	6	0	689	699
S.VLAAQHFQM(+15.99)QDNP.V	Y	48.68	15136984	13	-0.7	7578560	2	14.72	10	F10:2244	22E069_MPI_Sample1_TrProAla.raw		8.32E5		3	0	3	0	90	102	Oxidation (M)
A.DSTFSQK.Y	Y	48.64	8113712	7	-1.0	4066924	2	2013-10-01	13	F13:704	22E069_MPI_Sample1_TrAspN.raw		2.12E5	5.49E5	4	0	1	3	204	210
R.EVPLASALS.D	Y	48.60	8854807	9	0.7	4437479	2	25.19	13	F13:6592	22E069_MPI_Sample1_TrAspN.raw			1.22E7	11	0	0	11	407	415
R.SLAWQQ(+.98)QYR.L	Y	48.59	11795673	9	0.6	5907913	2	19.20	1	F1:3959	22E069_MPI_Sample11.raw	7.76E6			3	3	0	0	315	323	Deamidation (NQ)
P.VNISLLMMEE.R	Y	48.57	11775723	10	0.5	5897937	2	33.92	10	F10:9137	22E069_MPI_Sample1_TrProAla.raw		9.49E5		3	0	3	0	258	267
R.LQEM(+15.99)QQSTLSVLAAQHFQ(+.98)M(+15.99)QDNPVSVGDQLQTLQK.R	Y	48.42	39729197	35	2023-02-01	9942383	4	27.83	1	F1:7319	22E069_MPI_Sample11.raw	0			1	1	0	0	80	114	Oxidation (M); Deamidation (NQ)
D.SKPLN(+.98)ATTLR.E	Y	48.39	11006189	10	-0.1	5513167	2	13.59	13	F13:1961	22E069_MPI_Sample1_TrAspN.raw			1.84E5	4	0	0	4	168	177	Deamidation (NQ)
N.FSFGTAAR.S	Y	48.17	8554239	8	0.5	4287195	2	18.39	13	F13:3825	22E069_MPI_Sample1_TrAspN.raw	6.73E5		4.94E5	3	2	0	1	307	314
K.EM(+15.99)LQMFDK.Y	Y	48.15	10564620	8	0.4	5292385	2	19.38	1	F1:4471	22E069_MPI_Sample11.raw	1.6E7	1.59E7		45	10	35	0	876	883	Oxidation (M)
K.QYWQFQM.A	Y	48.06	10294379	7	0.5	5157264	2	31.29	13	F13:8707	22E069_MPI_Sample1_TrAspN.raw		3.55E5	2.79E5	9	0	6	3	835	841
T.HFDSTWR.K	Y	48.00	9474249	7	0.1	4747198	2	16.34	10	F10:2846	22E069_MPI_Sample1_TrProAla.raw		2.37E5		4	0	4	0	151	157
R.LQ(+.98)EMQQSTLSVLAAQHF.Q	Y	47.99	19309458	17	-3.1	9664772	2	29.84	1	F1:8076	22E069_MPI_Sample11.raw	0			1	1	0	0	80	96	Deamidation (NQ)
R.LQEM(+15.99)QQSTLSVLAAQHFQM(+15.99)Q(+.98)DNPVSVGDQLQTLQK.R	Y	47.92	39729197	35	2023-02-01	9942384	4	27.80	1	F1:7305	22E069_MPI_Sample11.raw	0			1	1	0	0	80	114	Oxidation (M); Deamidation (NQ)
R.KVLVM(+15.99)LGP.D	Y	47.90	8715201	8	-0.4	4367672	2	2023-03-21	10	F10:4575	22E069_MPI_Sample1_TrProAla.raw		3.3E6		9	0	9	0	158	165	Oxidation (M)
A.PLYEQWR.T	Y	47.79	9904923	7	0.2	4962535	2	21.24	13	F13:4921	22E069_MPI_Sample1_TrAspN.raw	1.39E6		1.33E6	16	10	0	6	632	638
L.AAQHFQMQ.D	Y	47.70	9594283	8	0.5	4807217	2	1996-12-01	13	F13:1686	22E069_MPI_Sample1_TrAspN.raw			2.86E6	8	0	0	8	92	99
K.M(+15.99)LLTSVDR.K	Y	47.69	9494902	8	0.6	4757527	2	15.54	1	F1:2517	22E069_MPI_Sample11.raw	2.7E7	5.84E6	1.15E7	52	13	19	20	378	385	Oxidation (M)
R.KQILFHALR.P	Y	47.41	11246818	9	-2.0	5633470	2	15.74	10	F10:2614	22E069_MPI_Sample1_TrProAla.raw	1.53E6	3.63E6	6.69E5	28	9	9	10	715	723
K.YVTLFSELQ.A	Y	47.36	10985597	9	-0.5	5502869	2	33.32	13	F13:9398	22E069_MPI_Sample1_TrAspN.raw		3.59E5	3.98E5	12	0	5	7	211	219
K.QILFHALRP.V	Y	47.33	10936396	9	-0.6	5478268	2	21.66	10	F10:5084	22E069_MPI_Sample1_TrProAla.raw		7.72E7		42	0	42	0	716	724
K.VLWEQAF.A	Y	47.31	8914490	7	-1.0	4467314	2	31.93	1	F1:8800	22E069_MPI_Sample11.raw	6.4E6	1.3E6	2.9E6	17	5	8	4	577	583
Q.ILFHALRPVADSFSK.A	Y	47.26	16999409	15	-0.8	5676538	3	23.16	1	F1:5571	22E069_MPI_Sample11.raw	2.69E6			12	12	0	0	717	731
Y.LVSESTLR.G	Y	47.24	9035025	8	-0.4	4527584	2	13.18	1	F1:1637	22E069_MPI_Sample11.raw	2.49E6	1.65E6		10	4	6	0	357	364
F.VNIHELER.S	Y	47.23	10085352	8	-1.5	5052741	2	26.26	1	F1:6899	22E069_MPI_Sample11.raw	7.31E6	3.46E6	6.08E6	42	10	14	18	449	456
P.IINQ(+.98)GLSAA.D	Y	46.92	8864760	9	0.2	4442454	2	18.36	10	F10:3611	22E069_MPI_Sample1_TrProAla.raw		0		1	0	1	0	908	916	Deamidation (NQ)
K.AQLLGN(+.98)GRK.M	Y	46.82	9565403	9	-0.9	4792770	2	1930-11-01	13	F13:1097	22E069_MPI_Sample1_TrAspN.raw	6.34E5	4.55E5	1.3E6	16	5	5	6	369	377	Deamidation (NQ)
I.LFHALRPVA.D	Y	46.80	10226025	9	-0.7	5123082	2	22.91	13	F13:5516	22E069_MPI_Sample1_TrAspN.raw			9.8E6	13	0	0	13	718	726
R.NGYHSFFETFYVA.A	Y	46.66	15806936	13	-0.4	7913538	2	32.89	10	F10:8829	22E069_MPI_Sample1_TrProAla.raw		5.59E5		1	0	1	0	850	862
K.VHVFDQA.E	Y	46.66	8143973	7	0.0	4082059	2	15.14	10	F10:2353	22E069_MPI_Sample1_TrProAla.raw		2.92E7		18	0	18	0	663	669
R.KVPNQIGIQVS.G	Y	46.65	11816768	11	-2.0	5918445	2	17.78	10	F10:3459	22E069_MPI_Sample1_TrProAla.raw		7.31E5		13	0	13	0	386	396
Q.DNDYLSATPFG.V	Y	46.55	11985142	11	0.3	6002645	2	28.77	13	F13:7712	22E069_MPI_Sample1_TrAspN.raw			2.41E6	5	0	0	5	472	482
K.LDTEIKR.L	Y	46.54	8734919	7	0.0	4377532	2	1963-11-01	1	F1:1100	22E069_MPI_Sample11.raw	6.19E6	5.78E6	1.12E7	44	17	15	12	187	193
R.YEPEGADSIGKEM(+15.99)LQM(+15.99)FDK.Y	Y	46.41	22189761	19	-1.3	7406650	3	19.70	1	F1:4239	22E069_MPI_Sample11.raw	4.64E6			6	6	0	0	865	883	Oxidation (M)
R.Q(+.98)QMTDVPGTPAINAYK.Q	Y	46.38	17338295	16	2023-01-04	8679256	2	21.48	1	F1:4891	22E069_MPI_Sample11.raw	4.86E5			4	4	0	0	117	132	Deamidation (NQ)
A.AQHFQMQDN.P	Y	46.37	11174611	9	-0.6	5597375	2	1932-12-01	10	F10:1386	22E069_MPI_Sample1_TrProAla.raw		8.4E4		2	0	2	0	93	101
G.PRPALLGQAVK.D	Y	46.17	11487029	11	0.1	5753588	2	18.44	13	F13:3886	22E069_MPI_Sample1_TrAspN.raw			2.2E6	8	0	0	8	929	939
G.Q(+.98)APNTTITR.E	Y	46.16	10015142	9	-0.8	5017640	2	1972-10-01	13	F13:903	22E069_MPI_Sample1_TrAspN.raw			3.25E5	4	0	0	4	398	406	Deamidation (NQ)
S.DDLPVNISLLM(+15.99)MEERPGYIR.M	Y	46.15	23761816	20	-0.4	11890977	2	30.18	13	F13:8333	22E069_MPI_Sample1_TrAspN.raw			1.57E7	14	0	0	14	254	273	Oxidation (M)
R.RQ(+.98)QM(+15.99)TDVPGTPAINAYK.Q	Y	46.14	19059254	17	-2.0	6363145	3	2023-07-16	1	F1:2742	22E069_MPI_Sample11.raw	3.88E5			1	1	0	0	116	132	Deamidation (NQ); Oxidation (M)
R.LQEMQQSTLSVLAAQHFQM(+15.99)QD.N	Y	46.13	24481414	21	-0.6	8170539	3	26.56	13	F13:6938	22E069_MPI_Sample1_TrAspN.raw			1.92E6	8	0	0	8	80	100	Oxidation (M)
R.LQEM(+15.99)Q(+.98)QSTLSVLAAQHFQMQDNPVSVGDQLQTLQK.R	Y	46.05	39569248	35	1.0	9902395	4	29.42	1	F1:7919	22E069_MPI_Sample11.raw	0			1	1	0	0	80	114	Oxidation (M); Deamidation (NQ)
R.N(+.98)GYHSFF.E	Y	45.92	8713500	7	-1.5	4366816	2	25.45	13	F13:6707	22E069_MPI_Sample1_TrAspN.raw		4.3E5	2.77E7	26	0	5	21	850	856	Deamidation (NQ)
K.EM(+15.99)LQM(+15.99)FDK.Y	Y	45.89	10724569	8	-0.9	5372352	2	13.92	1	F1:2126	22E069_MPI_Sample11.raw	1.13E7	1.11E7	2.08E6	36	10	14	12	876	883	Oxidation (M)
S.DLINQNA.D	Y	45.88	7863871	7	0.2	3942009	2	16.23	13	F13:3074	22E069_MPI_Sample1_TrAspN.raw			3.31E6	6	0	0	6	416	422
Y.NQFRPDFK.N	Y	45.87	10505247	8	-1.1	5262690	2	17.38	1	F1:3249	22E069_MPI_Sample11.raw	3.42E7		3.51E7	24	14	0	10	787	794
S.AADEFHPP.R	Y	45.82	8823871	8	-0.1	4422008	2	16.60	10	F10:2907	22E069_MPI_Sample1_TrProAla.raw		9.23E5		7	0	7	0	915	922
R.RQQ(+.98)M(+15.99)TDVPGTPAINAYK.Q	Y	45.82	19059254	17	-2.0	6363145	3	2023-07-16	1	F1:2762	22E069_MPI_Sample11.raw	3.88E5			2	2	0	0	116	132	Deamidation (NQ); Oxidation (M)
K.VPNQIGIQVS.G	Y	45.81	10535818	10	0.9	5277986	2	21.30	10	F10:4794	22E069_MPI_Sample1_TrProAla.raw		4.57E6		8	0	8	0	387	396
P.DPYLILNTS.S	Y	45.68	10345284	9	-0.9	5182711	2	27.56	10	F10:6893	22E069_MPI_Sample1_TrProAla.raw		6.65E6		10	0	10	0	757	765
K.QYWQFQMANAAFMIRNGYHSFFETFYVAAR.Y	Y	45.60	36937073	30	-0.4	9244337	4	39.51	1	F1:11420	22E069_MPI_Sample11.raw	0			1	1	0	0	835	864
D.DLPVNISLLM(+15.99)MEERPGYIR.M	Y	45.58	22611548	19	-1.1	11315834	2	30.32	13	F13:8352	22E069_MPI_Sample1_TrAspN.raw			1.98E7	14	0	0	14	255	273	Oxidation (M)
P.IIN(+.98)QGLSAA.D	Y	45.38	8864760	9	-0.2	4442451	2	18.42	10	F10:3630	22E069_MPI_Sample1_TrProAla.raw		0		1	0	1	0	908	916	Deamidation (NQ)
A.LSDLINQNA.D	Y	45.36	9865032	9	0.2	4942590	2	19.50	10	F10:3952	22E069_MPI_Sample1_TrProAla.raw		4.72E7		10	0	10	0	414	422
R.PMVEAALLSN.E	Y	45.21	10435321	10	-0.8	5227729	2	25.93	13	F13:6700	22E069_MPI_Sample1_TrAspN.raw			1.24E6	4	0	0	4	699	708
R.QYLLEM(+15.99)PQ.D	Y	45.05	10364899	8	0.7	5192526	2	21.33	13	F13:4919	22E069_MPI_Sample1_TrAspN.raw			5.69E6	5	0	0	5	464	471	Oxidation (M)
R.LVKNPAVVK.V	Y	44.99	9666226	9	-1.0	4843181	2	1972-10-01	1	F1:869	22E069_MPI_Sample11.raw	2.51E4			1	1	0	0	604	612
D.DLPVNISLLMM(+15.99)E.E	Y	44.92	13896884	12	0.0	6958514	2	37.12	13	F13:10468	22E069_MPI_Sample1_TrAspN.raw			1.62E5	7	0	0	7	255	266	Oxidation (M)
R.LNQPDPYLILNTSSEEQ(+.98)AYRDGSYLIK.D	Y	44.83	31275349	27	0.1	10435190	3	29.59	1	F1:7988	22E069_MPI_Sample11.raw	4.84E5			1	1	0	0	753	779	Deamidation (NQ)
N.TSSEEQAYR.D	Y	44.78	10694675	9	-1.8	5357401	2	1995-09-01	13	F13:859	22E069_MPI_Sample1_TrAspN.raw			6.82E6	32	0	0	32	764	772
R.KVPNQIGIQVSGQAPN(+.98).T	Y	44.74	16498737	16	-0.3	8259438	2	2023-01-19	13	F13:3887	22E069_MPI_Sample1_TrAspN.raw			3.14E6	12	0	0	12	386	401	Deamidation (NQ)
L.AAQHFQ(+.98)MQ.D	Y	44.72	9604124	8	0.2	4812136	2	13.59	13	F13:1969	22E069_MPI_Sample1_TrAspN.raw			1.91E5	4	0	0	4	92	99	Deamidation (NQ)
L.KSEPPSFR.S	Y	44.68	9464872	8	-0.5	4742506	2	1934-12-01	13	F13:1485	22E069_MPI_Sample1_TrAspN.raw	1.59E6		4.62E5	12	4	0	8	325	332
K.VLVM(+15.99)LGPD.D	Y	44.52	8584521	8	-1.4	4302327	2	2023-08-24	13	F13:6030	22E069_MPI_Sample1_TrAspN.raw			7.74E5	7	0	0	7	159	166	Oxidation (M)
R.LQ(+.98)EMQQSTLSVLA.A	Y	44.47	14477228	13	-0.2	7248685	2	2023-03-28	10	F10:7170	22E069_MPI_Sample1_TrProAla.raw		5.43E5		2	0	2	0	80	92	Deamidation (NQ)
R.QTEWFN(+.98)MSP.D	Y	44.32	11394594	9	-0.6	5707366	2	28.57	10	F10:7319	22E069_MPI_Sample1_TrProAla.raw		6.36E5		10	0	10	0	58	66	Deamidation (NQ)
S.LLMMEERP.G	Y	44.20	10174987	8	-0.9	5097562	2	21.66	10	F10:4752	22E069_MPI_Sample1_TrProAla.raw		6.88E6		2	0	2	0	262	269
K.ALQGKLYDG.V	Y	44.20	9635025	9	0.5	4827588	2	14.82	10	F10:2294	22E069_MPI_Sample1_TrProAla.raw		5.24E4		2	0	2	0	892	900
K.VLVMLGP.D	Y	44.04	7274302	7	0.0	3647224	2	29.85	10	F10:7792	22E069_MPI_Sample1_TrProAla.raw		5.44E5		6	0	6	0	159	165
A.LLSNEGR.S	Y	44.01	7874188	7	-0.3	3947166	2	1951-10-01	10	F10:816	22E069_MPI_Sample1_TrProAla.raw		3.75E5		3	0	3	0	705	711
K.LLILLLTGPQ.S	Y	43.76	10796954	10	0.0	5408550	2	38.90	1	F1:11185	22E069_MPI_Sample11.raw	2.1E5	1.03E5		10	4	6	0	679	688
D.DLPVNISLL.M	Y	43.72	9825699	9	0.3	4922924	2	36.10	13	F13:10267	22E069_MPI_Sample1_TrAspN.raw			2.03E5	8	0	0	8	255	263
R.PALLGQ(+.98)AVK.D	Y	43.69	8965331	9	0.1	4492739	2	18.75	10	F10:3761	22E069_MPI_Sample1_TrProAla.raw	4.57E6	1.3E6		7	4	3	0	931	939	Deamidation (NQ)
R.IGPRPALLG.Q	Y	43.61	8925494	9	-0.2	4472819	2	20.63	13	F13:4673	22E069_MPI_Sample1_TrAspN.raw			8.28E5	3	0	0	3	927	935
R.DGLFVNIHE.L	Y	43.49	10425083	9	-0.3	5222613	2	26.64	10	F10:6648	22E069_MPI_Sample1_TrProAla.raw		3.59E7		12	0	12	0	445	453
R.QQTAM(+15.99)THFD.S	Y	43.10	10934498	9	-0.5	5477319	2	2022-11-01	13	F13:1065	22E069_MPI_Sample1_TrAspN.raw			3.75E5	5	0	0	5	145	153	Oxidation (M)
S.LLMMEER.P	Y	43.01	9204459	7	0.4	4612304	2	19.80	10	F10:4318	22E069_MPI_Sample1_TrProAla.raw		5.39E6		6	0	6	0	262	268
P.EGADSIGK.E	Y	42.98	7753712	8	0.9	3886932	2	1998-09-01	10	F10:738	22E069_MPI_Sample1_TrProAla.raw		1.19E6		5	0	5	0	868	875
R.DIKGN(+.98)NLNK.V	Y	42.91	10155298	9	-1.5	5087714	2	10.00	13	F13:680	22E069_MPI_Sample1_TrAspN.raw			7.13E4	1	0	0	1	568	576	Deamidation (NQ)
R.DGSYLIK.D	Y	42.89	7944174	7	0.3	3982161	2	16.62	1	F1:2924	22E069_MPI_Sample11.raw	8.07E7	7.02E7	9.69E7	97	33	37	27	773	779
S.LLM(+15.99)MEERP.G	Y	42.64	10334937	8	-0.6	5177538	2	17.97	10	F10:3421	22E069_MPI_Sample1_TrProAla.raw		2.05E6		4	0	4	0	262	269	Oxidation (M)
A.NAAFM(+15.99)IR.N	Y	42.60	8374167	7	-0.2	4197155	2	16.72	10	F10:3003	22E069_MPI_Sample1_TrProAla.raw		1.69E6		5	0	5	0	843	849	Oxidation (M)
R.NGYHSFFETFY.V	Y	42.44	14105880	11	0.4	7063016	2	31.27	1	F1:8600	22E069_MPI_Sample11.raw	1.41E6	1.41E5		5	4	1	0	850	860
K.VLWEQAFA.A	Y	42.39	9624861	8	-0.6	4822501	2	31.68	13	F13:8779	22E069_MPI_Sample1_TrAspN.raw			3.82E6	7	0	0	7	577	584
R.LQEMQQSTL.S	Y	42.35	10765172	9	-0.3	5392657	2	18.35	10	F10:3593	22E069_MPI_Sample1_TrProAla.raw		3.43E5		3	0	3	0	80	88
R.N(+.98)GYHSFFETFY.V	Y	42.33	14115720	11	0.1	7067933	2	34.68	1	F1:9800	22E069_MPI_Sample11.raw	7.42E6	1.56E6		30	22	8	0	850	860	Deamidation (NQ)
K.QYWQFQMAN(+.98)AAF.M	Y	42.26	15046445	12	-0.1	7533295	2	34.10	10	F10:9274	22E069_MPI_Sample1_TrProAla.raw		4.22E5		5	0	5	0	835	846	Deamidation (NQ)
R.LNQPDPYLILN.T	Y	42.19	12986870	11	0.4	6503510	2	29.61	13	F13:7979	22E069_MPI_Sample1_TrAspN.raw	1.08E6		1.19E8	17	4	0	13	753	763
L.AWQQQYR.L	Y	42.14	9784672	7	0.3	4902410	2	18.21	1	F1:3658	22E069_MPI_Sample11.raw	9.93E5		8.41E5	7	4	0	3	317	323
G.DQLQTLQK.R	Y	42.12	9725240	8	0.5	4872695	2	1980-12-01	13	F13:1667	22E069_MPI_Sample1_TrAspN.raw		6.37E6	8.31E7	28	0	5	23	107	114
T.PAINAYK.Q	Y	42.01	7754228	7	2023-05-01	3887192	2	1999-12-01	13	F13:1737	22E069_MPI_Sample1_TrAspN.raw			1.43E6	3	0	0	3	126	132
R.NHITPAGVL.A	Y	41.96	9205079	9	0.2	4612613	2	19.61	13	F13:4302	22E069_MPI_Sample1_TrAspN.raw			4.58E6	9	0	0	9	549	557
R.QTEWFNMSP.D	Y	41.94	11384753	9	0.3	5702451	2	29.74	10	F10:7663	22E069_MPI_Sample1_TrProAla.raw		4.41E7		3	0	3	0	58	66
P.VADSFSK.A	Y	41.82	7523704	7	2023-01-01	3771929	2	1997-10-01	10	F10:920	22E069_MPI_Sample1_TrProAla.raw		1.49E7		3	0	3	0	725	731
R.LQEM(+15.99)QQSTLS.V	Y	41.72	11795442	10	-0.8	5907789	2	2029-12-01	10	F10:1365	22E069_MPI_Sample1_TrProAla.raw		1.46E5		4	0	4	0	80	89	Oxidation (M)
K.VLQN(+.98)GYVQ.S	Y	41.67	9204603	8	-0.6	4612372	2	15.71	13	F13:2822	22E069_MPI_Sample1_TrAspN.raw			7.54E5	8	0	0	8	613	620	Deamidation (NQ)
Q.AFAASVWR.S	Y	41.55	9064711	8	-0.2	4542427	2	21.57	13	F13:5068	22E069_MPI_Sample1_TrAspN.raw			2.07E5	3	0	0	3	582	589
S.LLMM(+15.99)EERP.G	Y	41.54	10334937	8	0.8	5177545	2	16.85	10	F10:3125	22E069_MPI_Sample1_TrProAla.raw		2.42E6		9	0	9	0	262	269	Oxidation (M)
N.QIGIQVSGQAP.N	Y	41.52	10965876	11	-1.0	5493005	2	20.70	10	F10:4518	22E069_MPI_Sample1_TrProAla.raw		3.03E5		4	0	4	0	390	400
R.SYN(+.98)QFRP.D	Y	41.20	9114137	7	-1.4	4567135	2	16.79	10	F10:2973	22E069_MPI_Sample1_TrProAla.raw		5.71E6		9	0	9	0	785	791	Deamidation (NQ)
K.AQTDTLYQ.Y	Y	41.09	9384345	8	-0.5	4702243	2	2023-08-15	13	F13:2540	22E069_MPI_Sample1_TrAspN.raw			4.83E5	6	0	0	6	499	506
Y.NAAFFEK.L	Y	41.03	8254020	7	-0.7	4137080	2	17.22	13	F13:3301	22E069_MPI_Sample1_TrAspN.raw	1.57E6		1.01E7	10	4	0	6	508	514
F.SELQAYK.D	Y	40.99	8374232	7	0.6	4197191	2	1998-11-01	1	F1:1185	22E069_MPI_Sample11.raw	1.07E6	9.04E5	3.33E6	19	5	4	10	216	222
R.SYNQ(+.98)FRP.D	Y	40.94	9114137	7	-1.4	4567135	2	16.79	10	F10:2881	22E069_MPI_Sample1_TrProAla.raw		5.71E6		5	0	5	0	785	791	Deamidation (NQ)
R.LQ(+.98)EMQQSTLSVLAAQHFQ.M	Y	40.90	20590044	18	2023-07-04	10305143	2	27.86	13	F13:7432	22E069_MPI_Sample1_TrAspN.raw			0	1	0	0	1	80	97	Deamidation (NQ)
Q.LDRDILLYR.R	Y	40.89	11756663	9	-1.2	5888397	2	21.60	1	F1:4895	22E069_MPI_Sample11.raw	1.03E6		1.98E6	9	4	0	5	135	143
R.QYLLEMPQDN(+.98)DYLSATPFGVM(+15.99)SVDGDK.V	Y	40.56	30493572	27	-0.3	10174594	3	34.46	1	F1:9773	22E069_MPI_Sample11.raw	0			1	1	0	0	464	490	Deamidation (NQ); Oxidation (M)
K.AAAPVN(+.98)PHAELGVGK.I	Y	40.43	14307517	15	2023-08-01	4779254	3	2023-08-15	1	F1:2396	22E069_MPI_Sample11.raw	8.08E5		3.28E5	4	3	0	1	732	746	Deamidation (NQ)
T.PAIN(+.98)AYK.Q	Y	40.28	7764068	7	0.5	3892109	2	1970-12-01	13	F13:1610	22E069_MPI_Sample1_TrAspN.raw			2.54E5	2	0	0	2	126	132	Deamidation (NQ)
R.LLERN(+.98)HITPAGVLAPEYPR.D	Y	40.24	21461533	19	0.1	5375457	4	21.60	1	F1:4924	22E069_MPI_Sample11.raw	5.9E5			5	5	0	0	545	563	Deamidation (NQ)
G.DQ(+.98)LQTLQK.R	Y	40.23	9735080	8	-1.7	4877604	2	14.22	13	F13:2201	22E069_MPI_Sample1_TrAspN.raw			3.68E6	3	0	0	3	107	114	Deamidation (NQ)
K.EMLQ(+.98)MFDK.Y	Y	40.17	10414510	8	2023-06-02	5217341	2	24.59	1	F1:6130	22E069_MPI_Sample11.raw	2.88E6			3	3	0	0	876	883	Deamidation (NQ)
R.QSSYHPDRDGLFVNIHELE.R	Y	40.17	22550605	19	-0.6	7526937	3	24.21	10	F10:5783	22E069_MPI_Sample1_TrProAla.raw		1.69E6		6	0	6	0	437	455
R.LNQPDPYLIL.N	Y	40.10	11846440	10	-0.3	5933291	2	33.62	13	F13:9450	22E069_MPI_Sample1_TrAspN.raw			1.77E6	3	0	0	3	753	762
K.Q(+.98)ILFHALR.P	Y	40.00	9975709	8	1.0	4997932	2	21.13	10	F10:4639	22E069_MPI_Sample1_TrProAla.raw		2.69E5		6	0	6	0	716	723	Deamidation (NQ)
R.LQEMQQSTLSVLAAQHFQMQD.N	Y	39.92	24321465	21	-0.7	8117222	3	28.86	13	F13:7801	22E069_MPI_Sample1_TrAspN.raw		2.51E5	1.1E6	8	0	2	6	80	100
P.ALLGQAVK.D	Y	39.79	7984963	8	-1.3	4002549	2	15.68	10	F10:2573	22E069_MPI_Sample1_TrProAla.raw		7.03E6		8	0	8	0	932	939
S.KPLN(+.98)ATTLR.E	Y	39.72	10135869	9	-0.6	5078004	2	1981-12-01	10	F10:1513	22E069_MPI_Sample1_TrProAla.raw		8.8E5		2	0	2	0	169	177	Deamidation (NQ)
R.QSSYHPDRDGLFVNIHEL.E	Y	39.61	21260181	18	-0.5	7096796	3	24.84	10	F10:5993	22E069_MPI_Sample1_TrProAla.raw		2.09E6		5	0	5	0	437	454
G.VLAPEYPR.D	Y	39.50	9435127	8	0.7	4727639	2	2023-01-16	1	F1:2753	22E069_MPI_Sample11.raw	1.8E5			1	1	0	0	556	563
L.AAQHFQMQDNP.V	Y	39.48	12855509	11	0.4	6437830	2	13.99	10	F10:1993	22E069_MPI_Sample1_TrProAla.raw		1.16E6		9	0	9	0	92	102
R.LEQQLTIQVADSTFSQ(+.98)K.Y	Y	39.36	19359789	17	2023-08-04	9690013	2	25.42	10	F10:6205	22E069_MPI_Sample1_TrProAla.raw		0		1	0	1	0	194	210	Deamidation (NQ)
R.LQEMQQSTLSVLAAQHFQ(+.98)MQ.D	Y	39.36	23181035	20	2023-06-01	7737097	3	29.75	13	F13:8130	22E069_MPI_Sample1_TrAspN.raw			3.69E6	2	0	0	2	80	99	Deamidation (NQ)
L.FHALRPVA.D	Y	39.21	9095184	8	-1.4	4557659	2	22.91	13	F13:5548	22E069_MPI_Sample1_TrAspN.raw			3.79E6	12	0	0	12	719	726
M.QQSTLSVLAAQHFQMQDNP.V	Y	39.18	21420164	19	0.0	7150128	3	26.30	10	F10:6588	22E069_MPI_Sample1_TrProAla.raw		2.19E6		8	0	8	0	84	102
K.QILFHALR.P	Y	39.14	9965869	8	-0.2	4993006	2	2023-01-20	10	F10:4223	22E069_MPI_Sample1_TrProAla.raw	3.9E6	8.1E6	1.51E6	19	3	8	8	716	723
R.KVPNQIGIQ.V	Y	39.11	9955764	9	0.9	4987959	2	15.30	13	F13:2636	22E069_MPI_Sample1_TrAspN.raw			3.07E5	2	0	0	2	386	394
L.NFSFGTAAR.S	Y	38.87	9694668	9	-1.5	4857399	2	18.97	10	F10:3879	22E069_MPI_Sample1_TrProAla.raw		70000		1	0	1	0	306	314
K.YFANYLVSE.S	Y	38.85	11045127	9	0.3	5532638	2	27.78	10	F10:7225	22E069_MPI_Sample1_TrProAla.raw		6.94E6		8	0	8	0	352	360
T.AFVQQLVR.L	Y	38.84	9595552	8	-1.1	4807844	2	21.89	10	F10:4871	22E069_MPI_Sample1_TrProAla.raw		7.4E5		2	0	2	0	537	544
P.EGADSIGKEM(+15.99)LQM(+15.99)FDK.Y	Y	38.78	18298175	16	-1.9	6109453	3	17.87	10	F10:3422	22E069_MPI_Sample1_TrProAla.raw		6.24E5		6	0	6	0	868	883	Oxidation (M)
R.QQ(+.98)MTDVPGTPAINAYK.Q	Y	38.78	17338295	16	-1.9	5789493	3	20.39	1	F1:4506	22E069_MPI_Sample11.raw	4.86E5		1.29E5	2	1	0	1	117	132	Deamidation (NQ)
R.QQM(+15.99)TDVPGTP.A	Y	38.68	10884808	10	-1.8	5452467	2	2023-02-14	10	F10:2024	22E069_MPI_Sample1_TrProAla.raw		1.47E6		11	0	11	0	117	126	Oxidation (M)
F.SFGTAAR.S	Y	38.65	7083555	7	2023-01-01	3551854	2	1969-10-01	13	F13:889	22E069_MPI_Sample1_TrAspN.raw	1.43E5	1.54E5	3.1E5	9	3	3	3	308	314
R.SYNQFRPDFKNDATR.Y	Y	38.63	18578757	15	2023-04-01	4654769	4	15.43	1	F1:2548	22E069_MPI_Sample11.raw	2.34E5			1	1	0	0	785	799
A.QLLGN(+.98)GRK.M	Y	38.51	8855032	8	-0.1	4437588	2	1935-11-01	1	F1:1012	22E069_MPI_Sample11.raw	1.29E5	8.23E4	3.04E5	9	3	3	3	370	377	Deamidation (NQ)
R.LQEMQQSTLSVLAAQ(+.98)HFQMQDNP.V	Y	38.41	26442261	23	2023-06-01	8824174	3	29.43	10	F10:7641	22E069_MPI_Sample1_TrProAla.raw		0		1	0	1	0	80	102	Deamidation (NQ)
P.KVHVFDQ.A	Y	38.40	8714552	7	-0.7	4367346	2	1936-12-01	10	F10:1431	22E069_MPI_Sample1_TrProAla.raw		4.63E4		1	0	1	0	662	668
K.SEPPSFR.S	Y	38.37	8183922	7	-0.5	4102032	2	1967-12-01	1	F1:1348	22E069_MPI_Sample11.raw	7.61E7		6.84E7	54	26	0	28	326	332
S.LLM(+15.99)MEER.P	Y	38.31	9364409	7	-0.5	4692274	2	15.89	10	F10:2641	22E069_MPI_Sample1_TrProAla.raw		1.38E6		2	0	2	0	262	268	Oxidation (M)
R.NGYHSFFET.F	Y	38.08	11004563	9	-1.4	5512347	2	22.94	10	F10:5267	22E069_MPI_Sample1_TrProAla.raw		5.65E5		10	0	10	0	850	858
R.LQEM(+15.99)QQSTLSVLAAQHFQM(+15.99)QDNP.V	Y	38.02	26752319	23	-0.2	8927511	3	24.75	10	F10:5937	22E069_MPI_Sample1_TrProAla.raw		5.31E6		8	0	8	0	80	102	Oxidation (M)
W.FNM(+15.99)SPDER.T	Y	38.01	10104127	8	-1.1	5062131	2	2015-10-01	1	F1:713	22E069_MPI_Sample11.raw	5.1E4		5.58E4	5	4	0	1	62	69	Oxidation (M)
R.N(+.98)GYHSFFET.F	Y	37.95	11014403	9	2023-01-01	5517280	2	24.73	10	F10:5955	22E069_MPI_Sample1_TrProAla.raw		3.7E6		14	0	14	0	850	858	Deamidation (NQ)
P.NQIGIQVS.G	Y	37.88	8574607	8	1.0	4297381	2	19.00	10	F10:3787	22E069_MPI_Sample1_TrProAla.raw		9.06E6		5	0	5	0	389	396
K.AQ(+.98)TDTLYQYNAA.F	Y	37.71	13585990	12	2023-09-02	6803087	2	20.16	10	F10:4414	22E069_MPI_Sample1_TrProAla.raw		1.76E6		1	0	1	0	499	510	Deamidation (NQ)
P.LN(+.98)ATTLR.E	Y	37.48	7884392	7	2023-04-01	3952274	2	14.72	10	F10:2314	22E069_MPI_Sample1_TrProAla.raw		5.69E6		16	0	16	0	171	177	Deamidation (NQ)
R.LNQPDPYLILN(+.98)TSSEEQAYRDGSYLIK.D	Y	37.42	31275349	27	0.1	10435190	3	29.59	1	F1:8000	22E069_MPI_Sample11.raw	4.84E5			1	1	0	0	753	779	Deamidation (NQ)
K.VLVM(+15.99)LGP.D	Y	37.32	7434251	7	-0.4	3727197	2	25.55	10	F10:6284	22E069_MPI_Sample1_TrProAla.raw		3.36E5		5	0	5	0	159	165	Oxidation (M)
K.RLEQQLTIQ.V	Y	37.17	11276299	9	-0.7	5648218	2	17.21	13	F13:3343	22E069_MPI_Sample1_TrAspN.raw		1.74E5	3.73E5	4	0	1	3	193	201
E.ERPGYIR.M	Y	37.00	8894769	7	0.0	4457457	2	1936-10-01	13	F13:845	22E069_MPI_Sample1_TrAspN.raw			8.08E6	21	0	0	21	267	273
A.LSDLIN(+.98)QNA.D	Y	36.72	9874872	9	0.9	4947513	2	20.51	10	F10:4534	22E069_MPI_Sample1_TrProAla.raw		1.62E6		1	0	1	0	414	422	Deamidation (NQ)
M.MEERPGYIR.M	Y	36.59	11495601	9	0.2	5757874	2	13.70	1	F1:1857	22E069_MPI_Sample11.raw	8.63E5		4.59E5	12	9	0	3	265	273
A.QLLGN(+.98)GR.K	Y	36.46	7574082	7	-0.2	3797113	2	13.23	10	F10:1872	22E069_MPI_Sample1_TrProAla.raw	1.04E6	8.64E5	5.14E5	13	4	5	4	370	376	Deamidation (NQ)
D.FFLEN(+.98)GR.L	Y	36.33	8824235	7	0.3	4422192	2	21.86	10	F10:4842	22E069_MPI_Sample1_TrProAla.raw		9.69E5		7	0	7	0	290	296	Deamidation (NQ)
P.QDNDYLSATP.F	Y	36.32	11224829	10	-0.2	5622486	2	19.42	10	F10:4031	22E069_MPI_Sample1_TrProAla.raw		1.56E6		7	0	7	0	471	480
R.LQEM(+15.99)QQSTLSVLAAQ(+.98)HFQM(+15.99)QDNP.V	Y	36.25	26762161	23	-1.2	8930782	3	25.50	10	F10:6241	22E069_MPI_Sample1_TrProAla.raw		2.29E5		1	0	1	0	80	102	Oxidation (M); Deamidation (NQ)
R.LQEMQQSTLSVLAAQHFQM(+15.99)QDN(+.98)PVSVGDQLQTLQK.R	Y	36.19	39569248	35	0.8	9902393	4	29.28	1	F1:7864	22E069_MPI_Sample11.raw	0			2	2	0	0	80	114	Oxidation (M); Deamidation (NQ)
N.QFRPDFK.N	Y	36.15	9364817	7	0.2	4692482	2	17.38	1	F1:3278	22E069_MPI_Sample11.raw	2.18E6		2.09E6	24	10	0	14	788	794
R.QSSYHPDRDGLFVNIH.E	Y	36.15	18838914	16	-0.3	9429526	2	19.61	13	F13:4319	22E069_MPI_Sample1_TrAspN.raw			5.88E6	3	0	0	3	437	452
G.VMSVDGDK.V	Y	36.07	8493902	8	-0.6	4257021	2	2023-01-11	13	F13:1060	22E069_MPI_Sample1_TrAspN.raw		3.65E6	1.56E6	13	0	9	4	483	490
R.LQEMQQS.T	Y	35.81	8623855	7	0.4	4322002	2	1931-11-01	10	F10:1042	22E069_MPI_Sample1_TrProAla.raw		6.3E4		2	0	2	0	80	86
Q.ILFHALRP.V	Y	35.78	9655811	8	0.5	4837980	2	21.66	10	F10:4782	22E069_MPI_Sample1_TrProAla.raw		2.77E6		3	0	3	0	717	724
D.FFLENGR.L	Y	35.58	8814395	7	-0.7	4417267	2	20.73	10	F10:4526	22E069_MPI_Sample1_TrProAla.raw		2.27E5		6	0	6	0	290	296
Q.QSTLSVLAAQHFQMQ(+.98).D	Y	35.46	16888192	15	-1.7	8454154	2	27.20	13	F13:7142	22E069_MPI_Sample1_TrAspN.raw			2.27E6	1	0	0	1	85	99	Deamidation (NQ)
A.AQHFQMQD.N	Y	35.21	10034182	8	0.0	5027164	2	13.23	10	F10:1680	22E069_MPI_Sample1_TrProAla.raw		8.66E4		2	0	2	0	93	100
F.HALRPVA.D	Y	35.16	7624500	7	0.4	3822324	2	2022-10-01	13	F13:737	22E069_MPI_Sample1_TrAspN.raw			2.22E7	13	0	0	13	720	726
M.EERPGYIR.M	Y	35.07	10185195	8	0.8	5102675	2	1935-11-01	13	F13:1123	22E069_MPI_Sample1_TrAspN.raw	2.28E5		1.18E7	15	3	0	12	266	273
K.QYWQFQM(+15.99).A	Y	34.96	10454327	7	0.4	5237239	2	24.72	10	F10:5942	22E069_MPI_Sample1_TrProAla.raw		8.31E5		14	0	14	0	835	841	Oxidation (M)
R.RQQM(+15.99)TDVPG.T	Y	34.73	10464814	9	0.1	5242480	2	2023-06-10	13	F13:693	22E069_MPI_Sample1_TrAspN.raw			2.41E5	4	0	0	4	116	124	Oxidation (M)
A.LLSN(+.98)EGR.S	Y	34.48	7884028	7	0.4	3952088	2	2023-03-11	10	F10:955	22E069_MPI_Sample1_TrProAla.raw		2.46E4		1	0	1	0	705	711	Deamidation (NQ)
L.YDGVMAR.V	Y	34.40	8103694	7	-2.3	4061910	2	16.18	1	F1:2852	22E069_MPI_Sample11.raw	6.95E5			9	9	0	0	898	904
R.Q(+.98)TEWFNMSP.D	Y	34.36	11394594	9	2023-04-04	5707394	2	30.30	10	F10:7971	22E069_MPI_Sample1_TrProAla.raw		1.28E6		3	0	3	0	58	66	Deamidation (NQ)
K.AQTDTLYQ(+.98)YNAA.F	Y	34.31	13585990	12	2023-09-02	6803087	2	20.16	10	F10:4403	22E069_MPI_Sample1_TrProAla.raw		1.76E6		1	0	1	0	499	510	Deamidation (NQ)
S.LLM(+15.99)M(+15.99)EER.P	Y	34.22	9524358	7	-0.4	4772250	2	2026-11-01	10	F10:1017	22E069_MPI_Sample1_TrProAla.raw		1.23E5		3	0	3	0	262	268	Oxidation (M)
P.QSLEGTDVQ(+.98)LRP.M	Y	34.22	13426729	12	2023-03-01	6723446	2	19.95	10	F10:4229	22E069_MPI_Sample1_TrProAla.raw		1.32E5		1	0	1	0	688	699	Deamidation (NQ)
Y.N(+.98)QFRPDFK.N	Y	34.01	10515087	8	2023-04-01	5267623	2	18.63	13	F13:3924	22E069_MPI_Sample1_TrAspN.raw			9.6E5	4	0	0	4	787	794	Deamidation (NQ)
L.MM(+15.99)EERPGYIR.M	Y	33.89	12965955	10	-0.9	4332054	3	2023-12-12	1	F1:1251	22E069_MPI_Sample11.raw	1.46E5			3	3	0	0	264	273	Oxidation (M)
R.QYLLEM(+15.99)P.Q	Y	33.82	9084313	7	0.6	4552232	2	23.54	10	F10:5419	22E069_MPI_Sample1_TrProAla.raw		6.01E6		3	0	3	0	464	470	Oxidation (M)
R.ELLAPLY.E	Y	33.77	8174585	7	0.7	4097368	2	30.83	13	F13:8520	22E069_MPI_Sample1_TrAspN.raw			5.12E5	7	0	0	7	628	634
L.LMMEERP.G	Y	33.71	9044147	7	-0.4	4532144	2	15.60	10	F10:2563	22E069_MPI_Sample1_TrProAla.raw		1.62E6		12	0	12	0	263	269
K.LISEEDLS.M	Y	33.63	9044389	8	2023-04-01	4532274	2	18.87	13	F13:4024	22E069_MPI_Sample1_TrAspN.raw			8.77E5	5	0	0	5	25	32
R.LQEM(+15.99)QQSTLSVLAAQ(+.98)HFQM(+15.99)Q.D	Y	33.48	23500933	20	-0.5	7843713	3	25.36	13	F13:6555	22E069_MPI_Sample1_TrAspN.raw			2.75E5	1	0	0	1	80	99	Oxidation (M); Deamidation (NQ)
R.KQILFHA.L	Y	33.45	8554966	7	-1.6	4287549	2	15.47	10	F10:2505	22E069_MPI_Sample1_TrProAla.raw		3.17E5		3	0	3	0	715	721
Q.LLGN(+.98)GRK.M	Y	33.38	7574446	7	-0.3	3797295	2	1930-11-01	13	F13:1109	22E069_MPI_Sample1_TrAspN.raw	2.32E5	1.42E5	5.28E5	10	3	4	3	371	377	Deamidation (NQ)
P.AINAYKQQLDR.D	Y	33.37	13186993	11	-1.1	4405732	3	2029-12-01	10	F10:1372	22E069_MPI_Sample1_TrProAla.raw		1.15E5		3	0	3	0	127	137
L.AAQHFQM(+15.99)QDNP.V	Y	33.24	13015459	11	-0.3	6517800	2	1943-10-01	10	F10:795	22E069_MPI_Sample1_TrProAla.raw		1.02E5		3	0	3	0	92	102	Oxidation (M)
M.QQSTLSVLAAQHFQM(+15.99)QDNP.V	Y	33.18	21580112	19	-0.6	7203439	3	23.73	10	F10:5581	22E069_MPI_Sample1_TrProAla.raw		5.9E5		5	0	5	0	84	102	Oxidation (M)
S.YLIKDDK.Y	Y	33.14	8934858	7	0.5	4477504	2	13.38	1	F1:1725	22E069_MPI_Sample11.raw	5.01E5	3.31E5		7	2	5	0	776	782
K.LLILLLTGPQSLEGTDVQ(+.98)LRPMVE.A	Y	33.13	26354507	24	0.2	8794910	3	39.24	13	F13:10903	22E069_MPI_Sample1_TrAspN.raw			2.63E4	1	0	0	1	679	702	Deamidation (NQ)
K.QQLDRDILL.Y	Y	32.95	11126189	9	0.9	5573172	2	24.81	10	F10:5939	22E069_MPI_Sample1_TrProAla.raw		3.84E6		5	0	5	0	133	141
D.DLPVNISLLMM(+15.99)EERPGYIR.M	Y	32.94	22611548	19	-0.7	7547250	3	31.59	13	F13:8802	22E069_MPI_Sample1_TrAspN.raw			1.77E7	8	0	0	8	255	273	Oxidation (M)
N.ADIASFR.T	Y	32.69	7783973	7	-1.1	3902055	2	16.21	1	F1:2817	22E069_MPI_Sample11.raw	7.44E5			6	6	0	0	422	428
P.DFKN(+.98)DATR.Y	Y	32.51	9664406	8	-2.6	4842263	2	2022-10-01	10	F10:728	22E069_MPI_Sample1_TrProAla.raw		0		1	0	1	0	792	799	Deamidation (NQ)
S.SEEQAYR.D	Y	32.43	8813879	7	0.2	4417013	2	1993-09-01	10	F10:639	22E069_MPI_Sample1_TrProAla.raw		7.58E4		1	0	1	0	766	772
A.MTHFDSTW.R	Y	32.38	10234120	8	0.6	5127136	2	21.50	10	F10:4740	22E069_MPI_Sample1_TrProAla.raw		3.91E5		7	0	7	0	149	156
R.QYLLEMP.Q	Y	32.35	8924364	7	-1.0	4472250	2	30.83	10	F10:8048	22E069_MPI_Sample1_TrProAla.raw		1.75E7		7	0	7	0	464	470
R.LQEMQQSTLSVLAA.Q	Y	32.30	15177759	14	-0.6	7598948	2	27.81	13	F13:7433	22E069_MPI_Sample1_TrAspN.raw			3.81E5	1	0	0	1	80	93
D.DLPVNISLLM(+15.99)M(+15.99)EERPGYIR.M	Y	32.06	22771497	19	-0.7	11395813	2	28.23	13	F13:7569	22E069_MPI_Sample1_TrAspN.raw			6.37E6	7	0	0	7	255	273	Oxidation (M)
K.QQLDRDIL.L	Y	32.05	9995349	8	-1.2	5007741	2	19.98	10	F10:4190	22E069_MPI_Sample1_TrProAla.raw		2.9E6		3	0	3	0	133	140
P.N(+.98)QIGIQVS.G	Y	31.99	8584447	8	0.0	4302296	2	19.89	10	F10:4204	22E069_MPI_Sample1_TrProAla.raw		4.58E5		1	0	1	0	389	396	Deamidation (NQ)
R.QSSYHPDRDGLFVNIHE.L	Y	31.87	20129340	17	-0.2	6719851	3	20.16	10	F10:4444	22E069_MPI_Sample1_TrProAla.raw		2.62E7		13	0	13	0	437	453
K.QYWQFQMAN(+.98)AA.F	Y	31.83	13575760	11	-0.4	6797950	2	2023-03-29	10	F10:7505	22E069_MPI_Sample1_TrProAla.raw		3.23E5		4	0	4	0	835	845	Deamidation (NQ)
N.DYLSATPFGVM.S	Y	31.81	11995532	11	-0.6	6007835	2	35.07	13	F13:9968	22E069_MPI_Sample1_TrAspN.raw			2.52E5	1	0	0	1	474	484
K.LLILLLTGPQSLEGTDVQLRPM(+15.99)VEAALLSN.E	Y	31.81	32197788	30	-0.1	10742667	3	39.02	13	F13:10874	22E069_MPI_Sample1_TrAspN.raw			2.16E5	3	0	0	3	679	708	Oxidation (M)
P.NQ(+.98)IGIQVS.G	Y	31.68	8584447	8	0.0	4302296	2	19.89	10	F10:4228	22E069_MPI_Sample1_TrProAla.raw		4.58E5		7	0	7	0	389	396	Deamidation (NQ)
E.MLQMFDK.Y	Y	31.61	9114245	7	2023-01-01	4567200	2	24.00	10	F10:5679	22E069_MPI_Sample1_TrProAla.raw		3.29E5		4	0	4	0	877	883
S.LLM(+15.99)M(+15.99)EERP.G	Y	31.32	10494885	8	-0.1	5257515	2	1995-12-01	10	F10:1573	22E069_MPI_Sample1_TrProAla.raw		1.17E6		4	0	4	0	262	269	Oxidation (M)
A.LLGQAVK.D	Y	31.32	7274592	7	2023-01-01	3647373	2	13.28	10	F10:1704	22E069_MPI_Sample1_TrProAla.raw	4.34E5	1.63E6	4.2E5	18	6	9	3	933	939
K.QQLDRDILLY.R	Y	31.30	12756823	10	-0.4	6388481	2	26.53	10	F10:6602	22E069_MPI_Sample1_TrProAla.raw		3.59E5		3	0	3	0	133	142
R.RQQMTDVP.G	Y	30.99	9734651	8	0.5	4877401	2	13.34	10	F10:1931	22E069_MPI_Sample1_TrProAla.raw		6.17E6		7	0	7	0	116	123
F.KAQLLGN(+.98)GR.K	Y	30.77	9565403	9	-1.0	4792769	2	1934-11-01	10	F10:1093	22E069_MPI_Sample1_TrProAla.raw		4.55E5		1	0	1	0	368	376	Deamidation (NQ)
R.FKDFFLE.N	Y	30.75	9444643	7	0.7	4732398	2	28.89	13	F13:7778	22E069_MPI_Sample1_TrAspN.raw			6.92E6	5	0	0	5	287	293
K.LLILLLTGPQ(+.98)SLEGTDVQLR.P	Y	30.54	21792463	20	0.5	10906310	2	37.48	13	F13:10553	22E069_MPI_Sample1_TrAspN.raw			0	1	0	0	1	679	698	Deamidation (NQ)
Y.N(+.98)AAFFEK.L	Y	30.46	8263860	7	0.6	4142005	2	18.79	13	F13:4023	22E069_MPI_Sample1_TrAspN.raw			1.14E6	4	0	0	4	508	514	Deamidation (NQ)
K.LLILLLTGPQ(+.98)SLEGTDVQLRPMVE.A	Y	30.43	26354507	24	2023-05-03	13187372	2	38.83	13	F13:10826	22E069_MPI_Sample1_TrAspN.raw			0	1	0	0	1	679	702	Deamidation (NQ)
M.LLTSVDR.K	Y	30.37	8024548	7	-0.9	4022343	2	18.72	1	F1:3834	22E069_MPI_Sample11.raw	4.51E5	3.21E5		7	3	4	0	379	385
K.Q(+.98)QLDRDILL.Y	Y	29.96	11136029	9	-0.8	5578083	2	25.61	10	F10:6323	22E069_MPI_Sample1_TrProAla.raw		9.74E5		6	0	6	0	133	141	Deamidation (NQ)
V.NIHELER.S	Y	29.69	9094668	7	-0.3	4557405	2	26.26	1	F1:6705	22E069_MPI_Sample11.raw	1.82E6	6.39E5	1.13E6	25	10	8	7	450	456
A.KLDTEIK.R	Y	29.57	8454858	7	-0.9	4237498	2	1976-10-01	10	F10:884	22E069_MPI_Sample1_TrProAla.raw		1.92E4		1	0	1	0	186	192
R.PDFKN(+.98)DATR.Y	Y	29.23	10634934	9	-0.3	3555050	3	2023-04-10	1	F1:688	22E069_MPI_Sample11.raw	3.13E4	2.65E4		2	1	1	0	791	799	Deamidation (NQ)
D.DSKPLN(+.98)ATTLR.E	Y	2023-05-29	12156459	11	2023-07-04	4062245	3	14.27	13	F13:2238	22E069_MPI_Sample1_TrAspN.raw			0	1	0	0	1	167	177	Deamidation (NQ)
Y.RDGSYLIK.D	Y	28.88	9505185	8	-1.3	4762659	2	2023-12-13	1	F1:1612	22E069_MPI_Sample11.raw	1.43E5			3	3	0	0	772	779
L.FEGSIER.T	Y	28.70	8364028	7	0.9	4192090	2	2023-04-17	1	F1:3214	22E069_MPI_Sample11.raw	2.1E6		1.73E6	20	11	0	9	529	535
R.LQEM(+15.99)QQSTLSVLAAQ(+.98)HFQMQDNP.V	Y	28.33	26602209	23	2023-01-02	8877495	3	27.54	10	F10:6981	22E069_MPI_Sample1_TrProAla.raw		0		2	0	2	0	80	102	Oxidation (M); Deamidation (NQ)
R.KVPNQIGIQ(+.98)VSGQAPN.T	Y	2023-11-28	16498737	16	-0.3	8259438	2	2023-01-19	13	F13:3997	22E069_MPI_Sample1_TrAspN.raw			3.14E6	1	0	0	1	386	401	Deamidation (NQ)
S.DDLPVNISLLMM(+15.99)EERPGYIR.M	Y	2023-09-28	23761816	20	-1.4	7930667	3	30.18	13	F13:8362	22E069_MPI_Sample1_TrAspN.raw			1.41E7	10	0	0	10	254	273	Oxidation (M)
L.LMM(+15.99)EERP.G	Y	27.90	9204095	7	-0.9	4612116	2	1991-11-01	10	F10:1260	22E069_MPI_Sample1_TrProAla.raw		7.65E5		5	0	5	0	263	269	Oxidation (M)
R.MNVALVN.A	Y	27.87	7593949	7	-0.8	3807044	2	20.92	13	F13:4766	22E069_MPI_Sample1_TrAspN.raw			2.14E6	3	0	0	3	274	280
P.QDNDYLSA.T	Y	27.65	9243824	8	-0.4	4631983	2	17.22	10	F10:3167	22E069_MPI_Sample1_TrProAla.raw		6.61E6		6	0	6	0	471	478
I.LFHALRP.V	Y	27.60	8524969	7	0.4	4272559	2	20.79	10	F10:4781	22E069_MPI_Sample1_TrProAla.raw		8.62E6		30	0	30	0	718	724
M.QQSTLSVLAAQHFQ(+.98)MQDNP.V	Y	27.54	21430005	19	-0.4	7153405	3	26.80	10	F10:6702	22E069_MPI_Sample1_TrProAla.raw		1.11E5		1	0	1	0	84	102	Deamidation (NQ)
K.QQ(+.98)LDRDILL.Y	Y	27.14	11136029	9	-0.8	5578083	2	25.61	10	F10:6238	22E069_MPI_Sample1_TrProAla.raw		9.74E5		2	0	2	0	133	141	Deamidation (NQ)
K.QILFHAL.R	Y	27.00	8404857	7	0.7	4212504	2	26.38	13	F13:6927	22E069_MPI_Sample1_TrAspN.raw		2.09E6	4.63E5	13	0	9	4	716	722
R.RQQM(+15.99)TDVP.G	Y	26.93	9894600	8	-0.5	4957371	2	1983-10-01	10	F10:887	22E069_MPI_Sample1_TrProAla.raw		9.49E5		5	0	5	0	116	123	Oxidation (M)
S.DLINQNAD.I	Y	26.90	9014141	8	0.4	4517145	2	15.89	13	F13:2791	22E069_MPI_Sample1_TrAspN.raw			1.4E5	1	0	0	1	416	423
R.Q(+.98)QTAM(+15.99)THFDSTWR.K	Y	26.89	16246940	13	-3.3	5425701	3	15.76	1	F1:2661	22E069_MPI_Sample11.raw	7.38E4			2	2	0	0	145	157	Deamidation (NQ); Oxidation (M)
R.QQMTDVP.G	Y	26.88	8173640	7	-0.6	4096890	2	2023-11-16	10	F10:2716	22E069_MPI_Sample1_TrProAla.raw		3.51E6		3	0	3	0	117	123
R.QYLLEMPQ(+.98).D	Y	26.76	10214790	8	0.2	5117469	2	28.80	13	F13:7804	22E069_MPI_Sample1_TrAspN.raw			3.25E5	1	0	0	1	464	471	Deamidation (NQ)
D.NDPLLFR.L	Y	26.37	8734708	7	0.9	4377431	2	22.16	13	F13:5465	22E069_MPI_Sample1_TrAspN.raw			1.57E6	1	0	0	1	593	599
R.PDFKNDATR.Y	Y	25.89	10625094	9	-0.7	3551768	3	2023-02-10	13	F13:677	22E069_MPI_Sample1_TrAspN.raw			0	1	0	0	1	791	799
Q.ILFHALR.P	Y	25.84	8685283	7	0.7	4352717	2	2023-01-20	10	F10:4292	22E069_MPI_Sample1_TrProAla.raw		9.3E5		6	0	6	0	717	723
N.ISLLMM(+15.99)EERPGYIR.M	Y	25.72	17228796	14	-0.2	5753004	3	24.30	13	F13:6143	22E069_MPI_Sample1_TrAspN.raw			1.82E6	5	0	0	5	260	273	Oxidation (M)
K.QILFHALRPVAD.S	Y	25.36	13787721	12	-1.1	4605975	3	22.69	13	F13:5475	22E069_MPI_Sample1_TrAspN.raw			2.53E5	1	0	0	1	716	727
R.LQ(+.98)EMQQSTLSVLAAQHFQMQ.D	Y	25.25	23181035	20	2023-08-03	7737114	3	29.54	13	F13:8067	22E069_MPI_Sample1_TrAspN.raw			0	1	0	0	1	80	99	Deamidation (NQ)
K.LLILLLTGPQSLEGTDVQ(+.98)LRPMVEAALLSN.E	Y	25.19	32047678	30	-2.0	10692611	3	39.67	13	F13:10998	22E069_MPI_Sample1_TrAspN.raw			0	1	0	0	1	679	708	Deamidation (NQ)
R.QYLLEM(+15.99)PQDN(+.98)DYLSATPFGVM(+15.99)SVDGDKVSSSHLSK.A	Y	2023-05-25	38907866	35	2023-08-03	9737076	4	27.95	1	F1:7363	22E069_MPI_Sample11.raw	0			3	3	0	0	464	498	Oxidation (M); Deamidation (NQ)
S.DDLPVNISLLM(+15.99)M(+15.99)EERPGYIR.M	Y	24.90	23921765	20	0.2	7983996	3	28.15	13	F13:7616	22E069_MPI_Sample1_TrAspN.raw			4.34E6	4	0	0	4	254	273	Oxidation (M)
K.RLEQQLT.I	Y	24.77	8864872	7	0.2	4442509	2	1938-12-01	10	F10:1405	22E069_MPI_Sample1_TrProAla.raw		0		2	0	2	0	193	199
P.QDNDYLSATPF.G	Y	24.62	12695513	11	0.4	6357831	2	28.16	10	F10:7124	22E069_MPI_Sample1_TrProAla.raw		7.77E6		6	0	6	0	471	481
K.QQ(+.98)LDRDIL.L	Y	24.59	10005189	8	-0.3	5012666	2	20.82	10	F10:4509	22E069_MPI_Sample1_TrProAla.raw		6.1E5		6	0	6	0	133	140	Deamidation (NQ)
F.SELQ(+.98)AYK.D	Y	24.34	8384072	7	0.6	4202111	2	1954-12-01	13	F13:1554	22E069_MPI_Sample1_TrAspN.raw			1.06E5	1	0	0	1	216	222	Deamidation (NQ)
K.VHVFDQAEVERSLDDKLLILLLTGPQSLEGTDVQLRPMVEAALLSNEGR.S	Y	24.17	54138555	49	-0.4	10837780	5	39.40	1	F1:11404	22E069_MPI_Sample11.raw	1.54E5			1	1	0	0	663	711
G.VM(+15.99)SVDGDKVSSSHLSK.A	Y	2023-04-24	16908196	16	0.8	4237125	4	2023-03-10	13	F13:682	22E069_MPI_Sample1_TrAspN.raw			4.62E5	3	0	0	3	483	498	Oxidation (M)
R.RQ(+.98)QMTDVPGTPAINAYK.Q	Y	23.88	18899305	17	-2.5	6309825	3	2023-06-18	13	F13:3735	22E069_MPI_Sample1_TrAspN.raw			1.94E6	1	0	0	1	116	132	Deamidation (NQ)
S.IGKEM(+15.99)LQM(+15.99)FDK.Y	Y	23.87	13706573	11	-0.1	4578930	3	14.45	10	F10:2169	22E069_MPI_Sample1_TrProAla.raw		4.92E5		2	0	2	0	873	883	Oxidation (M)
K.YRVEGSK.K	Y	23.81	8374344	7	0.1	4197245	2	1995-09-01	13	F13:676	22E069_MPI_Sample1_TrAspN.raw			3.32E5	1	0	0	1	884	890
D.QLQTLQK.R	Y	23.64	8574971	7	-0.6	4297556	2	1934-11-01	10	F10:1026	22E069_MPI_Sample1_TrProAla.raw		2.2E5		4	0	4	0	108	114
G.DQLQTLQ(+.98)K.R	Y	23.53	9735080	8	-1.7	4877604	2	14.22	13	F13:2289	22E069_MPI_Sample1_TrAspN.raw			5.94E6	2	0	0	2	107	114	Deamidation (NQ)
K.LLILLLTGPQSLEGTDVQLRPMVEAALLSN.E	Y	23.46	32037839	30	-0.8	10689344	3	39.56	13	F13:11009	22E069_MPI_Sample1_TrAspN.raw			4.99E5	2	0	0	2	679	708
R.RQ(+.98)QMTDVP.G	Y	22.84	9744491	8	0.2	4882319	2	13.94	10	F10:1951	22E069_MPI_Sample1_TrProAla.raw		6.01E5		2	0	2	0	116	123	Deamidation (NQ)
R.LQEMQ(+.98)QSTLSVLAAQHFQMQDNP.V	Y	22.36	26442261	23	2023-07-03	8824192	3	29.68	10	F10:7736	22E069_MPI_Sample1_TrProAla.raw		0		1	0	1	0	80	102	Deamidation (NQ)
R.LQEM(+15.99)QQ(+.98)STLSVLAAQHFQM(+15.99)QDNP.V	Y	22.26	26762161	23	-1.2	8930782	3	25.50	10	F10:6209	22E069_MPI_Sample1_TrProAla.raw		2.29E5		1	0	1	0	80	102	Oxidation (M); Deamidation (NQ)
R.KQILFHAL.R	Y	22.17	9685807	8	-0.5	4852974	2	20.99	10	F10:4586	22E069_MPI_Sample1_TrProAla.raw		3.03E5		3	0	3	0	715	722
N.DYLSATPFGVMSVDGDKVSSSHLSK.A	Y	21.98	26262585	25	-0.3	8764265	3	2023-03-26	13	F13:6734	22E069_MPI_Sample1_TrAspN.raw			2.93E6	2	0	0	2	474	498
S.ATPFGVMSVDGDKVSSSHLSK.A	Y	21.65	21480520	21	-0.6	7170242	3	19.61	13	F13:4300	22E069_MPI_Sample1_TrAspN.raw			1.23E6	2	0	0	2	478	498
R.RQQ(+.98)MTDVP.G	Y	21.40	9744491	8	0.2	4882319	2	13.94	10	F10:1964	22E069_MPI_Sample1_TrProAla.raw		6.01E5		1	0	1	0	116	123	Deamidation (NQ)
R.QYLLEM(+15.99)PQDN(+.98)DYLSATPFGVMSVDGDK.V	Y	21.39	30493572	27	2023-02-04	10174639	3	37.44	1	F1:10763	22E069_MPI_Sample11.raw	0			2	2	0	0	464	490	Oxidation (M); Deamidation (NQ)
A.AQHFQM(+15.99)Q(+.98)DNP.V	Y	21.31	12314928	10	2023-01-01	6167543	2	1967-10-01	10	F10:879	22E069_MPI_Sample1_TrProAla.raw		2.67E5		1	0	1	0	93	102	Oxidation (M); Deamidation (NQ)
N.DYLSATPFGVM(+15.99)SVDGDKVSSSHLSK.A	Y	21.22	26422534	25	0.1	8817585	3	22.45	13	F13:5410	22E069_MPI_Sample1_TrAspN.raw			4.8E5	2	0	0	2	474	498	Oxidation (M)
V.N(+.98)PHAELGVGK.I	Y	20.38	10215192	10	-0.6	5117666	2	1972-11-01	13	F13:1258	22E069_MPI_Sample1_TrAspN.raw			5.9E4	1	0	0	1	737	746	Deamidation (NQ)
Q.SSYHPDR.D	Y	19.92	8603777	7	-0.7	4311958	2	1995-09-01	13	F13:711	22E069_MPI_Sample1_TrAspN.raw		6.83E4	3.24E5	3	0	1	2	438	444
R.QQMTDVPG.T	Y	19.73	8743855	8	-1.1	4381995	2	2023-06-14	13	F13:2141	22E069_MPI_Sample1_TrAspN.raw			2.08E6	12	0	0	12	117	124
R.QYLLEMPQ(+.98)DNDYLSATPFGVM(+15.99)SVDGDKVSSSHLSK.A	Y	18.72	38747917	35	2023-01-03	9697083	4	2023-09-29	1	F1:7794	22E069_MPI_Sample11.raw	0			1	1	0	0	464	498	Deamidation (NQ); Oxidation (M)
M.GSSHHHHHHSS.G	Y	18.32	12455137	11	0.3	4161786	3	21.16	10	F10:4647	22E069_MPI_Sample1_TrProAla.raw		0		3	0	3	0	2	12
R.QQM(+15.99)TDVP.G	Y	17.14	8333589	7	-0.2	4176866	2	1968-12-01	10	F10:1536	22E069_MPI_Sample1_TrProAla.raw		3.88E5		2	0	2	0	117	123	Oxidation (M)
K.PLN(+.98)ATTLR.E	Y	16.41	8854919	8	0.5	4437535	2	15.53	13	F13:2741	22E069_MPI_Sample1_TrAspN.raw			1.11E6	2	0	0	2	170	177	Deamidation (NQ)
P.VGNGLNVA.D	Y	2023-11-16	7423973	8	2023-05-01	3722065	2	1936-10-01	10	F10:768	22E069_MPI_Sample1_TrProAla.raw		3.33E5		1	0	1	0	1594	1601
R.FEAASTR.L	Y	2023-04-16	7803766	7	2023-04-04	3911973	2	1986-12-01	10	F10:1572	22E069_MPI_Sample1_TrProAla.raw		0		2	0	2	0	1651	1657
P.ALLGQ(+.98)AVK.D	Y	15.81	7994803	8	0.0	4007474	2	16.72	10	F10:3044	22E069_MPI_Sample1_TrProAla.raw		8.29E4		1	0	1	0	932	939	Deamidation (NQ)
N.ISLLM(+15.99)M(+15.99)EERPGYIR.M	Y	15.58	17388746	14	-0.7	5806318	3	20.72	13	F13:4793	22E069_MPI_Sample1_TrAspN.raw			4.99E5	1	0	0	1	260	273	Oxidation (M)
S.EAYQRGAR.G	Y	15.51	9494730	8	-3.6	4757420	2	21.27	13	F13:4962	22E069_MPI_Sample1_TrAspN.raw			1.26E6	1	0	0	1	1322	1329
total 928 peptides
Complete peptide list:
Peptide Sequence Contains:
Peptide Sample Area >=
Peptide Ptm Contains:
Peptide List
Peptide	-10lgP	Mass	Length	ppm	m/z	RT	Fraction	Scan	Source File	Area 1Tr	Area 1TrProAla	Area 1TrAspN	#Feature	#Feature 1Tr	#Feature 1TrProAla	#Feature 1TrAspN	Accession	PTM	AScore
EVPLASALSDLINQNADIASFR	128.62	23432070	22	0.2	11726111	39.16	1	F1:11144	22E069_MPI_Sample11.raw	2.94E8		2.82E6	70	51	0	19	Mcf1B397
VPNQIGIQVSGQAPNTTITR	127.02	20931228	20	0.0	10475687	20.56	1	F1:4530	22E069_MPI_Sample11.raw	3.88E7		2.33E7	22	9	0	13	Mcf1B397
PLASALSDLINQNADIASFR	126.21	21150959	20	0.4	10585557	39.12	1	F1:11194	22E069_MPI_Sample11.raw	7.25E6			38	38	0	0	Mcf1B397
LVVLTDGVLNFSFGTAAR	123.39	18790203	18	-0.7	9405168	34.16	1	F1:10935	22E069_MPI_Sample11.raw	3.96E7	2.6E6	4.61E5	178	148	24	6	Mcf1B397
IITHPNFN(+.98)GNTLDNDIMLIK	123.23	22831570	20	0.8	11425867	28.24	1	F1:7453	22E069_MPI_Sample11.raw	4.81E7			10	10	0	0		Deamidation (NQ)	N8:Deamidation (NQ):46.20
VLPIIN(+.98)QGLSAADEFHPPR	122.05	20740847	19	-0.5	10380491	2023-09-30	1	F1:8110	22E069_MPI_Sample11.raw	9.47E7			31	31	0	0	Mcf1B397	Deamidation (NQ)	N6:Deamidation (NQ):30.46
PLASALSDLINQN(+.98)ADIASFR	121.11	21160801	20	-1.7	10590455	38.21	1	F1:10995	22E069_MPI_Sample11.raw	1.26E5			2	2	0	0	Mcf1B397	Deamidation (NQ)	N13:Deamidation (NQ):33.98
EVPLASALSDLIN(+.98)QNADIASFR	120.79	23441909	22	-0.4	11731023	37.24	1	F1:10630	22E069_MPI_Sample11.raw	9.42E6		0	16	15	0	1	Mcf1B397	Deamidation (NQ)	N13:Deamidation (NQ):30.46
ELTTEIDNNIEQISSYK	120.20	19959636	17	-0.7	9989884	26.55	1	F1:6857	22E069_MPI_Sample11.raw	4.5E5			3	3	0	0
GGGGGGYGSGGSSYGSGGGSYGSGGGGGGGR	120.19	23829446	31	-0.5	7953217	2028-11-01	1	F1:998	22E069_MPI_Sample11.raw	1.09E5			3	3	0	0
AQTDTLYQYNAAFFEK	119.78	19088894	16	0.2	9554522	28.43	1	F1:7539	22E069_MPI_Sample11.raw	2.89E8	4.1E7	8.29E7	48	20	7	21	Mcf1B397
LISEEDLSMASISK	118.12	15217596	14	-0.1	7618870	24.94	1	F1:6236	22E069_MPI_Sample11.raw	3.73E8		3.18E7	68	50	0	18	Mcf1B397
EVPLASALSDLINQN(+.98)ADIASFR	117.08	23441909	22	0.2	11731030	38.24	1	F1:10956	22E069_MPI_Sample11.raw	2.15E7			8	8	0	0	Mcf1B397	Deamidation (NQ)	N15:Deamidation (NQ):40.00
VLPIINQGLSAADEFHPPR	117.00	20731006	19	-1.6	10375559	2023-04-29	1	F1:7508	22E069_MPI_Sample11.raw	3.05E8		2.29E6	61	57	0	4	Mcf1B397
RQQ(+.98)MTDVPGTPAINAYK	115.82	18899305	17	-0.1	9459725	18.24	1	F1:3555	22E069_MPI_Sample11.raw	5.77E6		1.94E6	5	4	0	1	Mcf1B397	Deamidation (NQ)	Q3:Deamidation (NQ):27.96
VLPIINQ(+.98)GLSAADEFHPPR	115.19	20740847	19	-0.5	10380491	30.69	1	F1:8387	22E069_MPI_Sample11.raw	6.85E7			8	8	0	0	Mcf1B397	Deamidation (NQ)	Q7:Deamidation (NQ):30.46
RQQMTDVPGTPAINAYK	113.83	18889465	17	-1.9	9454788	17.49	1	F1:3310	22E069_MPI_Sample11.raw	4.75E7		3.64E7	8	4	0	4	Mcf1B397
VLVMLGPDDSKPLNATTLR	113.70	20391085	19	-1.2	10205603	24.70	1	F1:6296	22E069_MPI_Sample11.raw	4.43E8		7.66E6	33	28	0	5	Mcf1B397
LEQQLTIQVADSTFSQK	112.76	19349949	17	-0.6	9685042	24.51	1	F1:6348	22E069_MPI_Sample11.raw	7.59E7	4.01E7		78	44	34	0	Mcf1B397
VLVMLGPDDSKPLN(+.98)ATTLR	112.60	20400925	19	-0.1	10210534	25.32	1	F1:6378	22E069_MPI_Sample11.raw	7.14E7		0	11	10	0	1	Mcf1B397	Deamidation (NQ)	N14:Deamidation (NQ):1000.00
QYWQFQMANAAFM(+15.99)IR	112.19	19198811	15	-0.7	9609471	32.02	1	F1:8875	22E069_MPI_Sample11.raw	3.61E6		2.7E5	10	8	0	2	Mcf1B397	Oxidation (M)	M13:Oxidation (M):203.88
AAAPVNPHAELGVGK	112.16	14297677	15	-1.1	7158903	14.84	1	F1:2292	22E069_MPI_Sample11.raw	2.49E8		2.31E8	50	34	0	16	Mcf1B397
DFTN(+.98)LLNTLIDGQIGAASR	112.02	20190272	19	-0.4	10105205	37.47	10	F10:10080	22E069_MPI_Sample1_TrProAla.raw	3.63E5	1.11E6	8.15E5	16	2	6	8	Mcf1B397	Deamidation (NQ)	N4:Deamidation (NQ):77.24
PIINQ(+.98)GLSAADEFHPPR	112.01	18619323	17	0.2	9319736	2023-06-30	1	F1:8428	22E069_MPI_Sample11.raw	8.68E6			7	7	0	0	Mcf1B397	Deamidation (NQ)	Q5:Deamidation (NQ):30.46
NHITPAGVLAPEYPR	111.44	16338575	15	-0.3	8179358	20.70	1	F1:4603	22E069_MPI_Sample11.raw	2.99E8		2.76E8	60	30	0	30	Mcf1B397
PIINQGLSAADEFHPPR	111.16	18609482	17	-1.3	9314802	2023-04-29	1	F1:7615	22E069_MPI_Sample11.raw	1.41E8			37	37	0	0	Mcf1B397
IITHPNFNGNTLDNDIMLIK	110.71	22821729	20	-0.8	11420928	27.66	1	F1:7247	22E069_MPI_Sample11.raw	1.95E7		7.84E5	15	9	0	6
DFTNLLNTLIDGQIGAASR	110.47	20180432	19	-0.9	10100280	39.56	1	F1:11462	22E069_MPI_Sample11.raw	7.92E7	1.33E7	6.45E7	102	36	21	45	Mcf1B397
QYWQFQMANAAFMIR	110.22	19038861	15	-1.0	9529494	33.89	1	F1:9650	22E069_MPI_Sample11.raw	3.12E6		2.53E5	15	12	0	3	Mcf1B397
YFANYLVSESTLR	110.09	15617776	13	-0.7	7818955	26.94	1	F1:6929	22E069_MPI_Sample11.raw	2.84E8	1.93E8	2.68E6	86	33	42	11	Mcf1B397
PIIN(+.98)QGLSAADEFHPPR	109.93	18619323	17	0.2	9319736	2023-06-30	1	F1:8113	22E069_MPI_Sample11.raw	9.65E6			35	35	0	0	Mcf1B397	Deamidation (NQ)	N4:Deamidation (NQ):33.98
QYWQFQM(+15.99)ANAAFMIR	109.70	19198811	15	-0.8	9609470	30.17	1	F1:8213	22E069_MPI_Sample11.raw	7.89E5		3.6E5	3	2	0	1	Mcf1B397	Oxidation (M)	M7:Oxidation (M):156.85
LISEEDLSM(+15.99)ASISK	109.60	15377545	14	-0.3	7698843	20.96	1	F1:4701	22E069_MPI_Sample11.raw	5.05E7		2.57E7	37	22	0	15	Mcf1B397	Oxidation (M)	M9:Oxidation (M):1000.00
NGYHSFFETFYVAAR	108.78	18078318	15	-0.2	9049230	29.24	1	F1:7967	22E069_MPI_Sample11.raw	2.82E7	1.34E7		31	14	17	0	Mcf1B397
NQIGIQVSGQAPN(+.98)TTITR	107.81	18979857	18	-0.5	9499997	19.31	10	F10:3998	22E069_MPI_Sample1_TrProAla.raw		1.8E6		6	0	6	0	Mcf1B397	Deamidation (NQ)	N13:Deamidation (NQ):83.88
VPQASDDLPVNISLLMMEER	107.68	22561130	20	-0.9	11290627	35.24	1	F1:10054	22E069_MPI_Sample11.raw	1.41E8			40	40	0	0	Mcf1B397
LLILLLTGPQSLEGTDVQLR	107.64	21782622	20	-0.4	10901379	37.16	1	F1:10631	22E069_MPI_Sample11.raw	1.08E7		1.2E6	41	25	0	16	Mcf1B397
VLQN(+.98)GYVQSDIAQAR	107.32	16618373	15	-0.7	8319253	20.26	1	F1:4437	22E069_MPI_Sample11.raw	9.77E7	1.14E7	4.48E5	55	34	18	3	Mcf1B397	Deamidation (NQ)	N4:Deamidation (NQ):33.98
KVPNQIGIQVSGQAPNTTITR	107.16	22212178	21	0.4	11116166	18.43	1	F1:3675	22E069_MPI_Sample11.raw	2.88E8		2.31E8	147	59	0	88	Mcf1B397
YVTLFSELQAYK	106.30	14607551	12	-0.2	7313847	31.47	1	F1:8634	22E069_MPI_Sample11.raw	2.66E8	1.4E8	1.81E7	132	88	27	17	Mcf1B397
DFTNLLN(+.98)TLIDGQIGAASR	106.15	20190272	19	-0.6	10105203	32.50	1	F1:9051	22E069_MPI_Sample11.raw	3.39E6	8.81E5	1.66E6	31	11	8	12	Mcf1B397	Deamidation (NQ)	N7:Deamidation (NQ):83.60
LNQPDPYLILNTSSEEQAYR	106.13	23501440	20	-0.1	11760792	28.29	1	F1:7485	22E069_MPI_Sample11.raw	3.64E8		6.48E6	26	20	0	6	Mcf1B397
EVPLASALSDLINQ(+.98)NADIASFR	105.52	23441909	22	-0.4	11731023	37.24	1	F1:10869	22E069_MPI_Sample11.raw	9.42E6			5	5	0	0	Mcf1B397	Deamidation (NQ)	Q14:Deamidation (NQ):8.14
SGGGGGGGLGSGGSIR	105.11	12315905	16	0.3	6168027	1981-11-01	1	F1:1142	22E069_MPI_Sample11.raw	1.68E5	9.95E4	2.03E5	13	5	4	4
VLWEQAFAASVWR	105.08	15618041	13	-1.1	7819084	33.05	1	F1:9255	22E069_MPI_Sample11.raw	8.12E7		6.55E6	41	33	0	8	Mcf1B397
ASALSDLINQNADIASFR	104.94	19049591	18	-0.1	9534867	39.12	1	F1:11306	22E069_MPI_Sample11.raw	6.03E5			1	1	0	0	Mcf1B397
GSLGGGFSSGGFSGGSFSR	104.84	17067648	19	-1.4	8543884	22.78	10	F10:5261	22E069_MPI_Sample1_TrProAla.raw		3.15E5		3	0	3	0
MNVALVNASTDGR	104.15	13466613	13	-1.5	6743369	18.32	1	F1:3617	22E069_MPI_Sample11.raw	2.6E8		7.74E7	30	27	0	3	Mcf1B397
LQEM(+15.99)QQSTLSVLAAQHF	103.87	19459568	17	-1.0	9739847	27.43	1	F1:7141	22E069_MPI_Sample11.raw	3.42E6	1.84E6	1.38E6	31	11	12	8	Mcf1B397	Oxidation (M)	M4:Oxidation (M):1000.00
N(+.98)HITPAGVLAPEYPR	103.58	16348416	15	-1.9	8184265	22.35	1	F1:5342	22E069_MPI_Sample11.raw	4.49E7		3.56E7	39	19	0	20	Mcf1B397	Deamidation (NQ)	N1:Deamidation (NQ):1000.00
AQTDTLYQYN(+.98)AAFFEK	102.69	19098734	16	-0.8	9559432	2023-12-27	10	F10:6792	22E069_MPI_Sample1_TrProAla.raw	6.97E6	1.74E6	5.03E5	10	3	4	3	Mcf1B397	Deamidation (NQ)	N10:Deamidation (NQ):67.96
DYLSATPFGVMSVDGDK	102.57	18008240	17	-0.5	9014188	30.21	13	F13:8263	22E069_MPI_Sample1_TrAspN.raw			1.31E7	11	0	0	11	Mcf1B397
VPQASDDLPVN(+.98)ISLLMMEER	102.41	22570969	20	-0.1	11295557	36.31	1	F1:10397	22E069_MPI_Sample11.raw	9.37E5			8	8	0	0	Mcf1B397	Deamidation (NQ)	N11:Deamidation (NQ):166.72
VLVM(+15.99)LGPDDSKPLNATTLR	102.35	20551033	19	-1.3	10285576	22.58	1	F1:5290	22E069_MPI_Sample11.raw	5.84E7		9.38E5	18	13	0	5	Mcf1B397	Oxidation (M)	M4:Oxidation (M):1000.00
IINQGLSAADEFHPPR	102.35	17638954	16	-1.4	8829537	2023-04-29	1	F1:7749	22E069_MPI_Sample11.raw	4.27E6			9	9	0	0	Mcf1B397
ASATEEAAALGALTK	102.02	14027303	15	0.0	7023724	2023-06-22	1	F1:5097	22E069_MPI_Sample11.raw	3.18E8		2.68E8	82	34	0	48	Mcf1B397
QQMTDVPGTPAIN(+.98)AYK	101.72	17338295	16	-0.2	8679219	19.61	1	F1:4145	22E069_MPI_Sample11.raw	1.3E7		1.57E6	11	8	0	3	Mcf1B397	Deamidation (NQ)	N13:Deamidation (NQ):150.01
QQM(+15.99)TDVPGTPAIN(+.98)AYK	101.66	17498243	16	-0.7	8759188	17.41	1	F1:3315	22E069_MPI_Sample11.raw	3.09E6		4.14E5	18	17	0	1	Mcf1B397	Oxidation (M); Deamidation (NQ)	M3:Oxidation (M):1000.00;N13:Deamidation (NQ):158.99
QIGIQVSGQAPNTTITR	101.21	17829587	17	-0.5	8924862	19.35	13	F13:4168	22E069_MPI_Sample1_TrAspN.raw	1.85E7		1.17E7	17	10	0	7	Mcf1B397
RQQMTDVPGTPAIN(+.98)AYK	101.01	18899305	17	-0.1	9459725	18.24	1	F1:3648	22E069_MPI_Sample11.raw	8.37E6		2.71E6	18	9	0	9	Mcf1B397	Deamidation (NQ)	N14:Deamidation (NQ):141.31
DNDYLSATPFGVMSVDGDK	100.79	20298938	19	0.2	10159543	31.28	13	F13:8704	22E069_MPI_Sample1_TrAspN.raw			1.15E8	19	0	0	19	Mcf1B397
ALSDLINQNADIASFR	99.78	17468900	16	0.1	8744524	28.35	1	F1:7464	22E069_MPI_Sample11.raw	9.88E6			7	7	0	0	Mcf1B397
LQEMQQSTLSVLAAQHF	99.58	19299618	17	0.1	9659883	29.30	1	F1:7841	22E069_MPI_Sample11.raw	4.28E7	1.28E7	7.16E6	37	9	12	16	Mcf1B397
VLQNGYVQSDIAQAR	99.24	16608533	15	-1.1	8314330	17.76	1	F1:3394	22E069_MPI_Sample11.raw	3.16E7			7	7	0	0	Mcf1B397
VASANAAQHPSNPK	99.24	13906953	14	-1.2	6963541	1954-11-01	1	F1:1076	22E069_MPI_Sample11.raw	2.21E7		4.42E7	112	65	0	47	Mcf1B397
QILFHALRPVADSFSK	99.23	18279995	16	-1.0	9150061	23.13	1	F1:5492	22E069_MPI_Sample11.raw	2.86E8			63	63	0	0	Mcf1B397
N(+.98)GYHSFFETFYVAAR	99.05	18088158	15	-1.4	9054139	31.47	1	F1:8816	22E069_MPI_Sample11.raw	1.45E8	5.07E7	8.01E6	193	138	34	21	Mcf1B397	Deamidation (NQ)	N1:Deamidation (NQ):1000.00
TVSNVLTELFGGALSVK	98.91	17339563	17	-0.9	8679846	39.34	1	F1:11364	22E069_MPI_Sample11.raw	8.09E5		4.27E4	8	6	0	2	Mcf1B397
SALSDLINQNADIASFR	98.77	18339220	17	0.3	9179685	39.16	1	F1:11292	22E069_MPI_Sample11.raw	9.84E5		8.05E4	6	5	0	1	Mcf1B397
LSDLINQNADIASFR	98.44	16758529	15	-0.1	8389337	25.18	10	F10:6339	22E069_MPI_Sample1_TrProAla.raw		1.3E6		18	0	18	0	Mcf1B397
GGSGGSYGGGGSGGGYGGGSGSR	97.99	17907203	23	-1.2	8963663	1997-09-01	1	F1:664	22E069_MPI_Sample11.raw	5.98E4			2	2	0	0
VLQNGYVQ(+.98)SDIAQAR	97.82	16618373	15	-0.7	8319253	18.90	13	F13:4047	22E069_MPI_Sample1_TrAspN.raw			5.54E5	1	0	0	1	Mcf1B397	Deamidation (NQ)	Q8:Deamidation (NQ):111.84
PDPYLILNTSSEEQAYR	97.66	19949585	17	-1.2	9984854	2023-03-27	1	F1:7013	22E069_MPI_Sample11.raw	1.2E6			1	1	0	0	Mcf1B397
VMQAQGSQLTNK	97.19	13036554	12	-0.4	6528347	2024-11-01	1	F1:995	22E069_MPI_Sample11.raw	6.05E4			2	2	0	0	P0A825|GLYA_ECOLI
Q(+.98)ILFHALRPVADSFSK	97.03	18289835	16	-2.4	9154968	24.37	1	F1:6013	22E069_MPI_Sample11.raw	3.9E6			8	8	0	0	Mcf1B397	Deamidation (NQ)	Q1:Deamidation (NQ):1000.00
RLEQQLTIQVADSTFSQK	96.95	20910959	18	-1.5	10465537	22.52	1	F1:5848	22E069_MPI_Sample11.raw	1.16E8			181	181	0	0	Mcf1B397
DNDYLSATPFGVM(+15.99)SVDGDK	96.69	20458888	19	-0.5	10239511	26.36	13	F13:7077	22E069_MPI_Sample1_TrAspN.raw			1.75E7	13	0	0	13	Mcf1B397	Oxidation (M)	M13:Oxidation (M):1000.00
GFSSGSAVVSGGSR	96.43	12536000	14	-0.2	6278071	13.30	1	F1:1723	22E069_MPI_Sample11.raw	9.91E4		1.33E5	2	1	0	1
YLILNTSSEEQAYR	96.02	16858260	14	-2.3	8439184	22.42	10	F10:5212	22E069_MPI_Sample1_TrProAla.raw		8.44E6		8	0	8	0	Mcf1B397
DPYLILNTSSEEQAYR	96.01	18979058	16	-1.2	9499590	24.47	10	F10:6037	22E069_MPI_Sample1_TrProAla.raw		1.04E8		10	0	10	0	Mcf1B397
Q(+.98)IGIQVSGQAPNTTITR	95.96	17839427	17	-1.9	8929769	19.75	13	F13:4349	22E069_MPI_Sample1_TrAspN.raw			1.97E6	8	0	0	8	Mcf1B397	Deamidation (NQ)	Q1:Deamidation (NQ):36.24
DLINQNADIASFR	95.74	14757368	13	0.1	7388758	24.33	13	F13:6059	22E069_MPI_Sample1_TrAspN.raw			1.35E8	24	0	0	24	Mcf1B397
DNPVSVGDQLQTLQK	95.66	16408369	15	-0.2	8214256	2023-06-21	1	F1:4744	22E069_MPI_Sample11.raw	2.17E5			1	1	0	0	Mcf1B397
VMLGPDDSKPLNATTLR	95.34	18269561	17	-1.1	9144843	24.73	1	F1:6127	22E069_MPI_Sample11.raw	1.57E7			10	10	0	0	Mcf1B397
ALSDLINQN(+.98)ADIASFR	95.22	17478740	16	-0.4	8749440	27.84	1	F1:7344	22E069_MPI_Sample11.raw	4.19E5			4	4	0	0	Mcf1B397	Deamidation (NQ)	N9:Deamidation (NQ):30.46
INQGLSAADEFHPPR	95.09	16508114	15	-1.3	8264119	2023-04-29	1	F1:7673	22E069_MPI_Sample11.raw	8.46E6			19	19	0	0	Mcf1B397
SKAEAESLYQSK	95.09	13396619	12	-1.0	6708375	2017-11-01	1	F1:990	22E069_MPI_Sample11.raw	2.73E5		1.72E5	10	6	0	4
PYLILNTSSEEQAYR	95.02	17828788	15	-1.1	8924457	24.26	1	F1:6046	22E069_MPI_Sample11.raw	7.54E6	3.93E6	5.6E5	14	7	6	1	Mcf1B397
DLPVNISLLMM	95.02	12446509	11	-0.3	6233325	39.56	13	F13:10984	22E069_MPI_Sample1_TrAspN.raw			5.11E6	9	0	0	9	Mcf1B397
MSVDGDKVSSSHLSK	94.92	15757562	15	-1.1	7888845	1964-12-01	1	F1:1437	22E069_MPI_Sample11.raw	1.1E6	8.31E5	1.85E6	17	5	7	5	Mcf1B397
VLQN(+.98)GYVQ(+.98)SDIAQAR	94.89	16628213	15	-3.5	8324150	19.77	1	F1:4238	22E069_MPI_Sample11.raw	9.69E5	5.27E6	2.28E6	24	6	13	5	Mcf1B397	Deamidation (NQ)	N4:Deamidation (NQ):33.98;Q8:Deamidation (NQ):115.97
NFN(+.98)GNTLDN(+.98)DIMLIK	94.76	17228135	15	-0.4	8624137	28.32	10	F10:7226	22E069_MPI_Sample1_TrProAla.raw		8.25E5		8	0	8	0		Deamidation (NQ)	N3:Deamidation (NQ):42.28;N9:Deamidation (NQ):111.84
DTLYQYNAAFFEK	94.39	16087460	13	-0.2	8053801	27.49	13	F13:7272	22E069_MPI_Sample1_TrAspN.raw			3.04E6	5	0	0	5	Mcf1B397
VMLGPDDSKPLN(+.98)ATTLR	94.25	18279401	17	-1.3	9149761	25.32	1	F1:6486	22E069_MPI_Sample11.raw	2.2E6			9	9	0	0	Mcf1B397	Deamidation (NQ)	N12:Deamidation (NQ):1000.00
QYWQFQM(+15.99)ANAAFM(+15.99)IR	94.15	19358760	15	2023-09-03	9689490	28.20	13	F13:7573	22E069_MPI_Sample1_TrAspN.raw			2.81E5	1	0	0	1	Mcf1B397	Oxidation (M)	M7:Oxidation (M):1000.00;M13:Oxidation (M):1000.00
NPVSVGDQLQTLQK	94.15	15258101	14	-1.1	7639115	19.75	1	F1:4227	22E069_MPI_Sample11.raw	1.43E6	3.81E5		7	4	3	0	Mcf1B397
QMQDNPVSVGDQLQTLQK	93.74	20279946	18	-0.7	10150039	22.29	1	F1:5268	22E069_MPI_Sample11.raw	2.66E7			8	8	0	0	Mcf1B397
LNQ(+.98)PDPYLILNTSSEEQAYR	93.68	23511282	20	0.6	11765720	27.99	1	F1:7401	22E069_MPI_Sample11.raw	8.98E6			7	7	0	0	Mcf1B397	Deamidation (NQ)	Q3:Deamidation (NQ):35.35
M(+15.99)NVALVNASTDGR	93.37	13626561	13	-0.9	6823347	14.93	1	F1:2227	22E069_MPI_Sample11.raw	3.41E7		8.32E6	26	18	0	8	Mcf1B397	Oxidation (M)	M1:Oxidation (M):1000.00
LLILLLTGPQSLEGTDVQLRP	93.20	22753152	21	-0.3	11386646	37.89	10	F10:10127	22E069_MPI_Sample1_TrProAla.raw		2.52E5		5	0	5	0	Mcf1B397
MNVALVN(+.98)ASTDGR	92.97	13476453	13	0.6	6748303	18.71	13	F13:4194	22E069_MPI_Sample1_TrAspN.raw			1.72E7	6	0	0	6	Mcf1B397	Deamidation (NQ)	N7:Deamidation (NQ):151.99
TNAENEFVTIK	92.84	12646299	11	-0.6	6333218	19.38	1	F1:4128	22E069_MPI_Sample11.raw	7.04E5		6.6E5	13	6	0	7
FSSSSGYGGGSSR	92.75	12345214	13	-0.4	6182677	1945-10-01	1	F1:797	22E069_MPI_Sample11.raw	1.31E5		1.68E5	7	4	0	3
QSLEASLAETEGR	92.66	13896736	13	-0.3	6958439	19.38	1	F1:4119	22E069_MPI_Sample11.raw	3.62E5			3	3	0	0
LGEHNIDVLEGNEQFINAA	92.52	20820017	19	-0.1	10420081	26.67	10	F10:6711	22E069_MPI_Sample1_TrProAla.raw		1.66E6		5	0	5	0
DLPVNISLLMM(+15.99)	92.47	12606458	11	-0.1	6313301	37.30	13	F13:10439	22E069_MPI_Sample1_TrAspN.raw			5.74E6	3	0	0	3	Mcf1B397	Oxidation (M)	M11:Oxidation (M):14.02
LVMLGPDDSKPLNATTLR	92.16	19400400	18	-1.0	9710264	24.73	1	F1:6142	22E069_MPI_Sample11.raw	2.63E6			6	6	0	0	Mcf1B397
PFGVMSVDGDKVSSSHLSK	92.15	19759673	19	-0.6	9889904	26.30	13	F13:6860	22E069_MPI_Sample1_TrAspN.raw			3.17E6	14	0	0	14	Mcf1B397
LQEMQQSTLSVLAAQHFQMQ	92.13	23171194	20	-0.2	11595668	29.02	13	F13:7855	22E069_MPI_Sample1_TrAspN.raw			6.4E7	25	0	0	25	Mcf1B397
SQYEQLAEQNR	91.88	13646321	11	-1.2	6833225	13.18	1	F1:1677	22E069_MPI_Sample11.raw	5.25E5			5	5	0	0
VSNVLTELFGGALSVK	91.78	16329087	16	-0.6	8174611	38.28	1	F1:11017	22E069_MPI_Sample11.raw	1.26E5			3	3	0	0	Mcf1B397
ALEESNYELEGK	91.61	13806409	12	-0.7	6913272	15.84	1	F1:2662	22E069_MPI_Sample11.raw	7.81E5			3	3	0	0
NQGLSAADEFHPPR	91.60	15377273	14	-2.2	7698693	2023-04-29	1	F1:7798	22E069_MPI_Sample11.raw	7.01E6			17	17	0	0	Mcf1B397
MLGPDDSKPLNATTLR	91.43	17278876	16	-1.4	8649498	24.73	1	F1:6118	22E069_MPI_Sample11.raw	1.32E7			8	8	0	0	Mcf1B397
QQMTDVPGTPAINAYK	91.39	17328455	16	-3.3	8674271	21.21	13	F13:4960	22E069_MPI_Sample1_TrAspN.raw	1.05E7		7.12E6	25	11	0	14	Mcf1B397
DGVLNFSFGTAAR	90.93	13536677	13	-0.4	6778409	28.68	13	F13:7917	22E069_MPI_Sample1_TrAspN.raw			6.65E6	20	0	0	20	Mcf1B397
FLEQQNQVLQTK	90.83	14747780	12	-0.2	7383961	17.41	1	F1:3316	22E069_MPI_Sample11.raw	1.3E6	8.42E5	1.11E6	16	3	8	5
DGLFVNIHELER	90.79	14407361	12	-0.8	7213748	26.26	1	F1:6968	22E069_MPI_Sample11.raw	1.85E8	6.89E7	1.11E8	103	39	34	30	Mcf1B397
VPQASDDLPVNISLLM(+15.99)MEER	90.68	22721079	20	-0.4	11370608	31.09	1	F1:8492	22E069_MPI_Sample11.raw	3.6E7			10	10	0	0	Mcf1B397	Oxidation (M)	M16:Oxidation (M):40.00
QSTLSVLAAQHFQMQ	90.67	16878352	15	-0.2	8449247	26.58	13	F13:6922	22E069_MPI_Sample1_TrAspN.raw			1.56E7	17	0	0	17	Mcf1B397
VPNQIGIQ(+.98)VSGQAPNTTITR	90.52	20941069	20	0.9	6990436	21.18	1	F1:4783	22E069_MPI_Sample11.raw	2.98E6		1.15E6	3	2	0	1	Mcf1B397	Deamidation (NQ)	Q8:Deamidation (NQ):28.89
TDTLYQYNAAFFEK	90.49	17097937	14	-0.7	8559036	27.17	1	F1:7077	22E069_MPI_Sample11.raw	7.54E5		4.94E5	3	1	0	2	Mcf1B397
VPQASDDLPVNISLLMMEERPGY	90.42	25732505	23	0.2	12876328	35.57	1	F1:10166	22E069_MPI_Sample11.raw	9.28E5			8	8	0	0	Mcf1B397
DYLSATPFGVM(+15.99)SVDGDK	90.39	18168188	17	-0.1	9094166	26.22	13	F13:6774	22E069_MPI_Sample1_TrAspN.raw			1.88E6	4	0	0	4	Mcf1B397	Oxidation (M)	M11:Oxidation (M):1000.00
NFN(+.98)GNTLDNDIM(+15.99)LIK	90.39	17378243	15	0.0	8699194	27.65	10	F10:7016	22E069_MPI_Sample1_TrProAla.raw		1.14E6		3	0	3	0		Deamidation (NQ); Oxidation (M)	N3:Deamidation (NQ):33.18;M12:Oxidation (M):1000.00
NFN(+.98)GNTLDNDIMLIK	90.31	17218295	15	-0.7	8619214	29.32	10	F10:7567	22E069_MPI_Sample1_TrProAla.raw		1.43E7		24	0	24	0		Deamidation (NQ)	N3:Deamidation (NQ):36.05
VHVFDQAEVER	90.25	13276520	11	0.2	6648334	2023-01-15	1	F1:2341	22E069_MPI_Sample11.raw	2.95E8		5.6E5	50	47	0	3	Mcf1B397
VPQASDDLPVNISLLMM(+15.99)EER	90.22	22721079	20	-0.5	11370607	32.50	1	F1:9016	22E069_MPI_Sample11.raw	2.03E7			16	16	0	0	Mcf1B397	Oxidation (M)	M17:Oxidation (M):40.00
IQVSGQAPNTTITR	90.14	14847947	14	-0.9	7434039	14.70	1	F1:2262	22E069_MPI_Sample11.raw	3.65E5		2.53E5	8	6	0	2	Mcf1B397
LVVLTDGVLN(+.98)FSFGTAAR	90.12	18800043	18	2023-04-03	9410126	33.73	1	F1:9478	22E069_MPI_Sample11.raw	1.37E6			4	4	0	0	Mcf1B397	Deamidation (NQ)	N10:Deamidation (NQ):1000.00
SATPFGVMSVDGDKVSSSHLSK	89.95	22350840	22	-1.3	11185479	30.88	1	F1:8475	22E069_MPI_Sample11.raw	2.67E5			1	1	0	0	Mcf1B397
NFNGNTLDNDIMLIK	89.90	17208455	15	2023-02-01	8614310	28.60	10	F10:7334	22E069_MPI_Sample1_TrProAla.raw		2.19E6		7	0	7	0
LQEMQQSTLSVLAAQH	89.88	17828934	16	0.7	8924546	23.70	10	F10:5564	22E069_MPI_Sample1_TrProAla.raw		4.46E5		5	0	5	0	Mcf1B397
EVPLASALSDLINQN	89.44	15828202	15	-0.2	7924172	37.72	1	F1:10791	22E069_MPI_Sample11.raw	2.03E6			22	22	0	0	Mcf1B397
QSSYHPDRDGLFVNIHELER	89.28	24111619	20	-1.2	8047269	21.92	1	F1:5225	22E069_MPI_Sample11.raw	1.33E8	2.17E7		69	42	27	0	Mcf1B397
AQTDTLYQ(+.98)YNAAFFEK	89.15	19098734	16	-2.0	6376305	27.78	1	F1:7292	22E069_MPI_Sample11.raw	5.66E5		1.19E5	5	4	0	1	Mcf1B397	Deamidation (NQ)	Q8:Deamidation (NQ):55.92
IITHPNFN(+.98)GNTLDN	88.72	15697423	14	-1.3	7858774	19.35	13	F13:4197	22E069_MPI_Sample1_TrAspN.raw			8.66E5	6	0	0	6		Deamidation (NQ)	N8:Deamidation (NQ):40.00
VLQ(+.98)NGYVQ(+.98)SDIAQAR	88.63	16628213	15	2023-01-01	8324188	19.74	1	F1:4224	22E069_MPI_Sample11.raw	0			2	2	0	0	Mcf1B397	Deamidation (NQ)	Q3:Deamidation (NQ):17.01;Q8:Deamidation (NQ):87.62
SLNNQFASFIDK	88.60	13826830	12	-0.2	6923486	26.37	1	F1:6768	22E069_MPI_Sample11.raw	9.36E5		4.01E5	7	5	0	2
KVPNQIGIQVSGQAPN	88.52	16488896	16	-0.1	8254520	2023-06-18	13	F13:3834	22E069_MPI_Sample1_TrAspN.raw	1.18E7		3.19E7	27	13	0	14	Mcf1B397
DDLPVNISLLMMEER	88.50	17738641	15	-0.2	8879392	34.59	13	F13:9758	22E069_MPI_Sample1_TrAspN.raw			8.68E6	12	0	0	12	Mcf1B397
VPQASDDLPVNISLLM(+15.99)M(+15.99)EER	88.25	22881028	20	-0.1	11450586	28.70	1	F1:7643	22E069_MPI_Sample11.raw	8.11E6			12	12	0	0	Mcf1B397	Oxidation (M)	M16:Oxidation (M):1000.00;M17:Oxidation (M):1000.00
N(+.98)DYLSATPFGVMSVDGDK	88.19	19158510	18	-0.9	9589319	30.35	13	F13:8392	22E069_MPI_Sample1_TrAspN.raw			8.01E5	4	0	0	4	Mcf1B397	Deamidation (NQ)	N1:Deamidation (NQ):1000.00
LQEMQ(+.98)QSTLSVLAAQHF	88.02	19309458	17	-1.2	9664790	30.23	1	F1:8212	22E069_MPI_Sample11.raw	8.89E5			4	4	0	0	Mcf1B397	Deamidation (NQ)	Q5:Deamidation (NQ):30.46
QYLLEMPQDNDYLSATPFGVMSVDGDK	87.99	30323782	27	0.8	10118008	34.80	1	F1:9855	22E069_MPI_Sample11.raw	1.02E8			26	26	0	0	Mcf1B397
QSTLSVLAAQHFQM(+15.99)Q	87.69	17038301	15	-1.2	8529213	23.45	13	F13:5751	22E069_MPI_Sample1_TrAspN.raw			7.87E6	12	0	0	12	Mcf1B397	Oxidation (M)	M14:Oxidation (M):1000.00
EIETYHNLLEGGQEDFESSGAGK	87.69	25091245	23	-1.6	8373807	22.78	10	F10:5241	22E069_MPI_Sample1_TrProAla.raw		3.94E5		3	0	3	0
HITPAGVLAPEYPR	87.60	15198147	14	-0.6	7609142	19.72	1	F1:4237	22E069_MPI_Sample11.raw	4.74E6		3.63E6	24	11	0	13	Mcf1B397
LEGTDVQLRPMVEAALLSNEGR	87.31	23972322	22	-0.2	8000845	28.29	1	F1:7480	22E069_MPI_Sample11.raw	1.48E6			5	5	0	0	Mcf1B397
VPN(+.98)QIGIQVSGQAPNTTITR	87.26	20941069	20	1.0	10480618	21.15	13	F13:4858	22E069_MPI_Sample1_TrAspN.raw			9.51E5	1	0	0	1	Mcf1B397	Deamidation (NQ)	N3:Deamidation (NQ):14.02
YFAN(+.98)YLVSESTLR	87.20	15627616	13	0.7	7823886	2023-03-26	1	F1:6587	22E069_MPI_Sample11.raw	8.43E6	5.15E6		6	3	3	0	Mcf1B397	Deamidation (NQ)	N4:Deamidation (NQ):1000.00
QQTAMTHFDSTWR	87.15	16077151	13	-1.1	8048640	18.56	1	F1:3739	22E069_MPI_Sample11.raw	1.62E8		1.13E6	24	17	0	7	Mcf1B397
NFNGNTLDNDIMLIKLSSP	87.14	21050464	19	-0.1	10535304	32.99	10	F10:8873	22E069_MPI_Sample1_TrProAla.raw		1.34E6		7	0	7	0
VLQN(+.98)GYVQSDIAQ(+.98)AR	87.02	16628213	15	2023-03-01	8324190	19.32	1	F1:4024	22E069_MPI_Sample11.raw	1.14E7	7.19E6		3	2	1	0	Mcf1B397	Deamidation (NQ)	N4:Deamidation (NQ):40.00;Q13:Deamidation (NQ):80.46
PVSVGDQLQTLQK	87.02	14117671	13	-0.1	7068907	19.38	1	F1:4047	22E069_MPI_Sample11.raw	3.75E6	1.84E6		11	6	5	0	Mcf1B397
QM(+15.99)QDNPVSVGDQLQTLQK	86.71	20439895	18	-0.2	10230018	20.97	1	F1:4687	22E069_MPI_Sample11.raw	1.83E6			11	11	0	0	Mcf1B397	Oxidation (M)	M2:Oxidation (M):1000.00
DLPVNISLLMM(+15.99)EER	86.71	16748320	14	-0.4	8384230	32.42	13	F13:9142	22E069_MPI_Sample1_TrAspN.raw			1.08E6	7	0	0	7	Mcf1B397	Oxidation (M)	M11:Oxidation (M):33.98
MLGPDDSKPLN(+.98)ATTLR	86.54	17288716	16	-1.4	8654419	25.32	1	F1:6493	22E069_MPI_Sample11.raw	1.97E6			10	10	0	0	Mcf1B397	Deamidation (NQ)	N11:Deamidation (NQ):1000.00
NVLTELFGGALSVK	86.54	14468082	14	-0.5	7244110	37.94	1	F1:10895	22E069_MPI_Sample11.raw	1.95E5	4.9E4	7.84E4	12	6	1	5	Mcf1B397
NLDLDSIIAEVK	86.52	13287188	12	-0.7	6653662	32.39	1	F1:9025	22E069_MPI_Sample11.raw	3.13E5			2	2	0	0
SLDLDSIIAEVK	86.42	13017078	12	-0.9	6518606	32.48	1	F1:9037	22E069_MPI_Sample11.raw	9.24E5			7	7	0	0
VNISLLM(+15.99)MEER	86.34	13496683	11	0.2	6758416	25.65	10	F10:6225	22E069_MPI_Sample1_TrProAla.raw		1.92E7		3	0	3	0	Mcf1B397	Oxidation (M)	M7:Oxidation (M):33.98
AQTDTLYQYN(+.98)AAFF	86.19	16527358	14	2023-07-03	8273782	32.62	13	F13:9175	22E069_MPI_Sample1_TrAspN.raw		3.83E4	0	6	0	3	3	Mcf1B397	Deamidation (NQ)	N10:Deamidation (NQ):67.96
EVPLASALSDLINQNAD	86.17	17688843	17	-0.1	8854493	37.93	1	F1:10886	22E069_MPI_Sample11.raw	1.69E5			6	6	0	0	Mcf1B397
VLQN(+.98)GYVQSDIAQA	86.17	15057362	14	0.1	7538755	20.99	10	F10:4554	22E069_MPI_Sample1_TrProAla.raw		1.28E6		7	0	7	0	Mcf1B397	Deamidation (NQ)	N4:Deamidation (NQ):30.46
LVVLTDGVLNF	86.08	11886754	11	-0.2	5953448	36.97	1	F1:10558	22E069_MPI_Sample11.raw	3.22E6	6.46E5		12	6	6	0	Mcf1B397
DRDGLFVNIHELER	85.88	17118641	14	-0.3	8569391	23.76	10	F10:5602	22E069_MPI_Sample1_TrProAla.raw		9.11E6		12	0	12	0	Mcf1B397
QYLLEM(+15.99)PQDNDYLSATPFGVM(+15.99)SVDGDK	85.74	30643682	27	0.0	10224633	29.97	1	F1:8106	22E069_MPI_Sample11.raw	1.42E7			21	21	0	0	Mcf1B397	Oxidation (M)	M6:Oxidation (M):1000.00;M21:Oxidation (M):1000.00
DDLPVNISLLMM	85.72	13596779	12	-2.2	6808447	39.59	13	F13:10983	22E069_MPI_Sample1_TrAspN.raw			4.72E6	6	0	0	6	Mcf1B397
APVNPHAELGVGK	85.70	12876935	13	-1.3	6448532	13.89	1	F1:2115	22E069_MPI_Sample11.raw	3.95E7		8.41E7	91	28	0	63	Mcf1B397
NFNGNTLDNDIMLIKLS	85.62	19209615	17	-0.5	9614875	32.53	10	F10:8715	22E069_MPI_Sample1_TrProAla.raw		3.08E5		3	0	3	0
VLPIINQGLSAAD	85.54	13097241	13	0.1	6558694	28.61	13	F13:7768	22E069_MPI_Sample1_TrAspN.raw			1.71E6	9	0	0	9	Mcf1B397
GYVQSDIAQAR	85.28	12065992	11	-1.2	6043062	14.32	1	F1:2088	22E069_MPI_Sample11.raw	1.96E6			5	5	0	0	Mcf1B397
LPIINQGLSAADEFHPPR	85.27	19740322	18	0.0	6590180	2023-04-29	1	F1:7684	22E069_MPI_Sample11.raw	7.36E6			18	18	0	0	Mcf1B397
SVDGDKVSSSHLSK	85.25	14447157	14	0.0	7233651	1964-12-01	1	F1:1435	22E069_MPI_Sample11.raw	6.43E5	1.14E6	1.11E6	16	4	8	4	Mcf1B397
VNISLLMMEER	85.13	13336733	11	2023-01-01	6678447	28.78	10	F10:7609	22E069_MPI_Sample1_TrProAla.raw		4.81E7		15	0	15	0	Mcf1B397
DDLPVNISLLMM(+15.99)	85.06	13756727	12	-0.1	6888436	36.90	13	F13:10653	22E069_MPI_Sample1_TrAspN.raw			7.18E6	9	0	0	9	Mcf1B397	Oxidation (M)	M12:Oxidation (M):17.01
VNISLLMM(+15.99)EER	85.04	13496683	11	0.2	6758416	25.65	10	F10:6515	22E069_MPI_Sample1_TrProAla.raw		1.92E7		1	0	1	0	Mcf1B397	Oxidation (M)	M8:Oxidation (M):30.46
QQM(+15.99)TDVPGTPAINAYK	84.94	17488403	16	-1.5	8754261	17.89	13	F13:3653	22E069_MPI_Sample1_TrAspN.raw	3.44E7		2.09E7	33	19	0	14	Mcf1B397	Oxidation (M)	M3:Oxidation (M):1000.00
LNQPDPYLILN(+.98)TSSEEQAYR	84.94	23511282	20	2023-03-01	7847177	27.97	1	F1:7369	22E069_MPI_Sample11.raw	0		6.64E5	4	2	0	2	Mcf1B397	Deamidation (NQ)	N11:Deamidation (NQ):75.49
DLPVNISLLM(+15.99)MEER	84.86	16748320	14	-1.0	8384225	31.36	13	F13:8819	22E069_MPI_Sample1_TrAspN.raw			5.53E6	9	0	0	9	Mcf1B397	Oxidation (M)	M10:Oxidation (M):33.98
M(+15.99)LGPDDSKPLNATTLR	84.81	17438824	16	-2.0	8729468	22.58	1	F1:5305	22E069_MPI_Sample11.raw	6.88E5			3	3	0	0	Mcf1B397	Oxidation (M)	M1:Oxidation (M):1000.00
VASANAAQHPS	84.79	10515046	11	-1.3	5267589	1995-09-01	13	F13:645	22E069_MPI_Sample1_TrAspN.raw			1.34E6	8	0	0	8	Mcf1B397
PMVEAALLSNEGR	84.76	13856973	13	0.1	6938560	22.75	1	F1:5346	22E069_MPI_Sample11.raw	2.71E7		6.15E6	21	12	0	9	Mcf1B397
ASANAAQHPSNPK	84.70	12916268	13	0.4	6468209	1992-09-01	1	F1:912	22E069_MPI_Sample11.raw	3.89E6		4.61E6	47	23	0	24	Mcf1B397
LILNTSSEEQAYR	84.59	15227627	13	-1.7	7623873	18.71	1	F1:3917	22E069_MPI_Sample11.raw	9.48E6		1.52E6	16	9	0	7	Mcf1B397
DLPVNISLLMMEER	84.52	16588372	14	0.3	8304261	34.65	13	F13:9770	22E069_MPI_Sample1_TrAspN.raw			1.14E7	14	0	0	14	Mcf1B397
PM(+15.99)VEAALLSNEGR	84.52	14016921	13	-1.4	7018524	19.83	1	F1:4295	22E069_MPI_Sample11.raw	1.49E6			4	4	0	0	Mcf1B397	Oxidation (M)	M2:Oxidation (M):1000.00
VM(+15.99)LGPDDSKPLNATTLR	84.50	18429509	17	-1.9	9224810	22.58	1	F1:5317	22E069_MPI_Sample11.raw	6.96E5			2	2	0	0	Mcf1B397	Oxidation (M)	M2:Oxidation (M):1000.00
QTEWFNMSPDER	84.36	15386460	12	-0.3	7703301	24.40	1	F1:5971	22E069_MPI_Sample11.raw	2.1E8		8.81E7	16	8	0	8	Mcf1B397
VLVMLGPDDSKPLN	84.23	14967908	14	-2.2	7494010	24.73	1	F1:6199	22E069_MPI_Sample11.raw	1.96E6		1.94E6	19	7	0	12	Mcf1B397
NLLNTLIDGQIGAASR	84.10	16549001	16	0.1	8284574	32.13	10	F10:8579	22E069_MPI_Sample1_TrProAla.raw		6.13E5		5	0	5	0	Mcf1B397
HALRPVADSFSK	83.97	13267043	12	0.6	6643599	1936-12-01	1	F1:1307	22E069_MPI_Sample11.raw	7.23E7		2.7E5	54	52	0	2	Mcf1B397
TLYQYNAAFFEK	83.96	14937190	12	0.6	7478672	25.97	1	F1:6606	22E069_MPI_Sample11.raw	2.37E5		2.67E5	5	1	0	4	Mcf1B397
SANAAQHPSNPK	83.84	12205897	12	0.6	6113025	1992-09-01	1	F1:629	22E069_MPI_Sample11.raw	4.14E6		5.01E6	62	25	0	37	Mcf1B397
THNLEPYFESFINNLR	83.76	19929694	16	0.6	6653308	32.81	1	F1:9236	22E069_MPI_Sample11.raw	8.72E5			6	6	0	0
PDDSKPLNATTLR	83.72	14267416	13	-0.8	7143775	24.70	1	F1:6180	22E069_MPI_Sample11.raw	5.28E6			23	23	0	0	Mcf1B397
APVLSDSSC(+57.02)K	83.69	10625016	10	0.8	5322585	1952-11-01	1	F1:1069	22E069_MPI_Sample11.raw	5.22E4			4	4	0	0		Carbamidomethylation	C9:Carbamidomethylation:1000.00
LFHALRPVADSFSK	83.64	15868568	14	-1.1	7944348	23.16	1	F1:5624	22E069_MPI_Sample11.raw	1.06E7			13	13	0	0	Mcf1B397
GPDDSKPLNATTLR	83.31	14837631	14	-1.4	7428878	24.73	1	F1:6126	22E069_MPI_Sample11.raw	1.55E7			11	11	0	0	Mcf1B397
LQEMQQSTLSVLAAQHFQMQDNPVSVGDQLQTLQK	83.30	39399458	35	-0.7	9859930	36.71	1	F1:10534	22E069_MPI_Sample11.raw	3.47E8			46	46	0	0	Mcf1B397
DDLPVNISLLM(+15.99)M(+15.99)	83.26	13916676	12	-0.7	6968406	32.25	13	F13:9012	22E069_MPI_Sample1_TrAspN.raw			9.72E5	7	0	0	7	Mcf1B397	Oxidation (M)	M11:Oxidation (M):1000.00;M12:Oxidation (M):1000.00
YYNTIDDLKDQIVDLTVGNNK	83.24	24402122	21	-0.4	8144110	31.48	10	F10:8363	22E069_MPI_Sample1_TrProAla.raw		2.53E5		2	0	2	0
AAAPVNPHA	83.14	8464348	9	2023-01-01	4242251	1942-10-01	13	F13:805	22E069_MPI_Sample1_TrAspN.raw	2.33E4		2.32E6	12	1	0	11	Mcf1B397
VLTELFGGALSVK	82.89	13327653	13	0.3	6673901	30.43	1	F1:8386	22E069_MPI_Sample11.raw	2.59E6	3.58E5	1.15E6	17	6	6	5	Mcf1B397
AQ(+.98)TDTLYQYNAAFFEK	82.68	19098734	16	2023-03-02	9559462	27.75	1	F1:7324	22E069_MPI_Sample11.raw	8.23E6	6.6E5		3	1	2	0	Mcf1B397	Deamidation (NQ)	Q2:Deamidation (NQ):71.27
TPFGVM(+15.99)SVDGDK	82.50	12675754	12	-1.7	6347939	17.54	10	F10:3156	22E069_MPI_Sample1_TrProAla.raw		4.33E7		25	0	25	0	Mcf1B397	Oxidation (M)	M6:Oxidation (M):1000.00
LNQPDPYLILNTSS	82.45	15737987	14	-0.8	7879060	28.93	13	F13:7789	22E069_MPI_Sample1_TrAspN.raw			3.91E6	5	0	0	5	Mcf1B397
AEAESLYQSK	82.45	11245349	10	1.0	5632753	1961-12-01	1	F1:1414	22E069_MPI_Sample11.raw	1.53E5		2.15E5	3	2	0	1
DDLPVNISLLM(+15.99)M	82.38	13756727	12	-0.1	6888436	36.90	13	F13:10611	22E069_MPI_Sample1_TrAspN.raw			7.18E6	9	0	0	9	Mcf1B397	Oxidation (M)	M11:Oxidation (M):17.01
LGPDDSKPLNATTLR	82.34	15968470	15	-0.9	7994301	24.73	1	F1:6148	22E069_MPI_Sample11.raw	1.34E7		2.75E5	20	19	0	1	Mcf1B397
LGEHNIDVLEGNEQFIN(+.98)AAK	82.23	22110808	20	-1.5	7380331	23.43	1	F1:5635	22E069_MPI_Sample11.raw	1.71E6			4	4	0	0		Deamidation (NQ)	N17:Deamidation (NQ):68.47
TIQVADSTFSQK	82.19	13236670	12	0.2	6628409	16.70	1	F1:3038	22E069_MPI_Sample11.raw	7.17E5			4	4	0	0	Mcf1B397
AAQHFQMQDNPVSVGDQLQTLQK	82.18	25822546	23	-1.6	8617574	22.69	1	F1:5327	22E069_MPI_Sample11.raw	3.4E6			6	6	0	0	Mcf1B397
KVLVM(+15.99)LGPDDSKPLNATTLR	82.05	21831982	20	-0.2	7287399	2023-10-20	1	F1:4355	22E069_MPI_Sample11.raw	3.57E6			4	4	0	0	Mcf1B397	Oxidation (M)	M5:Oxidation (M):1000.00
SPTYTPIRSVLVKTEFVEKYFANYLVSESTLR	81.72	37369714	32	-0.2	9352499	37.42	1	F1:10785	22E069_MPI_Sample11.raw	1.12E6			8	8	0	0	Mcf1B397
WELLQQVDTSTR	81.55	14747416	12	-0.3	7383778	25.81	1	F1:6615	22E069_MPI_Sample11.raw	8.75E5	6.22E5		12	4	8	0
DPYLILNTSSEEQAY	81.55	17418046	15	0.7	8719102	28.90	10	F10:7526	22E069_MPI_Sample1_TrProAla.raw		7.5E5		11	0	11	0	Mcf1B397
IITHPNFN(+.98)GNTLDNDIM(+15.99)LIK	81.50	22991519	20	0.6	7673917	2023-03-27	1	F1:7034	22E069_MPI_Sample11.raw	1.55E6			5	5	0	0		Deamidation (NQ); Oxidation (M)	N8:Deamidation (NQ):7.32;M17:Oxidation (M):1000.00
YEELQQTAGR	81.50	11935676	10	-0.3	5977909	2023-01-12	1	F1:1225	22E069_MPI_Sample11.raw	3.23E4			1	1	0	0
QTEWFN(+.98)MSPDER	81.48	15396300	12	-1.8	7708209	23.44	1	F1:5622	22E069_MPI_Sample11.raw	2.48E6		1.69E6	7	3	0	4	Mcf1B397	Deamidation (NQ)	N6:Deamidation (NQ):127.18
AAPGVDLTQLLNNMR	81.34	16118402	15	-0.3	8069271	32.96	13	F13:9294	22E069_MPI_Sample1_TrAspN.raw			2.11E5	1	0	0	1
VPNQIGIQVSGQAPN	81.28	15207947	15	-0.3	7614044	20.44	1	F1:4532	22E069_MPI_Sample11.raw	1.87E6		1.4E7	15	11	0	4	Mcf1B397
QN(+.98)GYVQSDIAQAR	81.17	14496848	13	-0.3	7258495	18.61	1	F1:3813	22E069_MPI_Sample11.raw	2.13E6	8.52E5		11	6	5	0	Mcf1B397	Deamidation (NQ)	N2:Deamidation (NQ):14.02
QYLLEMPQDNDYLSATPFGVM(+15.99)SVDGDK	81.15	30483733	27	0.1	10171318	32.39	1	F1:8985	22E069_MPI_Sample11.raw	40000000			3	3	0	0	Mcf1B397	Oxidation (M)	M21:Oxidation (M):142.24
DDLPVNISLLM(+15.99)MEER	81.12	17898590	15	-0.2	8959366	31.14	13	F13:8616	22E069_MPI_Sample1_TrAspN.raw			3.6E6	5	0	0	5	Mcf1B397	Oxidation (M)	M11:Oxidation (M):30.46
DDLPVNISLLM(+15.99)ME	81.09	15047153	13	-0.1	7533649	35.77	13	F13:10145	22E069_MPI_Sample1_TrAspN.raw			5.23E5	6	0	0	6	Mcf1B397	Oxidation (M)	M11:Oxidation (M):33.98
ANAAQHPSNPK	80.96	11335577	11	0.6	5677865	1992-09-01	1	F1:632	22E069_MPI_Sample11.raw	4.96E5		5.24E5	17	9	0	8	Mcf1B397
SLEGTDVQLRPMVEAALLSNEGR	80.86	24842642	23	-0.6	8290948	28.70	1	F1:7623	22E069_MPI_Sample11.raw	1.47E6			4	4	0	0	Mcf1B397
LGEHNIDVLEGNEQFINA	80.81	20109646	18	-0.1	10064895	26.53	10	F10:6597	22E069_MPI_Sample1_TrProAla.raw		1.28E6		4	0	4	0
LNQPDPYLILN(+.98)TSSE	80.65	17038253	15	-0.3	8529197	28.80	13	F13:7825	22E069_MPI_Sample1_TrAspN.raw			6.84E5	10	0	0	10	Mcf1B397	Deamidation (NQ)	N11:Deamidation (NQ):171.60
AAPVNPHAELGVGK	80.62	13587306	14	-2.2	6803711	13.89	1	F1:1887	22E069_MPI_Sample11.raw	1.34E7		1.61E7	42	17	0	25	Mcf1B397
TPFGVMSVDGDK	80.46	12515806	12	0.5	6267979	21.77	10	F10:4815	22E069_MPI_Sample1_TrProAla.raw		1.35E8	2.7E5	16	0	14	2	Mcf1B397
VNISLLMMEERP	80.35	14307262	12	0.8	7163709	29.88	10	F10:7751	22E069_MPI_Sample1_TrProAla.raw		6.54E7		16	0	16	0	Mcf1B397
QIGIQ(+.98)VSGQAPNTTITR	80.32	17839427	17	-1.9	8929769	19.75	13	F13:4441	22E069_MPI_Sample1_TrAspN.raw			1.97E6	1	0	0	1	Mcf1B397	Deamidation (NQ)	Q5:Deamidation (NQ):36.24
VLVMLGPDDSKPLNAT	80.31	16688756	16	-1.3	8354440	2023-11-25	1	F1:6315	22E069_MPI_Sample11.raw	3.28E5			1	1	0	0	Mcf1B397
LLILLLTGPQSLEGTDVQLRPMVEAALLSNEGR	80.28	35459490	33	0.2	8874947	43.64	1	F1:11747	22E069_MPI_Sample11.raw	7.89E7			41	41	0	0	Mcf1B397
SVLAAQHFQMQDNPVSVGDQLQTLQK	80.26	28814392	26	-1.0	9614860	25.23	1	F1:6375	22E069_MPI_Sample11.raw	1.84E6			5	5	0	0	Mcf1B397
PVNPHAELGVGK	80.23	12166564	12	-1.6	6093345	13.89	1	F1:1902	22E069_MPI_Sample11.raw	5.6E7		7.01E7	41	25	0	16	Mcf1B397
TLSVLAAQHFQMQ	80.08	14727446	13	-0.8	7373790	25.42	13	F13:6535	22E069_MPI_Sample1_TrAspN.raw			1.43E6	3	0	0	3	Mcf1B397
VLQ(+.98)NGYVQSDIAQ(+.98)AR	80.07	16628213	15	2023-03-01	8324190	19.32	1	F1:4013	22E069_MPI_Sample11.raw	1.14E7	7.19E6		3	1	2	0	Mcf1B397	Deamidation (NQ)	Q3:Deamidation (NQ):17.01;Q13:Deamidation (NQ):112.56
LQEMQQSTLSVLAAQHFQ	80.06	20580205	18	-1.1	10300164	27.58	13	F13:7298	22E069_MPI_Sample1_TrAspN.raw			4.46E6	11	0	0	11	Mcf1B397
LQEMQQSTLSVLAAQ(+.98)HFQMQ	80.03	23181035	20	0.3	11600593	29.61	13	F13:8133	22E069_MPI_Sample1_TrAspN.raw			5.31E6	2	0	0	2	Mcf1B397	Deamidation (NQ)	Q15:Deamidation (NQ):11.99
SSLGGGFGGGSR	79.58	10374890	12	-1.9	5197508	2023-07-14	10	F10:2009	22E069_MPI_Sample1_TrProAla.raw		0		1	0	1	0
LQEMQQSTLSVLAAQHFQM(+15.99)QDNPVSVGDQLQTLQK	79.30	39559407	35	-0.3	13196538	27.69	1	F1:7467	22E069_MPI_Sample11.raw	1.44E8			3	3	0	0	Mcf1B397	Oxidation (M)	M19:Oxidation (M):23.85
VLPIINQGLSAA	79.21	11946971	12	0.3	5983560	29.31	13	F13:7889	22E069_MPI_Sample1_TrAspN.raw			2.21E8	35	0	0	35	Mcf1B397
EVPLASALSDLINQ	79.18	14687773	14	-0.4	7353956	38.46	1	F1:11048	22E069_MPI_Sample11.raw	1.96E5			6	6	0	0	Mcf1B397
DGVLN(+.98)FSFGTAAR	79.17	13546517	13	-0.2	6783330	27.92	13	F13:7484	22E069_MPI_Sample1_TrAspN.raw			1.39E6	9	0	0	9	Mcf1B397	Deamidation (NQ)	N5:Deamidation (NQ):1000.00
DTLYQYNAAFF	79.16	13516084	11	0.3	6768116	33.73	13	F13:9558	22E069_MPI_Sample1_TrAspN.raw			1.1E5	1	0	0	1	Mcf1B397
SATEEAAALGALTK	79.08	13316932	14	0.5	6668542	22.80	1	F1:5407	22E069_MPI_Sample11.raw	9.73E5		1.33E6	4	1	0	3	Mcf1B397
QTEWFNM(+15.99)SPDER	79.06	15546409	12	-0.7	7783271	19.88	1	F1:4245	22E069_MPI_Sample11.raw	2.08E7		1.61E7	41	23	0	18	Mcf1B397	Oxidation (M)	M7:Oxidation (M):1000.00
QMQDNPVSVGDQ(+.98)LQTLQK	79.06	20289786	18	-0.7	10154958	24.21	1	F1:5947	22E069_MPI_Sample11.raw	400000			1	1	0	0	Mcf1B397	Deamidation (NQ)	Q12:Deamidation (NQ):47.70
YMNDLDTPFVGGISGTTQTVSN	78.92	23160581	22	0.0	11590364	29.41	1	F1:7947	22E069_MPI_Sample11.raw	5.86E5			2	2	0	0	Mcf1B397
IITHPNFNGN(+.98)TLDNDIMLIK	78.85	22831570	20	2023-02-01	7620605	28.24	1	F1:7404	22E069_MPI_Sample11.raw	1.44E7			1	1	0	0		Deamidation (NQ)	N10:Deamidation (NQ):22.85
TLIDGQIGAASR	78.82	12006462	12	-1.6	6013294	18.19	1	F1:3641	22E069_MPI_Sample11.raw	1.43E6	9.04E5	2.4E6	19	5	7	7	Mcf1B397
FHALRPVADSFSK	78.33	14737728	13	-1.8	7378924	23.16	1	F1:5548	22E069_MPI_Sample11.raw	5.21E6			18	18	0	0	Mcf1B397
KVLVMLGPDDSKPLN(+.98)ATTLR	78.30	21681875	20	-1.3	7237355	22.38	1	F1:5213	22E069_MPI_Sample11.raw	8.63E6			19	19	0	0	Mcf1B397	Deamidation (NQ)	N15:Deamidation (NQ):1000.00
DVDGAYMTK	78.26	9984379	9	0.4	5002264	13.35	1	F1:1732	22E069_MPI_Sample11.raw	200000		2.22E5	4	2	0	2
QQLTIQVADSTFSQK	78.18	16928683	15	-2.1	8474396	22.57	10	F10:5177	22E069_MPI_Sample1_TrProAla.raw		7.95E5		7	0	7	0	Mcf1B397
RQQTAMTHFDSTWR	78.11	17638162	14	-0.1	5889459	2023-07-16	1	F1:2726	22E069_MPI_Sample11.raw	2.69E7			5	5	0	0	Mcf1B397
ELLAPLYEQWR	78.11	14167401	11	-0.6	7093769	30.21	13	F13:8252	22E069_MPI_Sample1_TrAspN.raw	2.39E8		5.12E7	21	12	0	9	Mcf1B397
DSIGKEM(+15.99)LQMF	77.90	13135995	11	0.1	6578071	25.75	13	F13:6612	22E069_MPI_Sample1_TrAspN.raw			9.99E5	4	0	0	4	Mcf1B397	Oxidation (M)	M7:Oxidation (M):92.25
GVMSVDGDKVSSSHLSK	77.66	17318461	17	-0.4	8669299	26.30	13	F13:6863	22E069_MPI_Sample1_TrAspN.raw	5.91E6	4.07E6	9.36E6	37	13	13	11	Mcf1B397
VSVGDQLQTLQK	77.66	13147144	12	-0.7	6583640	18.58	10	F10:3640	22E069_MPI_Sample1_TrProAla.raw		1.57E8		31	0	31	0	Mcf1B397
LQEMQQSTLSVLAAQ	77.61	16458345	15	-0.5	8239241	26.58	13	F13:6988	22E069_MPI_Sample1_TrAspN.raw			2.13E6	12	0	0	12	Mcf1B397
SAADEFHPPR	77.55	11255203	10	0.3	5637676	13.44	1	F1:1766	22E069_MPI_Sample11.raw	5.46E6			22	22	0	0	Mcf1B397
QQTAM(+15.99)THFDSTWR	77.53	16237100	13	-0.2	8128621	15.32	1	F1:2436	22E069_MPI_Sample11.raw	2.42E7			21	21	0	0	Mcf1B397	Oxidation (M)	M5:Oxidation (M):1000.00
SYNQFRPDFK	77.49	13006200	10	-0.4	6513170	17.38	1	F1:3255	22E069_MPI_Sample11.raw	2.76E8		2.77E8	100	39	0	61	Mcf1B397
ALRPVADSFSK	77.47	11896455	11	0.8	5958305	23.16	1	F1:5570	22E069_MPI_Sample11.raw	3.26E7			26	26	0	0	Mcf1B397
TPFGVMSVDGDKVSSSHLSK	77.27	20770149	20	-0.9	6933450	18.91	10	F10:3805	22E069_MPI_Sample1_TrProAla.raw		3.05E7		17	0	17	0	Mcf1B397
QYLLEM(+15.99)PQDNDYLSATPFGVMSVDGDK	77.24	30483733	27	2023-01-01	10171329	32.75	1	F1:9465	22E069_MPI_Sample11.raw	2.62E7			12	12	0	0	Mcf1B397	Oxidation (M)	M6:Oxidation (M):93.17
KVPNQIGIQ(+.98)VSGQAPNTTITR	77.17	22222019	21	2023-04-02	7417430	2023-03-19	1	F1:3969	22E069_MPI_Sample11.raw	6.4E7		2.86E7	6	4	0	2	Mcf1B397	Deamidation (NQ)	Q9:Deamidation (NQ):29.93
VNISLLM(+15.99)M(+15.99)EER	77.16	13656632	11	-1.8	6838376	21.97	10	F10:4983	22E069_MPI_Sample1_TrProAla.raw		2.85E6		15	0	15	0	Mcf1B397	Oxidation (M)	M7:Oxidation (M):1000.00;M8:Oxidation (M):1000.00
IITHPNFN(+.98)GNTLDN(+.98)DIMLIK	77.04	22841409	20	0.0	7623876	27.40	1	F1:7183	22E069_MPI_Sample11.raw	1.87E6		1000000	9	4	0	5		Deamidation (NQ)	N8:Deamidation (NQ):12.81;N14:Deamidation (NQ):109.97
GPDDSKPLN(+.98)ATTLR	77.01	14847471	14	-1.3	7433799	25.32	1	F1:6380	22E069_MPI_Sample11.raw	2.11E6			8	8	0	0	Mcf1B397	Deamidation (NQ)	N9:Deamidation (NQ):1000.00
DDLPVNISLLMM(+15.99)EER	77.00	17898590	15	-0.6	8959363	32.35	13	F13:9055	22E069_MPI_Sample1_TrAspN.raw			7.9E5	5	0	0	5	Mcf1B397	Oxidation (M)	M12:Oxidation (M):30.46
VNISLLM(+15.99)M(+15.99)EERP	76.99	14627159	12	-0.4	7323650	2023-05-23	10	F10:5254	22E069_MPI_Sample1_TrProAla.raw		5.74E6		10	0	10	0	Mcf1B397	Oxidation (M)	M7:Oxidation (M):1000.00;M8:Oxidation (M):1000.00
NAAQHPSNPK	76.98	10625206	10	0.2	5322677	1992-09-01	1	F1:633	22E069_MPI_Sample11.raw	2.52E5		3.86E5	8	5	0	3	Mcf1B397
GLSAADEFHPPR	76.96	12956257	12	0.1	6488202	29.02	1	F1:7781	22E069_MPI_Sample11.raw	2.95E6			9	9	0	0	Mcf1B397
QPDPYLILNTSSEEQAYR	76.94	21230171	18	0.2	7086798	25.78	1	F1:6582	22E069_MPI_Sample11.raw	4.25E5			3	3	0	0	Mcf1B397
DDLPVNISLLM(+15.99)M(+15.99)EER	76.88	18058539	15	-0.4	9039338	28.46	13	F13:7695	22E069_MPI_Sample1_TrAspN.raw			6.99E5	10	0	0	10	Mcf1B397	Oxidation (M)	M11:Oxidation (M):1000.00;M12:Oxidation (M):1000.00
LGEHNIDVLEGNEQFINAAK	76.78	22100967	20	0.5	7377065	23.97	1	F1:5808	22E069_MPI_Sample11.raw	4.48E7	3.72E7		9	5	4	0
DLPVNISLLM(+15.99)M(+15.99)EER	76.75	16908270	14	-1.0	8464199	28.64	13	F13:7772	22E069_MPI_Sample1_TrAspN.raw			8.64E5	7	0	0	7	Mcf1B397	Oxidation (M)	M10:Oxidation (M):1000.00;M11:Oxidation (M):1000.00
PVNISLLMMEERPGYIR	76.65	20170488	17	-0.4	10095313	33.29	13	F13:9385	22E069_MPI_Sample1_TrAspN.raw			1.72E6	12	0	0	12	Mcf1B397
SATPFGVMSVDGDK	76.53	14096497	14	-0.6	7058317	23.30	13	F13:5787	22E069_MPI_Sample1_TrAspN.raw			8.85E6	11	0	0	11	Mcf1B397
ATPFGVMSVDGDK	76.30	13226177	13	-0.5	6623158	22.88	13	F13:5518	22E069_MPI_Sample1_TrAspN.raw			5.68E6	5	0	0	5	Mcf1B397
VSGQAPNTTITR	76.25	12436521	12	-0.3	6228331	2024-11-01	1	F1:985	22E069_MPI_Sample11.raw	3.15E5		4.78E5	6	3	0	3	Mcf1B397
LENEIQTYR	76.23	11645775	9	0.0	5832960	14.73	13	F13:2424	22E069_MPI_Sample1_TrAspN.raw		3.56E5	4.4E5	9	0	3	6
DNDPLLFR	76.17	9884977	8	-0.5	4952559	25.74	1	F1:6535	22E069_MPI_Sample11.raw	1.44E8			18	18	0	0	Mcf1B397
QQLDRDILLYR	76.10	14317833	11	-1.2	7168981	21.57	1	F1:4882	22E069_MPI_Sample11.raw	2.27E7	1.02E5	2.54E7	42	15	3	24	Mcf1B397
FVGGISGTTQTVSN	76.09	13666729	14	-0.4	6843434	18.32	10	F10:3571	22E069_MPI_Sample1_TrProAla.raw		5.07E5		4	0	4	0	Mcf1B397
LEQQ(+.98)LTIQVADSTFSQK	75.92	19359789	17	0.6	9689973	25.55	1	F1:6426	22E069_MPI_Sample11.raw	4.8E5			1	1	0	0	Mcf1B397	Deamidation (NQ)	Q4:Deamidation (NQ):35.99
EVPLASALSDLIN	75.89	13407188	13	-0.1	6713666	38.28	1	F1:10989	22E069_MPI_Sample11.raw	4.8E5			9	9	0	0	Mcf1B397
VDGDKVSSSHLSK	75.86	13576837	13	-0.5	6798488	1993-09-01	10	F10:628	22E069_MPI_Sample1_TrProAla.raw		1.03E6		11	0	11	0	Mcf1B397
YEPEGADSIGK	75.80	11645298	11	0.1	5832722	1998-11-01	1	F1:1919	22E069_MPI_Sample11.raw	2.47E8	2.21E6	1.3E6	81	55	15	11	Mcf1B397
FKDFFLENGR	75.68	12716298	10	0.0	6368221	2023-05-23	1	F1:5422	22E069_MPI_Sample11.raw	6.73E7	6.22E7	3.01E7	41	15	7	19	Mcf1B397
VPNQIGIQVSGQ(+.98)APNTTITR	75.64	20941069	20	0.9	6990436	21.18	1	F1:4761	22E069_MPI_Sample11.raw	2.98E6		1.15E6	2	1	0	1	Mcf1B397	Deamidation (NQ)	Q12:Deamidation (NQ):25.70
WEQAFAASVWR	75.61	13496516	11	-0.5	6758328	34.50	1	F1:9799	22E069_MPI_Sample11.raw	1.05E6			7	7	0	0	Mcf1B397
VNISLLM(+15.99)MEERP	75.60	14467211	12	0.3	7243680	26.53	10	F10:6574	22E069_MPI_Sample1_TrProAla.raw		1.56E7		5	0	5	0	Mcf1B397	Oxidation (M)	M7:Oxidation (M):23.10
AQTDTLYQYNAA	75.48	13576150	12	-0.6	6798143	19.63	10	F10:4019	22E069_MPI_Sample1_TrProAla.raw		3.97E7		11	0	11	0	Mcf1B397
LLNTLIDGQIGAASR	75.44	15408573	15	-0.8	7714353	25.80	10	F10:6360	22E069_MPI_Sample1_TrProAla.raw		3.85E5		6	0	6	0	Mcf1B397
SRDNDPLLFR	75.43	12316309	10	-0.9	6168221	19.91	1	F1:4608	22E069_MPI_Sample11.raw	1.53E8		5.7E6	52	20	0	32	Mcf1B397
LGPDDSKPLN(+.98)ATTLR	75.39	15978311	15	-1.4	7999217	25.32	1	F1:6372	22E069_MPI_Sample11.raw	9.37E5			5	5	0	0	Mcf1B397	Deamidation (NQ)	N10:Deamidation (NQ):1000.00
IITHPNFN(+.98)GNTL	75.37	13406725	12	-1.6	6713425	21.87	13	F13:5241	22E069_MPI_Sample1_TrAspN.raw			1.29E7	11	0	0	11		Deamidation (NQ)	N8:Deamidation (NQ):35.36
LQEMQQSTLSVLAAQHFQM(+15.99)Q	75.35	23331145	20	-0.9	7787114	25.66	13	F13:6901	22E069_MPI_Sample1_TrAspN.raw			1.71E7	7	0	0	7	Mcf1B397	Oxidation (M)	M19:Oxidation (M):135.32
KVLVMLGPDDSKPLNATTLR	75.24	21672034	20	-1.1	7234076	21.80	1	F1:4963	22E069_MPI_Sample11.raw	5.65E7		4.52E6	40	20	0	20	Mcf1B397
DIENQYETQITQIEHEVSSSGQEVQSSAK	75.18	32635066	29	-0.1	10888427	29.50	1	F1:7948	22E069_MPI_Sample11.raw	5.22E5	3.47E5		2	1	1	0
IITHPNFNGNTL	75.18	13396885	12	0.1	6708516	2023-04-21	13	F13:4822	22E069_MPI_Sample1_TrAspN.raw			7.37E6	6	0	0	6
LEQ(+.98)QLTIQVADSTFSQK	75.00	19359789	17	0.6	9689973	25.55	1	F1:6415	22E069_MPI_Sample11.raw	4.8E5			1	1	0	0	Mcf1B397	Deamidation (NQ)	Q3:Deamidation (NQ):17.01
KVPNQIGIQVSGQ	75.00	13667568	13	-0.1	6843856	17.75	13	F13:3521	22E069_MPI_Sample1_TrAspN.raw			9.61E6	9	0	0	9	Mcf1B397
Q(+.98)STLSVLAAQHFQM(+15.99)Q	74.98	17048141	15	-0.8	8534136	24.13	13	F13:6057	22E069_MPI_Sample1_TrAspN.raw			6.54E5	3	0	0	3	Mcf1B397	Deamidation (NQ); Oxidation (M)	Q1:Deamidation (NQ):93.23;M14:Oxidation (M):1000.00
AQTDTLYQYNA	74.97	12865779	11	0.1	6442963	19.53	10	F10:3992	22E069_MPI_Sample1_TrProAla.raw		3.91E7		5	0	5	0	Mcf1B397
VEAALLSNEGR	74.85	11576040	11	-0.3	5798091	16.59	1	F1:3001	22E069_MPI_Sample11.raw	1.55E6		5.5E5	12	8	0	4	Mcf1B397
NQIGIQVSGQAPNTTITR	74.81	18970017	18	0.0	6333412	19.13	10	F10:3902	22E069_MPI_Sample1_TrProAla.raw		1.64E5		2	0	2	0	Mcf1B397
TLSVLAAQHFQM(+15.99)Q	74.78	14887395	13	-0.4	7453767	21.90	13	F13:5223	22E069_MPI_Sample1_TrAspN.raw			4.47E5	2	0	0	2	Mcf1B397	Oxidation (M)	M12:Oxidation (M):1000.00
LLILLLTGPQSLEGTDVQLRPM(+15.99)VEAALLSNEGR	74.75	35619438	33	-0.2	8914930	36.21	1	F1:10333	22E069_MPI_Sample11.raw	1.07E7			16	16	0	0	Mcf1B397	Oxidation (M)	M22:Oxidation (M):1000.00
IITHPNFNGNTLDNDIM(+15.99)LIK	74.72	22981677	20	0.7	7670637	2023-06-26	1	F1:6633	22E069_MPI_Sample11.raw	9.29E5			2	2	0	0		Oxidation (M)	M17:Oxidation (M):1000.00
ATEEAAALGALTK	74.72	12446611	13	-0.8	6233373	22.80	1	F1:5405	22E069_MPI_Sample11.raw	1.24E6		5.16E5	13	6	0	7	Mcf1B397
DGSYLIKDDKYR	74.61	14717307	12	-2.3	4915830	13.99	1	F1:2081	22E069_MPI_Sample11.raw	2.06E6	2.04E6	3.79E5	31	12	14	5	Mcf1B397
Q(+.98)QTAMTHFDSTWR	74.43	16086991	13	-1.2	8053558	19.29	1	F1:4049	22E069_MPI_Sample11.raw	4.3E5			5	5	0	0	Mcf1B397	Deamidation (NQ)	Q1:Deamidation (NQ):11.06
ATPFGVM(+15.99)SVDGDK	74.36	13386125	13	0.2	6703137	18.20	13	F13:3754	22E069_MPI_Sample1_TrAspN.raw			1.15E6	6	0	0	6	Mcf1B397	Oxidation (M)	M7:Oxidation (M):1000.00
VALVNASTDGR	74.36	11015778	11	-1.1	5517955	13.91	13	F13:2154	22E069_MPI_Sample1_TrAspN.raw	5.67E6	1000000	3.29E6	17	5	7	5	Mcf1B397
LEQQLTIQ(+.98)VADSTFSQK	74.35	19359789	17	-2.0	6463323	25.58	10	F10:6281	22E069_MPI_Sample1_TrProAla.raw		1.51E5		4	0	4	0	Mcf1B397	Deamidation (NQ)	Q8:Deamidation (NQ):45.79
VALVN(+.98)ASTDGR	74.32	11025618	11	-0.6	5522878	14.55	13	F13:2391	22E069_MPI_Sample1_TrAspN.raw	4.08E5	2.31E5	7.02E5	17	4	5	8	Mcf1B397	Deamidation (NQ)	N5:Deamidation (NQ):1000.00
DLPVNISLLMMEERPGYIR	73.99	22451599	19	-0.6	11235865	33.26	13	F13:9363	22E069_MPI_Sample1_TrAspN.raw			1.5E7	8	0	0	8	Mcf1B397
DGSYLIKDDK	73.94	11525662	10	-0.4	5772901	14.43	1	F1:2106	22E069_MPI_Sample11.raw	2.93E7	2.51E7	1.82E7	70	21	30	19	Mcf1B397
FKDFFLEN(+.98)GR	73.72	12726138	10	0.1	6373142	23.94	1	F1:5777	22E069_MPI_Sample11.raw	4.41E8	3.53E8	8.49E7	134	46	56	32	Mcf1B397	Deamidation (NQ)	N8:Deamidation (NQ):1000.00
DLPVNISLLM(+15.99)M	73.47	12606458	11	-0.3	6313300	37.90	13	F13:10757	22E069_MPI_Sample1_TrAspN.raw			1.92E6	1	0	0	1	Mcf1B397	Oxidation (M)	M10:Oxidation (M):17.01
LGEHNIDVLEGNEQFIN	73.42	19399275	17	-0.5	9709706	25.72	1	F1:6511	22E069_MPI_Sample11.raw	1.14E6	6.94E5		10	4	6	0
QILFHALRPVADSF	73.41	16128726	14	-1.5	8074424	27.17	1	F1:7116	22E069_MPI_Sample11.raw	1.02E7			25	25	0	0	Mcf1B397
DLPVNISLLM(+15.99)ME	73.38	13896884	12	0.2	6958516	36.16	13	F13:10265	22E069_MPI_Sample1_TrAspN.raw			5.82E5	6	0	0	6	Mcf1B397	Oxidation (M)	M10:Oxidation (M):40.00
LLILLLTGPQSLEGTDVQLRPM	73.24	24063555	22	0.0	8031257	38.60	1	F1:11096	22E069_MPI_Sample11.raw	1.72E5			2	2	0	0	Mcf1B397
DVPGTPAINAYK	73.21	12446400	12	-0.6	6233269	2023-12-18	13	F13:3636	22E069_MPI_Sample1_TrAspN.raw			2.54E7	2	0	0	2	Mcf1B397
YVTLFSELQAY	73.21	13326602	11	0.0	6673373	36.75	1	F1:10537	22E069_MPI_Sample11.raw	2.28E5	3.05E6		8	5	3	0	Mcf1B397
VTM(+15.99)QNLNDR	73.16	11055186	9	-1.2	5537659	1997-09-01	1	F1:669	22E069_MPI_Sample11.raw	1.4E4			1	1	0	0		Oxidation (M)	M3:Oxidation (M):1000.00
M(+15.99)NVALVN(+.98)ASTDGR	73.11	13636401	13	-0.1	6828273	15.75	13	F13:2801	22E069_MPI_Sample1_TrAspN.raw			1.67E6	7	0	0	7	Mcf1B397	Oxidation (M); Deamidation (NQ)	M1:Oxidation (M):1000.00;N7:Deamidation (NQ):200.00
SYN(+.98)QFRPDFK	73.09	13016040	10	0.4	6518096	18.53	1	F1:3735	22E069_MPI_Sample11.raw	1.01E7		9.19E6	45	28	0	17	Mcf1B397	Deamidation (NQ)	N3:Deamidation (NQ):40.00
TAMTHFDSTWR	73.07	13515979	11	-0.7	6768058	2023-04-16	1	F1:2775	22E069_MPI_Sample11.raw	5.45E6			8	8	0	0	Mcf1B397
DLPVNISLLMME	72.84	13736935	12	-1.8	6878528	39.56	13	F13:10979	22E069_MPI_Sample1_TrAspN.raw			3.05E5	3	0	0	3	Mcf1B397
RQQTAM(+15.99)THFDSTWR	72.75	17798112	14	-1.2	5942770	13.38	1	F1:1819	22E069_MPI_Sample11.raw	4.33E6			9	9	0	0	Mcf1B397	Oxidation (M)	M6:Oxidation (M):1000.00
LSSPATLNSR	72.69	10445564	10	0.8	5232859	13.15	13	F13:1766	22E069_MPI_Sample1_TrAspN.raw	1.79E7		1.77E7	9	4	0	5
KVPN(+.98)QIGIQVSGQAPN	72.68	16498737	16	-2.2	8259423	18.97	1	F1:3923	22E069_MPI_Sample11.raw	5.25E5		3.14E6	13	5	0	8	Mcf1B397	Deamidation (NQ)	N4:Deamidation (NQ):37.73
KQILFHALRPVA	72.63	13918401	12	2023-01-01	6969281	18.87	13	F13:4262	22E069_MPI_Sample1_TrAspN.raw			1.69E7	38	0	0	38	Mcf1B397
QYLLEM(+15.99)PQDNDYLSATPF	72.56	21599722	18	0.2	10809935	33.21	1	F1:9289	22E069_MPI_Sample11.raw	1.98E6			12	12	0	0	Mcf1B397	Oxidation (M)	M6:Oxidation (M):1000.00
LQN(+.98)GYVQSDIAQAR	72.48	15627688	14	-0.5	7823913	18.21	10	F10:3561	22E069_MPI_Sample1_TrProAla.raw		2.94E5		1	0	1	0	Mcf1B397	Deamidation (NQ)	N3:Deamidation (NQ):30.46
TLSVLAAQHFQM(+15.99)QDNPVSVGDQLQTLQK	72.42	31115659	28	-1.1	10381948	25.90	1	F1:6599	22E069_MPI_Sample11.raw	3.44E5			1	1	0	0	Mcf1B397	Oxidation (M)	M12:Oxidation (M):1000.00
PGTPAINAYK	72.32	10305447	10	0.6	5162799	17.56	13	F13:3766	22E069_MPI_Sample1_TrAspN.raw	1.68E6		4.32E6	26	14	0	12	Mcf1B397
Q(+.98)STLSVLAAQHFQMQ	72.29	16888192	15	-1.7	8454154	27.20	13	F13:7251	22E069_MPI_Sample1_TrAspN.raw			2.27E6	9	0	0	9	Mcf1B397	Deamidation (NQ)	Q1:Deamidation (NQ):70.79
VLDELTLTK	72.25	10305911	9	-1.2	5163022	21.42	1	F1:4849	22E069_MPI_Sample11.raw	4.72E5	4.69E5	2.6E5	8	3	4	1
VPGTPAINAYK	72.21	11296132	11	-2.8	5658123	16.21	1	F1:2787	22E069_MPI_Sample11.raw	1.64E6		2.71E6	14	11	0	3	Mcf1B397
AQTDTLYQYNAAFFEKLEQLR	72.16	25482598	21	-0.1	8504271	33.76	1	F1:9527	22E069_MPI_Sample11.raw	3.88E5			4	4	0	0	Mcf1B397
TLSVLAAQHFQMQDNPVSVGDQLQTLQK	72.15	30955710	28	-0.5	10328638	27.75	1	F1:7291	22E069_MPI_Sample11.raw	1.72E6			5	5	0	0	Mcf1B397
LLILLLTGPQSLEGTDVQLRPMVE	72.04	26344666	24	-0.3	13182401	38.76	13	F13:10807	22E069_MPI_Sample1_TrAspN.raw			9.72E5	9	0	0	9	Mcf1B397
VSVGDQLQTLQ(+.98)K	71.98	13156984	12	-0.4	6588562	20.37	10	F10:4445	22E069_MPI_Sample1_TrProAla.raw		9.1E6		7	0	7	0	Mcf1B397	Deamidation (NQ)	Q11:Deamidation (NQ):67.21
QYLLEMPQDNDYLSATPF	71.92	21439773	18	0.5	10729965	36.08	1	F1:10283	22E069_MPI_Sample11.raw	1.8E7			16	16	0	0	Mcf1B397
IITHPNFN(+.98)GNTLD	71.92	14556993	13	-1.4	7288560	20.33	13	F13:4595	22E069_MPI_Sample1_TrAspN.raw			1.1E6	7	0	0	7		Deamidation (NQ)	N8:Deamidation (NQ):41.83
NQIGIQVSGQAP	71.92	12106306	12	-0.1	6063225	20.37	10	F10:4819	22E069_MPI_Sample1_TrProAla.raw		3.08E7		15	0	15	0	Mcf1B397
VNISLLMM(+15.99)EERP	71.91	14467211	12	0.3	7243680	26.53	10	F10:6729	22E069_MPI_Sample1_TrProAla.raw		1.56E7		2	0	2	0	Mcf1B397	Oxidation (M)	M8:Oxidation (M):14.02
QYLLEMPQDNDYLSATPFGVMSVDGDKVSSSHLSK	71.77	38578127	35	0.0	12869448	30.91	1	F1:8436	22E069_MPI_Sample11.raw	6.89E7			13	13	0	0	Mcf1B397
SYHPDRDGLFVNIHELER	71.69	21960710	18	-1.3	7330300	21.92	1	F1:5100	22E069_MPI_Sample11.raw	4.34E5			1	1	0	0	Mcf1B397
DLPVNISLLM(+15.99)M(+15.99)	71.67	12766407	11	0.0	6393276	32.52	13	F13:9210	22E069_MPI_Sample1_TrAspN.raw			1.09E6	9	0	0	9	Mcf1B397	Oxidation (M)	M10:Oxidation (M):1000.00;M11:Oxidation (M):1000.00
SLAWQQQYR	71.60	11785833	9	2023-01-01	5902996	18.33	13	F13:3752	22E069_MPI_Sample1_TrAspN.raw	1.81E8		1.59E8	15	6	0	9	Mcf1B397
IITHPNFNGNTLDN(+.98)DIMLIK	71.48	22831570	20	-0.5	7620592	26.67	1	F1:6884	22E069_MPI_Sample11.raw	6.2E5		4.1E5	8	2	0	6		Deamidation (NQ)	N14:Deamidation (NQ):109.97
VHVFDQ(+.98)AEVER	71.43	13286360	11	0.4	6653256	2023-09-16	1	F1:2794	22E069_MPI_Sample11.raw	2.49E6			2	2	0	0	Mcf1B397	Deamidation (NQ)	Q6:Deamidation (NQ):1000.00
STLSVLAAQHFQM(+15.99)QDNP	71.27	19018942	17	-0.2	9519542	23.67	10	F10:5529	22E069_MPI_Sample1_TrProAla.raw		2.16E6		5	0	5	0	Mcf1B397	Oxidation (M)	M13:Oxidation (M):1000.00
DLPVNISLLM	71.16	11136104	10	0.7	5578129	39.21	13	F13:10880	22E069_MPI_Sample1_TrAspN.raw			1.3E5	6	0	0	6	Mcf1B397
DGLFVN(+.98)IHELER	71.14	14417201	12	0.5	7218677	27.77	10	F10:7053	22E069_MPI_Sample1_TrProAla.raw		8.09E4		2	0	2	0	Mcf1B397	Deamidation (NQ)	N6:Deamidation (NQ):1000.00
YVTLFSELQAYKDVNAR	70.96	20160316	17	0.0	6730178	29.42	10	F10:7616	22E069_MPI_Sample1_TrProAla.raw	8.28E5	8.44E5		9	3	6	0	Mcf1B397
RQQ(+.98)TAM(+15.99)THFDSTWR	70.96	17807952	14	-0.9	5946051	13.76	1	F1:1866	22E069_MPI_Sample11.raw	1.56E5			2	2	0	0	Mcf1B397	Deamidation (NQ); Oxidation (M)	Q3:Deamidation (NQ):14.02;M6:Oxidation (M):1000.00
DYQELMNTK	70.78	11405121	9	-0.5	5712631	17.68	1	F1:3405	22E069_MPI_Sample11.raw	4.68E5	3.5E5	2.31E5	12	4	7	1
DSIGKEM(+15.99)LQM(+15.99)F	70.69	13295945	11	-1.3	6658036	20.31	13	F13:4556	22E069_MPI_Sample1_TrAspN.raw			3.4E6	3	0	0	3	Mcf1B397	Oxidation (M)	M7:Oxidation (M):1000.00;M10:Oxidation (M):1000.00
EMLQMFDKYR	70.68	13596315	10	-1.7	6808218	23.41	1	F1:5660	22E069_MPI_Sample11.raw	3.32E5	1.7E5		7	2	5	0	Mcf1B397
RQQ(+.98)TAMTHFDSTWR	70.66	17648002	14	-1.0	5892734	16.82	1	F1:3174	22E069_MPI_Sample11.raw	1.81E6			6	6	0	0	Mcf1B397	Deamidation (NQ)	Q3:Deamidation (NQ):33.98
LQEM(+15.99)QQSTLSVLAAQHFQM(+15.99)QDNPVSVGDQLQTLQK	70.59	39719358	35	-1.6	9939896	27.23	1	F1:7105	22E069_MPI_Sample11.raw	8.57E6			6	6	0	0	Mcf1B397	Oxidation (M)	M4:Oxidation (M):1000.00;M19:Oxidation (M):1000.00
VTMQNLNDR	70.48	10895237	9	-0.4	5457689	13.27	1	F1:1683	22E069_MPI_Sample11.raw	5.26E5	3.83E5		6	3	3	0
NTLIDGQIGAASR	70.41	13146892	13	-0.5	6583516	18.26	10	F10:3559	22E069_MPI_Sample1_TrProAla.raw		4.56E5		6	0	6	0	Mcf1B397
EGNEQFINAAK	70.39	12195833	11	0.7	6107993	14.79	13	F13:2410	22E069_MPI_Sample1_TrAspN.raw			1.24E7	8	0	0	8
VN(+.98)ISLLMMEERP	70.37	14317102	12	-0.6	7168619	30.71	10	F10:8092	22E069_MPI_Sample1_TrProAla.raw		3.47E5		4	0	4	0	Mcf1B397	Deamidation (NQ)	N2:Deamidation (NQ):1000.00
EGTDVQLRPMVEAALLSNEGR	70.14	22841482	21	-1.6	11430796	38.28	1	F1:11138	22E069_MPI_Sample11.raw	4.49E5			2	2	0	0	Mcf1B397
DVPGTPAIN(+.98)AYK	70.11	12456240	12	2023-06-01	6238203	2023-01-19	13	F13:4055	22E069_MPI_Sample1_TrAspN.raw			2.31E6	11	0	0	11	Mcf1B397	Deamidation (NQ)	N9:Deamidation (NQ):1000.00
N(+.98)TLIDGQIGAASR	69.96	13156732	13	-1.7	6588428	19.32	13	F13:4162	22E069_MPI_Sample1_TrAspN.raw			2.23E6	5	0	0	5	Mcf1B397	Deamidation (NQ)	N1:Deamidation (NQ):143.14
QYLLEM(+15.99)PQDNDYLSATPFGVM	69.90	24471025	21	0.0	12245586	37.10	1	F1:10674	22E069_MPI_Sample11.raw	6.69E5			11	11	0	0	Mcf1B397	Oxidation (M)	M6:Oxidation (M):132.44
VPNQIGIQVSGQ	69.75	12386619	12	0.2	6203383	20.17	13	F13:4542	22E069_MPI_Sample1_TrAspN.raw			8.55E5	4	0	0	4	Mcf1B397
VLVM(+15.99)LGPDDSKPLN(+.98)ATTLR	69.51	20560874	19	-0.7	6863693	23.47	1	F1:5685	22E069_MPI_Sample11.raw	3.16E6			4	4	0	0	Mcf1B397	Oxidation (M); Deamidation (NQ)	M4:Oxidation (M):1000.00;N14:Deamidation (NQ):1000.00
SSYHPDRDGLFVNIHELER	69.44	22831033	19	-1.7	7620404	21.92	1	F1:5098	22E069_MPI_Sample11.raw	3.04E6			13	13	0	0	Mcf1B397
MTHFDSTWR	69.38	11795132	9	0.1	5907639	16.34	10	F10:2997	22E069_MPI_Sample1_TrProAla.raw		5.57E7		46	0	46	0	Mcf1B397
M(+15.99)THFDSTWR	69.18	11955081	9	-0.3	5987611	14.63	10	F10:2199	22E069_MPI_Sample1_TrProAla.raw		1.1E7		11	0	11	0	Mcf1B397	Oxidation (M)	M1:Oxidation (M):1000.00
AMTHFDSTWR	69.15	12505503	10	-0.5	6262821	2023-04-16	1	F1:2761	22E069_MPI_Sample11.raw	3.21E6			15	15	0	0	Mcf1B397
DGDKVSSSHLSK	69.12	12586154	12	-1.0	6303143	1993-09-01	10	F10:625	22E069_MPI_Sample1_TrProAla.raw		4.96E5		10	0	10	0	Mcf1B397
LGEHNIDVLEGN	69.01	13086310	12	-0.1	6553227	2023-08-20	13	F13:4518	22E069_MPI_Sample1_TrAspN.raw			5.15E5	2	0	0	2
YNQFRPDFK	68.88	12135880	9	-0.1	6078012	17.38	1	F1:3268	22E069_MPI_Sample11.raw	1.82E7		1.81E7	37	18	0	19	Mcf1B397
RQ(+.98)QTAMTHFDSTWR	68.85	17648002	14	-1.0	5892734	16.82	1	F1:3151	22E069_MPI_Sample11.raw	1.81E6			1	1	0	0	Mcf1B397	Deamidation (NQ)	Q2:Deamidation (NQ):0.00
QSLEGTDVQLRP	68.73	13416888	12	0.3	6718519	19.31	10	F10:3896	22E069_MPI_Sample1_TrProAla.raw		5.51E6		6	0	6	0	Mcf1B397
DDSKPLNATTLR	68.70	13296888	12	-0.8	6658512	13.31	10	F10:1734	22E069_MPI_Sample1_TrProAla.raw	9.39E5	4.98E5		11	3	8	0	Mcf1B397
QYLLEMPQDNDYLSATPFGVM	68.57	24311077	21	-0.7	12165603	39.30	1	F1:11363	22E069_MPI_Sample11.raw	2.41E6			17	17	0	0	Mcf1B397
STLSVLAAQHFQMQDNP	68.53	18858992	17	-0.5	6296400	26.33	10	F10:6512	22E069_MPI_Sample1_TrProAla.raw		7.69E6		16	0	16	0	Mcf1B397
VLVM(+15.99)LGPDDSK	68.50	11886060	11	-0.3	5953101	19.00	1	F1:3920	22E069_MPI_Sample11.raw	6.1E5			9	9	0	0	Mcf1B397	Oxidation (M)	M4:Oxidation (M):1000.00
NQIGIQVSGQAPN	68.43	13246735	13	0.0	6633440	18.41	10	F10:3607	22E069_MPI_Sample1_TrProAla.raw		1.4E6		5	0	5	0	Mcf1B397
DSKPLNATTLR	68.42	12146619	11	-0.5	6083379	1959-12-01	13	F13:1744	22E069_MPI_Sample1_TrAspN.raw			8.76E7	14	0	0	14	Mcf1B397
DNDYLSATPFGVMSVD	68.38	17297505	16	0.2	8658827	34.63	13	F13:9827	22E069_MPI_Sample1_TrAspN.raw			1.16E6	18	0	0	18	Mcf1B397
NYLVSESTLR	68.13	11806088	10	-1.1	5913110	19.91	10	F10:4207	22E069_MPI_Sample1_TrProAla.raw		3.31E7		19	0	19	0	Mcf1B397
LSSPATLN(+.98)SR	68.06	10455404	10	0.2	5237776	13.56	1	F1:1932	22E069_MPI_Sample11.raw	3.72E6		2.37E6	11	7	0	4		Deamidation (NQ)	N8:Deamidation (NQ):1000.00
ELLAPLYEQ(+.98)WR	68.05	14177241	11	2023-04-01	7098703	2023-12-31	1	F1:8545	22E069_MPI_Sample11.raw	7.28E6			3	3	0	0	Mcf1B397	Deamidation (NQ)	Q9:Deamidation (NQ):1000.00
LTIQVADSTFSQK	67.98	14367511	13	0.0	7193828	21.74	10	F10:4900	22E069_MPI_Sample1_TrProAla.raw		2.39E6		10	0	10	0	Mcf1B397
TAFVQQLVR	67.94	10606029	9	-0.8	5313083	22.98	1	F1:5467	22E069_MPI_Sample11.raw	2.77E8	2.78E8	2.41E8	45	15	11	19	Mcf1B397
VLVMLGPDDSK	67.90	11726111	11	-0.8	5873124	21.98	1	F1:5038	22E069_MPI_Sample11.raw	6.07E6			9	9	0	0	Mcf1B397
DFFLENGR	67.87	9964664	8	2023-02-01	4992411	23.79	1	F1:5862	22E069_MPI_Sample11.raw	1.15E7	9.81E6	1.73E7	23	10	7	6	Mcf1B397
STMQELNSR	67.85	10644921	9	-0.5	5332531	2023-01-12	1	F1:1212	22E069_MPI_Sample11.raw	9.29E4	1.03E5		7	4	3	0
YLVSESTLR	67.72	10665658	9	-0.7	5342898	2023-02-18	1	F1:3518	22E069_MPI_Sample11.raw	5.4E6	1.19E6		11	4	7	0	Mcf1B397
IITHPNFN(+.98)GN(+.98)TL	67.69	13416565	12	-1.0	6718348	22.51	13	F13:5430	22E069_MPI_Sample1_TrAspN.raw			3.09E5	3	0	0	3		Deamidation (NQ)	N8:Deamidation (NQ):22.85;N10:Deamidation (NQ):51.80
SFFETFYVAAR	67.67	13366451	11	0.1	6693299	30.66	10	F10:8079	22E069_MPI_Sample1_TrProAla.raw		1.4E5		1	0	1	0	Mcf1B397
LQEMQQSTLSVLAAQHFQMQDN	67.61	25461895	22	-0.5	8497367	28.26	1	F1:7496	22E069_MPI_Sample11.raw	7.02E5	3.09E5		6	2	4	0	Mcf1B397
LYDGVMAR	67.60	9234535	8	-0.2	4627339	16.18	1	F1:3145	22E069_MPI_Sample11.raw	1.78E8	2.14E6	4.62E6	50	38	3	9	Mcf1B397
VLVMLGPDDSKP	67.46	12696638	12	-0.1	6358391	23.22	10	F10:5507	22E069_MPI_Sample1_TrProAla.raw		2.28E6		2	0	2	0	Mcf1B397
LQEMQQSTLSVL	67.36	13757017	12	-0.5	6888578	27.72	13	F13:7371	22E069_MPI_Sample1_TrAspN.raw	1.02E6	7.1E5	4.5E6	28	9	11	8	Mcf1B397
RQQTAMTHF	67.24	11185291	9	-1.4	5602710	1986-12-01	13	F13:1616	22E069_MPI_Sample1_TrAspN.raw			2.23E7	17	0	0	17	Mcf1B397
TPFGVM(+15.99)SVDGDKVSSSHLSK	67.21	20930098	20	-1.5	6986761	15.74	10	F10:2736	22E069_MPI_Sample1_TrProAla.raw		1.15E7		17	0	17	0	Mcf1B397	Oxidation (M)	M6:Oxidation (M):1000.00
YEELQITAGR	67.19	11785931	10	0.2	5903040	18.32	10	F10:3599	22E069_MPI_Sample1_TrProAla.raw		4.72E5		3	0	3	0
FFETFYVAAR	67.13	12496132	10	-1.0	6258132	27.71	10	F10:7287	22E069_MPI_Sample1_TrProAla.raw		8.18E6		12	0	12	0	Mcf1B397
TDVPGTPAINAYK	67.10	13456877	13	0.1	6738512	2023-02-18	1	F1:3547	22E069_MPI_Sample11.raw	2.27E5			1	1	0	0	Mcf1B397
YVTLFSELQ(+.98)AYKDVNAR	67.00	20170156	17	2023-01-01	6733466	29.38	1	F1:7902	22E069_MPI_Sample11.raw	4.27E5	5.25E5		8	1	7	0	Mcf1B397	Deamidation (NQ)	Q9:Deamidation (NQ):77.93
LNQPDPYLILN(+.98)TSS	66.82	15747827	14	-1.2	7883977	28.68	13	F13:7749	22E069_MPI_Sample1_TrAspN.raw			2.27E5	4	0	0	4	Mcf1B397	Deamidation (NQ)	N11:Deamidation (NQ):139.69
KAAAPVNPHAELGVGK	66.77	15578627	16	-2.2	5202937	2023-12-12	1	F1:1231	22E069_MPI_Sample11.raw	5.86E4			2	2	0	0	Mcf1B397
GQAPNTTITR	66.71	10575516	10	-0.3	5297830	1956-10-01	13	F13:869	22E069_MPI_Sample1_TrAspN.raw	1.28E5	3.15E5	3.47E5	11	3	4	4	Mcf1B397
Q(+.98)TEWFNM(+15.99)SPDER	66.67	15556249	12	-0.7	7788192	20.48	1	F1:4539	22E069_MPI_Sample11.raw	5.57E5			10	10	0	0	Mcf1B397	Deamidation (NQ); Oxidation (M)	Q1:Deamidation (NQ):83.98;M7:Oxidation (M):1000.00
LFVNIHELER	66.61	12686877	10	-0.7	6353507	26.26	1	F1:6822	22E069_MPI_Sample11.raw	6.06E6	8.95E6	3.76E6	45	15	11	19	Mcf1B397
YVTLFSELQAYKDVN(+.98)AR	66.59	20170156	17	2023-01-01	6733466	29.38	1	F1:7914	22E069_MPI_Sample11.raw	4.27E5			1	1	0	0	Mcf1B397	Deamidation (NQ)	N15:Deamidation (NQ):21.46
FANYLVSESTLR	66.54	13987144	12	0.2	7003646	2023-08-24	10	F10:5724	22E069_MPI_Sample1_TrProAla.raw		1.74E5		2	0	2	0	Mcf1B397
AQTDTLYQYN	66.50	12155408	10	-0.7	6087772	18.28	13	F13:3966	22E069_MPI_Sample1_TrAspN.raw	3.99E6	5.95E6	3.1E7	29	8	6	15	Mcf1B397
QYWQFQMANAAF	66.47	15036605	12	0.0	7528375	34.05	13	F13:9726	22E069_MPI_Sample1_TrAspN.raw	2.68E7		2.42E6	7	5	0	2	Mcf1B397
DFTNLLNTLIDGQIG	66.40	16328359	15	-0.3	8174250	39.59	10	F10:10374	22E069_MPI_Sample1_TrProAla.raw		5.88E5	0	12	0	6	6	Mcf1B397
SPTYTPIR	66.31	9334919	8	0.0	4677532	15.35	1	F1:2495	22E069_MPI_Sample11.raw	1.73E8	1.54E8	1.8E8	117	34	32	51	Mcf1B397
VNPHAELGVGK	66.21	11196036	11	-1.4	5608083	13.89	1	F1:1898	22E069_MPI_Sample11.raw	3.28E6		4.23E6	20	7	0	13	Mcf1B397
DVQLRPMVEAALLSN	66.21	16548712	15	-0.9	8284421	2023-06-30	13	F13:8280	22E069_MPI_Sample1_TrAspN.raw			4.72E5	4	0	0	4	Mcf1B397
YVTLFSELQA	66.18	11695968	10	-0.2	5858055	34.22	10	F10:9228	22E069_MPI_Sample1_TrProAla.raw		6.95E5		4	0	4	0	Mcf1B397
AQTDTLYQYNAAF	66.12	15046833	13	-0.3	7533488	2023-12-27	10	F10:6967	22E069_MPI_Sample1_TrProAla.raw		3.12E6		14	0	14	0	Mcf1B397
IGPRPALLGQAVK	66.06	13188085	13	0.4	4406103	18.44	13	F13:4038	22E069_MPI_Sample1_TrAspN.raw	2.7E7		6.58E7	70	27	0	43	Mcf1B397
VLQN(+.98)GYVQS	66.05	10074924	9	0.4	5047537	2023-08-15	13	F13:2818	22E069_MPI_Sample1_TrAspN.raw		7.76E6	4.68E7	32	0	9	23	Mcf1B397	Deamidation (NQ)	N4:Deamidation (NQ):40.00
N(+.98)GYVQ(+.98)SDIAQAR	65.91	13226102	12	-0.2	6623123	16.45	13	F13:3050	22E069_MPI_Sample1_TrAspN.raw			4.27E5	4	0	0	4	Mcf1B397	Deamidation (NQ)	N1:Deamidation (NQ):181.94;Q5:Deamidation (NQ):142.99
Q(+.98)QLDRDILLYR	65.84	14327673	11	-1.6	7173898	22.35	1	F1:5226	22E069_MPI_Sample11.raw	4.76E6		3.55E6	22	8	0	14	Mcf1B397	Deamidation (NQ)	Q1:Deamidation (NQ):14.02
LRPVADSFSK	65.75	11186084	10	0.5	5603118	14.61	1	F1:2187	22E069_MPI_Sample11.raw	3.32E6			9	9	0	0	Mcf1B397
QQ(+.98)LDRDILLYR	65.65	14327673	11	-1.6	7173898	22.35	1	F1:5237	22E069_MPI_Sample11.raw	4.76E6		3.55E6	11	5	0	6	Mcf1B397	Deamidation (NQ)	Q2:Deamidation (NQ):14.02
PVADSFSK	65.60	8494232	8	0.6	4257191	1936-12-01	10	F10:1378	22E069_MPI_Sample1_TrProAla.raw	1.03E7	1.91E6		16	12	4	0	Mcf1B397
VPNQIGIQVSGQAP	65.43	14067517	14	-1.0	7043824	22.16	10	F10:4982	22E069_MPI_Sample1_TrProAla.raw		5.42E6		22	0	22	0	Mcf1B397
MLLTSVDR	65.37	9334954	8	-0.9	4677545	18.72	1	F1:3751	22E069_MPI_Sample11.raw	2.32E8	1.56E8	2.11E8	154	47	61	46	Mcf1B397
N(+.98)YLVSESTLR	65.30	11815928	10	2023-06-01	5918046	20.37	10	F10:4373	22E069_MPI_Sample1_TrProAla.raw		4.99E5		4	0	4	0	Mcf1B397	Deamidation (NQ)	N1:Deamidation (NQ):1000.00
TIGLEGFR	65.30	8914814	8	-0.5	4467477	23.31	1	F1:5601	22E069_MPI_Sample11.raw	2.53E8	2.2E8	2.08E8	95	28	23	44	Mcf1B397
LQEMQQSTLSVLAAQ(+.98)HFQMQDNPVSVGDQLQTLQK	65.25	39409299	35	2023-01-01	13146520	30.38	1	F1:8281	22E069_MPI_Sample11.raw	0			4	4	0	0	Mcf1B397	Deamidation (NQ)	Q15:Deamidation (NQ):11.12
DRDGLFVNIHELE	65.24	15557631	13	-0.3	7788886	26.67	10	F10:6671	22E069_MPI_Sample1_TrProAla.raw		1.19E6		6	0	6	0	Mcf1B397
LSATPFGVMSVDGDK	64.99	15227338	15	2023-07-03	7623770	25.81	1	F1:6556	22E069_MPI_Sample11.raw	7.36E5		1.83E5	4	3	0	1	Mcf1B397
DFTNLLN(+.98)TLIDGQIG	64.98	16338199	15	-0.2	8179171	36.47	10	F10:9859	22E069_MPI_Sample1_TrProAla.raw		5.02E5	3.37E5	21	0	15	6	Mcf1B397	Deamidation (NQ)	N7:Deamidation (NQ):91.37
VLPIINQ(+.98)GLSAA	64.96	11956812	12	0.9	5988484	30.69	13	F13:8438	22E069_MPI_Sample1_TrAspN.raw			7.91E6	2	0	0	2	Mcf1B397	Deamidation (NQ)	Q7:Deamidation (NQ):13.27
YHSETEMMR	64.90	11824797	9	-0.5	5922468	2023-09-11	1	F1:957	22E069_MPI_Sample11.raw	8.03E4		3.34E4	5	4	0	1	P33195|GCSP_ECOLI
LQEMQQ(+.98)STLSVLAAQHFQMQ	64.85	23181035	20	0.3	11600593	29.61	13	F13:8174	22E069_MPI_Sample1_TrAspN.raw			5.31E6	2	0	0	2	Mcf1B397	Deamidation (NQ)	Q6:Deamidation (NQ):0.00
LYDGVM(+15.99)AR	64.80	9394484	8	0.0	4707314	1991-12-01	1	F1:1516	22E069_MPI_Sample11.raw	20000000	1.05E7	2.49E6	51	23	18	10	Mcf1B397	Oxidation (M)	M6:Oxidation (M):1000.00
RQQTAM(+15.99)THF	64.78	11345240	9	0.2	5682694	1934-10-01	13	F13:892	22E069_MPI_Sample1_TrAspN.raw			3.07E6	5	0	0	5	Mcf1B397	Oxidation (M)	M6:Oxidation (M):1000.00
DFFLEN(+.98)GR	64.77	9974504	8	-0.1	4997324	24.67	1	F1:6614	22E069_MPI_Sample11.raw	4.23E7	3.83E7	8.11E7	63	20	26	17	Mcf1B397	Deamidation (NQ)	N6:Deamidation (NQ):1000.00
TLFSELQAYK	64.67	11986233	10	0.3	6003191	31.47	1	F1:8719	22E069_MPI_Sample11.raw	7.38E5			4	4	0	0	Mcf1B397
ETFYVAAR	64.64	9554763	8	-0.9	4787450	16.96	13	F13:3235	22E069_MPI_Sample1_TrAspN.raw			1.63E7	8	0	0	8	Mcf1B397
AQTDTLYQYN(+.98)A	64.61	12875619	11	2023-05-01	6447892	20.13	10	F10:4399	22E069_MPI_Sample1_TrProAla.raw		2.45E6		9	0	9	0	Mcf1B397	Deamidation (NQ)	N10:Deamidation (NQ):54.01
QQ(+.98)TAMTHFDSTWR	64.48	16086991	13	-1.2	8053558	19.29	1	F1:4021	22E069_MPI_Sample11.raw	2.49E6			2	2	0	0	Mcf1B397	Deamidation (NQ)	Q2:Deamidation (NQ):0.00
AAAPVNPHAEL	64.47	10885614	11	-0.7	5452876	15.86	13	F13:2854	22E069_MPI_Sample1_TrAspN.raw	1.87E5		2.35E5	7	2	0	5	Mcf1B397
VLPIIN(+.98)QGLSAA	64.43	11956812	12	0.9	5988484	30.69	13	F13:8427	22E069_MPI_Sample1_TrAspN.raw			7.91E6	2	0	0	2	Mcf1B397	Deamidation (NQ)	N6:Deamidation (NQ):12.28
GLFVNIHELER	64.42	13257091	11	-0.9	6638612	26.26	1	F1:6765	22E069_MPI_Sample11.raw	2.94E6	9.62E5	1.35E6	29	11	8	10	Mcf1B397
EEAAALGALTK	64.37	10725764	11	2023-07-01	5372964	18.52	13	F13:3882	22E069_MPI_Sample1_TrAspN.raw			2.93E5	1	0	0	1	Mcf1B397
LQEM(+15.99)QQSTLSVLAAQHFQM(+15.99)Q	64.34	23491094	20	-0.4	7840435	24.61	13	F13:6216	22E069_MPI_Sample1_TrAspN.raw			4.5E6	13	0	0	13	Mcf1B397	Oxidation (M)	M4:Oxidation (M):1000.00;M19:Oxidation (M):1000.00
VLQN(+.98)GYVQSDIA	64.31	13066405	12	-0.4	6543273	20.79	10	F10:4488	22E069_MPI_Sample1_TrProAla.raw		3.6E6		7	0	7	0	Mcf1B397	Deamidation (NQ)	N4:Deamidation (NQ):30.46
LQEMQQSTLSVLAAQHFQ(+.98)MQDNPVSVGDQLQTLQK	64.27	39409299	35	2.0	9862417	30.44	1	F1:8303	22E069_MPI_Sample11.raw	0			1	1	0	0	Mcf1B397	Deamidation (NQ)	Q18:Deamidation (NQ):8.22
LGEHNIDVLEGN(+.98)EQFIN(+.98)AAK	64.25	22120647	20	2023-05-02	7383640	23.45	1	F1:5652	22E069_MPI_Sample11.raw	0			2	2	0	0		Deamidation (NQ)	N12:Deamidation (NQ):26.31;N17:Deamidation (NQ):68.31
QYWQFQM(+15.99)AN	64.03	12305128	9	-1.0	6162631	23.71	13	F13:5901	22E069_MPI_Sample1_TrAspN.raw	1.96E6	1.85E6	1.56E6	23	7	5	11	Mcf1B397	Oxidation (M)	M7:Oxidation (M):1000.00
RLDDVYGDR	64.01	11075309	9	-0.8	5547723	1950-12-01	10	F10:1439	22E069_MPI_Sample1_TrProAla.raw		6.12E4		2	0	2	0	P33195|GCSP_ECOLI
SATPFGVM(+15.99)SVDGDK	64.00	14256445	14	0.9	7138302	18.69	13	F13:3934	22E069_MPI_Sample1_TrAspN.raw			1.36E6	4	0	0	4	Mcf1B397	Oxidation (M)	M8:Oxidation (M):1000.00
VLNFSFGTAAR	63.98	11816193	11	-0.2	5918168	25.74	10	F10:6318	22E069_MPI_Sample1_TrProAla.raw		200000		1	0	1	0	Mcf1B397
TGPQSLEGTDVQLRPMVEAALLSNEGR	63.97	28674446	27	-0.9	9568213	28.91	1	F1:7717	22E069_MPI_Sample11.raw	1.16E6			3	3	0	0	Mcf1B397
LVNASTDGR	63.80	9314723	9	0.3	4667436	1998-09-01	10	F10:649	22E069_MPI_Sample1_TrProAla.raw		0	2.22E6	3	0	2	1	Mcf1B397
LGEHNIDVLEGN(+.98)EQFINAAK	63.76	22110808	20	-1.8	7380329	25.33	10	F10:6181	22E069_MPI_Sample1_TrProAla.raw		2.84E5		3	0	3	0		Deamidation (NQ)	N12:Deamidation (NQ):52.04
KVPN(+.98)QIGIQVSGQ	63.75	13677408	13	-1.6	6848766	18.44	13	F13:3859	22E069_MPI_Sample1_TrAspN.raw			1.45E6	1	0	0	1	Mcf1B397	Deamidation (NQ)	N4:Deamidation (NQ):27.96
IGPRPALLGQ(+.98)AVK	63.74	13197925	13	-0.4	4409379	19.38	1	F1:4104	22E069_MPI_Sample11.raw	4.48E5			4	4	0	0	Mcf1B397	Deamidation (NQ)	Q10:Deamidation (NQ):1000.00
TAFVQ(+.98)QLVR	63.57	10615869	9	-0.1	5318007	23.38	1	F1:5554	22E069_MPI_Sample11.raw	10000000	8.31E6	3.92E6	14	3	5	6	Mcf1B397	Deamidation (NQ)	Q5:Deamidation (NQ):30.46
LQEMQ(+.98)QSTLSVLAAQHFQMQ	63.56	23181035	20	0.3	11600593	29.61	13	F13:8198	22E069_MPI_Sample1_TrAspN.raw			1.62E6	3	0	0	3	Mcf1B397	Deamidation (NQ)	Q5:Deamidation (NQ):17.01
Q(+.98)TEWFNMSPDER	63.48	15396300	12	-0.5	7708219	2023-06-25	13	F13:6461	22E069_MPI_Sample1_TrAspN.raw			9.38E5	3	0	0	3	Mcf1B397	Deamidation (NQ)	Q1:Deamidation (NQ):68.55
KVPNQ(+.98)IGIQVSGQAPNTTITR	63.35	22222019	21	2023-09-01	7417427	19.27	13	F13:4192	22E069_MPI_Sample1_TrAspN.raw			2.86E7	1	0	0	1	Mcf1B397	Deamidation (NQ)	Q5:Deamidation (NQ):0.00
DAEAWFNEK	63.32	11084825	9	-1.8	5552476	21.92	1	F1:5067	22E069_MPI_Sample11.raw	2.14E5			1	1	0	0
QMANAAFMIR	63.21	11515580	10	-1.7	5767853	22.83	1	F1:5411	22E069_MPI_Sample11.raw	1.39E6		1.23E6	8	6	0	2	Mcf1B397
DNDYLSATPFGVM	63.16	14286230	13	0.2	7153190	34.75	13	F13:9813	22E069_MPI_Sample1_TrAspN.raw			3.05E6	11	0	0	11	Mcf1B397
AEAAEINLR	63.14	9855192	9	-0.8	4937665	15.68	1	F1:2636	22E069_MPI_Sample11.raw	1.52E5			2	2	0	0	P33195|GCSP_ECOLI
IITHPNFN(+.98)GN(+.98)TLDNDIMLIK	63.09	22841409	20	-2.6	7623856	2023-05-29	1	F1:7817	22E069_MPI_Sample11.raw	5.52E5			1	1	0	0		Deamidation (NQ)	N8:Deamidation (NQ):8.22;N10:Deamidation (NQ):21.87
MANAAFMIR	63.06	10234994	9	-0.7	5127566	22.31	13	F13:5353	22E069_MPI_Sample1_TrAspN.raw	8.06E5		1.03E6	20	6	0	14	Mcf1B397
TPFGVMSVDGDKVSSSHLS	62.97	19489200	19	-0.5	6506470	21.62	10	F10:4844	22E069_MPI_Sample1_TrProAla.raw		6.18E5		7	0	7	0	Mcf1B397
DDLPVNISLLM	62.92	12286373	11	0.8	6153264	38.73	13	F13:10793	22E069_MPI_Sample1_TrAspN.raw			2.83E5	13	0	0	13	Mcf1B397
VPGTPAIN(+.98)AYK	62.82	11305972	11	0.1	5663059	15.86	13	F13:2857	22E069_MPI_Sample1_TrAspN.raw			1.27E5	1	0	0	1	Mcf1B397	Deamidation (NQ)	N8:Deamidation (NQ):1000.00
AQLLGNGR	62.80	8274613	8	2023-01-01	4147384	1980-12-01	1	F1:1475	22E069_MPI_Sample11.raw	4.75E6	5.3E6	6.66E6	24	11	7	6	Mcf1B397
VLQNGYVQS	62.69	10065084	9	0.3	5042616	14.88	13	F13:2443	22E069_MPI_Sample1_TrAspN.raw			4.48E6	3	0	0	3	Mcf1B397
EDLSM(+15.99)ASISK	62.66	10955117	10	-0.4	5487629	1980-12-01	13	F13:1629	22E069_MPI_Sample1_TrAspN.raw			1.66E6	8	0	0	8	Mcf1B397	Oxidation (M)	M5:Oxidation (M):1000.00
DSIGKEM(+15.99)LQM(+15.99)FDK	62.61	15727163	13	0.4	7873657	16.66	10	F10:2965	22E069_MPI_Sample1_TrProAla.raw		2.73E5	7.16E5	9	0	3	6	Mcf1B397	Oxidation (M)	M7:Oxidation (M):1000.00;M10:Oxidation (M):1000.00
LQEM(+15.99)QQSTLSVLAAQHFQMQDNPVSVGDQLQTLQK	62.56	39559407	35	-1.4	9899911	27.69	1	F1:7676	22E069_MPI_Sample11.raw	1.44E8			7	7	0	0	Mcf1B397	Oxidation (M)	M4:Oxidation (M):9.19
LKSEPPSFR	62.41	10595713	9	0.1	5307930	1939-12-01	1	F1:1640	22E069_MPI_Sample11.raw	4.45E7		3.12E7	79	40	0	39	Mcf1B397
AQTDTLYQYNAAFF	62.36	16517518	14	0.2	8268834	32.89	10	F10:8852	22E069_MPI_Sample1_TrProAla.raw		4.79E5		1	0	1	0	Mcf1B397
LISEEDLSMA	62.35	11065165	10	-0.1	5542654	2023-03-24	10	F10:6063	22E069_MPI_Sample1_TrProAla.raw		3.78E5	20000000	8	0	2	6	Mcf1B397
VPQASDDLPVNISLLMMEERPGYIR	62.22	28424358	25	-1.2	9484847	32.53	1	F1:9228	22E069_MPI_Sample11.raw	2.18E8			32	32	0	0	Mcf1B397
QGLSAADEFHPPR	62.22	14236843	13	-2.4	7128477	2023-04-29	1	F1:7772	22E069_MPI_Sample11.raw	1.16E6			2	2	0	0	Mcf1B397
VSSSHLSK	62.11	8434450	8	-0.9	4227294	1995-09-01	13	F13:716	22E069_MPI_Sample1_TrAspN.raw	1.11E5	3.35E5	1.67E6	13	1	5	7	Mcf1B397
LQEM(+15.99)QQSTLSVL	61.88	13916967	12	0.2	6968557	25.13	13	F13:6451	22E069_MPI_Sample1_TrAspN.raw			1.38E6	7	0	0	7	Mcf1B397	Oxidation (M)	M4:Oxidation (M):1000.00
AQTDTLYQY	61.85	11014978	9	-0.4	5517560	20.79	1	F1:4581	22E069_MPI_Sample11.raw	1.54E6	2.08E6	8.13E6	18	7	3	8	Mcf1B397
VPQASDDLPVNISLLM(+15.99)MEERPGYIR	61.81	28584307	25	0.0	9538175	2023-06-30	1	F1:8351	22E069_MPI_Sample11.raw	1.13E8			34	34	0	0	Mcf1B397	Oxidation (M)	M16:Oxidation (M):17.01
APVNPHA	61.77	7043605	7	2023-03-01	3531880	1942-10-01	13	F13:820	22E069_MPI_Sample1_TrAspN.raw			9.15E4	3	0	0	3	Mcf1B397
EAAALGALTK	61.77	9435338	10	0.4	4727744	17.38	13	F13:3512	22E069_MPI_Sample1_TrAspN.raw			1.77E7	20	0	0	20	Mcf1B397
NTSSEEQAYR	61.72	11835105	10	-1.2	5927618	1998-09-01	13	F13:669	22E069_MPI_Sample1_TrAspN.raw			7.37E4	1	0	0	1	Mcf1B397
DLSMASISK	61.66	9504742	9	2023-04-03	4762460	18.69	13	F13:3902	22E069_MPI_Sample1_TrAspN.raw			2.68E6	6	0	0	6	Mcf1B397
DRDGLFVNIHEL	61.63	14267205	12	-0.3	7143673	27.56	10	F10:6971	22E069_MPI_Sample1_TrProAla.raw		9.97E5		10	0	10	0	Mcf1B397
AQYEEIAQR	61.63	11065356	9	0.0	5542751	1978-12-01	10	F10:1552	22E069_MPI_Sample1_TrProAla.raw		1.07E5		3	0	3	0
NQNADIASFR	61.62	11345417	10	0.1	5682782	39.18	1	F1:11316	22E069_MPI_Sample11.raw	5.39E5			3	3	0	0	Mcf1B397
VLWEQAFAA	61.59	10335232	9	-0.9	5177684	31.85	13	F13:8922	22E069_MPI_Sample1_TrAspN.raw		2.18E5	6.91E5	13	0	4	9	Mcf1B397
TAM(+15.99)THFDSTWR	61.58	13675929	11	-0.6	6848033	15.35	1	F1:2468	22E069_MPI_Sample11.raw	8.81E5			6	6	0	0	Mcf1B397	Oxidation (M)	M3:Oxidation (M):1000.00
LVN(+.98)ASTDGR	61.45	9324563	9	0.1	4672355	2015-10-01	10	F10:892	22E069_MPI_Sample1_TrProAla.raw		2.19E6		10	0	10	0	Mcf1B397	Deamidation (NQ)	N3:Deamidation (NQ):1000.00
QSLEGTDVQLR	61.44	12446361	11	0.4	6233256	16.77	10	F10:3013	22E069_MPI_Sample1_TrProAla.raw		4.08E6		5	0	5	0	Mcf1B397
AM(+15.99)THFDSTWR	61.33	12665452	10	-0.7	6342794	13.38	1	F1:1722	22E069_MPI_Sample11.raw	1.38E5			1	1	0	0	Mcf1B397	Oxidation (M)	M2:Oxidation (M):1000.00
LLEGEEC(+57.02)R	61.22	10044597	8	0.4	5032373	1992-11-01	1	F1:1181	22E069_MPI_Sample11.raw	3.36E4			2	2	0	0		Carbamidomethylation	C7:Carbamidomethylation:1000.00
ANYLVSESTLR	61.20	12516459	11	0.0	6268302	19.80	10	F10:4174	22E069_MPI_Sample1_TrProAla.raw		2.36E5		1	0	1	0	Mcf1B397
SKPLNATTLR	61.10	10996349	10	0.6	5508251	2023-09-13	13	F13:1790	22E069_MPI_Sample1_TrAspN.raw	1.98E5		1.42E6	19	5	0	14	Mcf1B397
QTEWFNMSPD	60.90	12535023	10	-0.4	6277582	28.46	13	F13:7661	22E069_MPI_Sample1_TrAspN.raw			6.68E5	10	0	0	10	Mcf1B397
QQTAMTHFD	60.82	10774550	9	-0.6	5397344	14.58	13	F13:2311	22E069_MPI_Sample1_TrAspN.raw			2.97E6	8	0	0	8	Mcf1B397
MANAAFM(+15.99)IR	60.64	10394943	9	-0.1	5207543	19.20	1	F1:4010	22E069_MPI_Sample11.raw	4.64E5		5.03E5	12	6	0	6	Mcf1B397	Oxidation (M)	M7:Oxidation (M):156.85
DDLPVNISLLMMEERPGYIR	60.55	23601868	20	-0.6	11811000	33.29	13	F13:9425	22E069_MPI_Sample1_TrAspN.raw			1.12E7	8	0	0	8	Mcf1B397
ESNYELEGK	60.50	10674771	9	-1.1	5347452	2018-12-01	13	F13:1432	22E069_MPI_Sample1_TrAspN.raw			2.47E5	5	0	0	5
AAAPVNPHAELG	60.49	11455829	12	-0.4	5737985	14.61	13	F13:2361	22E069_MPI_Sample1_TrAspN.raw			1.92E5	1	0	0	1	Mcf1B397
LQEM(+15.99)QQSTLSVLAAQ(+.98)HFQM(+15.99)QDNPVSVGDQLQTLQK	60.38	39729197	35	2023-01-01	9942383	27.74	1	F1:7284	22E069_MPI_Sample11.raw	0			1	1	0	0	Mcf1B397	Oxidation (M); Deamidation (NQ)	M4:Oxidation (M):1000.00;Q15:Deamidation (NQ):0.00;M19:Oxidation (M):1000.00
QYLLEM(+15.99)PQDNDYLSATPFGVMSVDGDKVSSSHLSK	60.36	38738076	35	0.7	9694598	28.67	1	F1:7742	22E069_MPI_Sample11.raw	2.64E7			6	6	0	0	Mcf1B397	Oxidation (M)	M6:Oxidation (M):36.81
KDFFLEN(+.98)GR	60.35	11255454	9	-0.6	5637797	23.94	1	F1:6008	22E069_MPI_Sample11.raw	3.74E6	2.72E6	8.38E5	29	11	14	4	Mcf1B397	Deamidation (NQ)	N7:Deamidation (NQ):1000.00
EDLSMASISK	60.33	10795168	10	-0.6	5407654	17.97	13	F13:3620	22E069_MPI_Sample1_TrAspN.raw			7.57E6	4	0	0	4	Mcf1B397
AVEAETQR	60.30	9024457	8	0.0	4522302	1994-09-01	1	F1:661	22E069_MPI_Sample11.raw	5.88E5		1.66E6	21	15	0	6	Mcf1B397
GVMSVDGDK	60.03	9064117	9	0.1	4542132	1945-12-01	1	F1:1590	22E069_MPI_Sample11.raw	7.74E6	6.42E6	6.26E6	25	9	9	7	Mcf1B397
VLAAQHFQMQDNP	59.89	14977034	13	-0.8	7498584	18.66	10	F10:3752	22E069_MPI_Sample1_TrProAla.raw		2.63E6		8	0	8	0	Mcf1B397
GVM(+15.99)SVDGDKVSSSHLSK	59.84	17478411	17	-0.3	5836208	1930-10-01	1	F1:744	22E069_MPI_Sample11.raw	8.52E5	5.59E5	8.61E5	19	7	5	7	Mcf1B397	Oxidation (M)	M3:Oxidation (M):1000.00
DGLFVNIH	59.77	9134658	8	0.1	4577402	25.22	13	F13:6403	22E069_MPI_Sample1_TrAspN.raw		2.03E5	6.36E6	5	0	1	4	Mcf1B397
QQMTDVPGTPAIN	59.74	13706500	13	-0.2	6863322	2023-03-20	13	F13:4486	22E069_MPI_Sample1_TrAspN.raw			8.34E5	4	0	0	4	Mcf1B397
PIINQGLSAA	59.67	9825447	10	-0.2	4922795	29.31	13	F13:8024	22E069_MPI_Sample1_TrAspN.raw			1.31E6	11	0	0	11	Mcf1B397
THFDSTWR	59.65	10484727	8	-1.8	5252427	14.23	1	F1:2036	22E069_MPI_Sample11.raw	3.14E6	8.7E6		34	14	20	0	Mcf1B397
VNISLLMMEERPG	59.63	14877476	13	-0.8	7448805	2023-06-29	10	F10:7528	22E069_MPI_Sample1_TrProAla.raw		1.99E5		2	0	2	0	Mcf1B397
VNWIQQTIAAN	59.63	12566514	11	-0.3	6293328	28.34	13	F13:7631	22E069_MPI_Sample1_TrAspN.raw		4.62E5	3.87E5	10	0	8	2
DDLPVNISLLMME	59.60	14887203	13	-1.5	7453663	39.56	13	F13:10996	22E069_MPI_Sample1_TrAspN.raw			3.06E5	2	0	0	2	Mcf1B397
SRDN(+.98)DPLLFR	59.58	12326149	10	1.0	6173153	21.00	1	F1:4750	22E069_MPI_Sample11.raw	2.74E6		3.88E5	6	5	0	1	Mcf1B397	Deamidation (NQ)	N4:Deamidation (NQ):1000.00
VLPIINQGLS	59.52	10526229	10	-0.5	5273185	2023-03-28	13	F13:7515	22E069_MPI_Sample1_TrAspN.raw			9.99E5	9	0	0	9	Mcf1B397
PALLGQAVKDLELK	59.48	14938817	14	0.0	4989678	26.76	1	F1:6913	22E069_MPI_Sample11.raw	1.63E5			4	4	0	0	Mcf1B397
RLEQQLTIQ(+.98)VADSTFSQK	59.33	20920801	18	2023-09-03	6983700	22.20	1	F1:5165	22E069_MPI_Sample11.raw	0			1	1	0	0	Mcf1B397	Deamidation (NQ)	Q9:Deamidation (NQ):0.00
TLLDIDNTR	59.28	10595560	9	-0.5	5307850	20.57	10	F10:4462	22E069_MPI_Sample1_TrProAla.raw		2.67E5		3	0	3	0
DSIGKEMLQMF	59.21	12976046	11	0.4	6498098	32.96	13	F13:9305	22E069_MPI_Sample1_TrAspN.raw			2.08E5	2	0	0	2	Mcf1B397
QNADIASFR	59.14	10204988	9	-1.5	5112559	16.34	1	F1:2873	22E069_MPI_Sample11.raw	3.95E5		4.13E5	10	5	0	5	Mcf1B397
DYQELM(+15.99)NTK	59.08	11565071	9	-1.0	5792603	1946-12-01	10	F10:1442	22E069_MPI_Sample1_TrProAla.raw		3.39E4		1	0	1	0		Oxidation (M)	M6:Oxidation (M):1000.00
RQQTAMTHFD	58.96	12335560	10	-0.7	6177849	2023-12-01	13	F13:1430	22E069_MPI_Sample1_TrAspN.raw			9.99E4	5	0	0	5	Mcf1B397
LLEMPQDNDYLSATPFGVMSVDGDK	58.85	27412563	25	2023-06-01	9147609	33.36	1	F1:9390	22E069_MPI_Sample11.raw	4.16E5			1	1	0	0	Mcf1B397
APLYEQWR	58.83	10615294	8	0.2	5317721	21.24	13	F13:4896	22E069_MPI_Sample1_TrAspN.raw			2.01E7	3	0	0	3	Mcf1B397
QQTAM(+15.99)THF	58.59	9784229	8	-0.8	4902184	2023-04-12	13	F13:1316	22E069_MPI_Sample1_TrAspN.raw			1.07E7	9	0	0	9	Mcf1B397	Oxidation (M)	M5:Oxidation (M):1000.00
LFEGSIER	58.54	9494869	8	-0.5	4757505	19.57	1	F1:4162	22E069_MPI_Sample11.raw	2.1E8	6.38E6	1.1E8	58	26	7	25	Mcf1B397
KQILFHALRPVADSFSK	58.49	19560945	17	-1.0	6530381	2023-07-20	1	F1:4778	22E069_MPI_Sample11.raw	3.81E7			40	40	0	0	Mcf1B397
VPQASDDLPVNISLLM(+15.99)M(+15.99)EERPGYIR	58.43	28744255	25	0.0	7196136	28.24	1	F1:7440	22E069_MPI_Sample11.raw	2.21E7			12	12	0	0	Mcf1B397	Oxidation (M)	M16:Oxidation (M):1000.00;M17:Oxidation (M):1000.00
IQVADSTFSQK	58.43	12226194	11	-1.5	6123160	15.57	10	F10:2560	22E069_MPI_Sample1_TrProAla.raw		4.11E5		3	0	3	0	Mcf1B397
QYNAAFFEK	58.40	11165239	9	-1.1	5592686	20.31	13	F13:4566	22E069_MPI_Sample1_TrAspN.raw	4.54E5		4.27E6	7	4	0	3	Mcf1B397
NPHAELGVGK	58.29	10205352	10	-1.6	5112740	13.86	13	F13:2095	22E069_MPI_Sample1_TrAspN.raw	1.59E6		2.35E6	13	5	0	8	Mcf1B397
SVGDQLQTLQK	58.28	12156459	11	-0.3	6088300	18.58	10	F10:3744	22E069_MPI_Sample1_TrProAla.raw		6.71E5		5	0	5	0	Mcf1B397
LRSEIDNVK	58.26	10725876	9	-0.4	5373009	2023-04-11	1	F1:941	22E069_MPI_Sample11.raw	5.36E4		3.23E4	4	2	0	2
PLNATTLR	58.26	8845079	8	-0.9	4432608	14.37	13	F13:2234	22E069_MPI_Sample1_TrAspN.raw	7.1E6		4.1E6	13	3	0	10	Mcf1B397
VLQ(+.98)N(+.98)GYVQSDIAQAR	58.23	16628213	15	2023-02-04	8324214	18.75	1	F1:3925	22E069_MPI_Sample11.raw	1.36E7	1.16E7		9	3	6	0	Mcf1B397	Deamidation (NQ)	Q3:Deamidation (NQ):76.17;N4:Deamidation (NQ):61.69
SYNQ(+.98)FRPDFK	58.17	13016040	10	2023-03-03	6518114	18.14	1	F1:3588	22E069_MPI_Sample11.raw	5.06E6			4	4	0	0	Mcf1B397	Deamidation (NQ)	Q4:Deamidation (NQ):18.17
N(+.98)FNGNTLDN(+.98)DIMLIK	58.14	17228135	15	-2.9	8624115	30.54	10	F10:8065	22E069_MPI_Sample1_TrProAla.raw		1.64E5		2	0	2	0		Deamidation (NQ)	N1:Deamidation (NQ):0.00;N9:Deamidation (NQ):0.00
YFANYLVSESTL	58.10	14056765	12	0.8	7038461	32.01	10	F10:8561	22E069_MPI_Sample1_TrProAla.raw		3.9E5		6	0	6	0	Mcf1B397
VQLRPMVEAALLSNEGR	58.09	18820094	17	-0.4	6283435	25.69	1	F1:6524	22E069_MPI_Sample11.raw	6.3E5			4	4	0	0	Mcf1B397
TLLEGEESR	58.05	10325087	9	-1.0	5172611	13.97	1	F1:1973	22E069_MPI_Sample11.raw	3.34E5			1	1	0	0
LLTGPQSLEGTDVQLRPMVEAALLSNEGR	57.78	30936128	29	-1.1	10322104	31.24	1	F1:8573	22E069_MPI_Sample11.raw	1.49E6			5	5	0	0	Mcf1B397
RPVADSFSK	57.71	10055243	9	-0.3	5037693	1985-10-01	1	F1:895	22E069_MPI_Sample11.raw	1.82E6			6	6	0	0	Mcf1B397
PHAELGVGK	57.63	9064923	9	-0.6	4542532	1958-10-01	1	F1:810	22E069_MPI_Sample11.raw	2.53E5	4.8E4	4.01E5	12	4	4	4	Mcf1B397
Q(+.98)NADIASFR	57.62	10214828	9	0.2	5117488	16.91	13	F13:3260	22E069_MPI_Sample1_TrAspN.raw			1.53E6	5	0	0	5	Mcf1B397	Deamidation (NQ)	Q1:Deamidation (NQ):8.69
DGSYLIKD	57.56	9094443	8	0.5	4557297	16.80	13	F13:3170	22E069_MPI_Sample1_TrAspN.raw			9.03E5	8	0	0	8	Mcf1B397
HSSGLVPR	57.55	8514613	8	-0.6	4267377	1958-10-01	1	F1:822	22E069_MPI_Sample11.raw	200000	1.58E5	3.75E5	10	4	3	3	Mcf1B397
VPQASDDLPVNISLLMM(+15.99)EERPGYIR	57.54	28584307	25	0.0	9538175	2023-06-30	1	F1:8308	22E069_MPI_Sample11.raw	1.12E8			15	15	0	0	Mcf1B397	Oxidation (M)	M17:Oxidation (M):33.98
AQLLGN(+.98)GR	57.49	8284453	8	-0.1	4152299	15.77	1	F1:2658	22E069_MPI_Sample11.raw	6.32E7	6.43E7	5.99E7	84	34	18	32	Mcf1B397	Deamidation (NQ)	N6:Deamidation (NQ):115.18
KVPNQIGIQ(+.98)VSGQ	57.42	13677408	13	-1.6	6848766	18.44	13	F13:3871	22E069_MPI_Sample1_TrAspN.raw			1.45E6	1	0	0	1	Mcf1B397	Deamidation (NQ)	Q9:Deamidation (NQ):39.44
DSIGKEM(+15.99)LQMFDK	57.39	15567214	13	-0.2	5199143	20.70	10	F10:4504	22E069_MPI_Sample1_TrProAla.raw		1.83E5		2	0	2	0	Mcf1B397	Oxidation (M)	M7:Oxidation (M):62.75
KQILFHALRP	57.35	12217346	10	-2.8	6118729	17.63	10	F10:3367	22E069_MPI_Sample1_TrProAla.raw		1.16E7		20	0	20	0	Mcf1B397
GSYLIKDDK	57.27	10375393	9	-0.4	5197767	13.38	1	F1:1704	22E069_MPI_Sample11.raw	1.61E6	1.04E6	7.37E5	18	4	3	11	Mcf1B397
GVLN(+.98)FSFGTAAR	57.23	12396248	12	0.2	6208198	27.29	10	F10:6897	22E069_MPI_Sample1_TrProAla.raw		4.91E5		7	0	7	0	Mcf1B397	Deamidation (NQ)	N4:Deamidation (NQ):1000.00
QQTAMTHF	57.16	9624280	8	-0.3	4822211	15.64	13	F13:2707	22E069_MPI_Sample1_TrAspN.raw	4.75E5		7.06E7	19	4	0	15	Mcf1B397
SLVNLGGSK	57.16	8734919	9	-0.1	4377532	16.91	13	F13:3210	22E069_MPI_Sample1_TrAspN.raw		2.19E5	4.1E5	8	0	4	4
QILFHALRPVA	57.09	12637451	11	0.3	6328800	22.94	13	F13:5788	22E069_MPI_Sample1_TrAspN.raw			1.07E8	22	0	0	22	Mcf1B397
APNTTITR	56.91	8724716	8	-0.2	4372430	2025-10-01	13	F13:749	22E069_MPI_Sample1_TrAspN.raw			3.18E6	3	0	0	3	Mcf1B397
LISEEDLSM	56.81	10354794	9	0.0	5187469	24.78	10	F10:6069	22E069_MPI_Sample1_TrProAla.raw		1.85E6	3.32E5	11	0	10	1	Mcf1B397
LQEMQQSTLSVLAAQHFQM(+15.99)Q(+.98)DNPVSVGDQLQTLQK	56.70	39569248	35	2023-02-01	9902396	29.20	1	F1:7833	22E069_MPI_Sample11.raw	0			1	1	0	0	Mcf1B397	Oxidation (M); Deamidation (NQ)	M19:Oxidation (M):1.05;Q20:Deamidation (NQ):0.00
DDLPVNISLLMM(+15.99)E	56.64	15047153	13	0.0	7533649	36.91	13	F13:10413	22E069_MPI_Sample1_TrAspN.raw			1.1E5	1	0	0	1	Mcf1B397	Oxidation (M)	M12:Oxidation (M):33.98
IDGQIGAASR	56.63	9865145	10	-0.1	4942644	1939-11-01	1	F1:1041	22E069_MPI_Sample11.raw	3.9E4			2	2	0	0	Mcf1B397
DVQLRPMVEAALLSNEGR	56.58	19970364	18	0.2	6666862	27.86	13	F13:7427	22E069_MPI_Sample1_TrAspN.raw			9.38E5	4	0	0	4	Mcf1B397
DNDYLSATPF	56.56	11414927	10	0.9	5717542	28.93	13	F13:7877	22E069_MPI_Sample1_TrAspN.raw			1.98E6	8	0	0	8	Mcf1B397
EMLQMFDK	56.54	10404670	8	-0.5	5212405	25.49	1	F1:6440	22E069_MPI_Sample11.raw	1.8E8	1.37E8		54	34	20	0	Mcf1B397
KMLLTSVDR	56.47	10615903	9	0.9	5318029	15.36	13	F13:2710	22E069_MPI_Sample1_TrAspN.raw		2.56E5	2.79E6	14	0	4	10	Mcf1B397
YVTLFSELQ(+.98)AYK	56.34	14617391	12	0.7	7318773	32.68	13	F13:9193	22E069_MPI_Sample1_TrAspN.raw			9.23E4	4	0	0	4	Mcf1B397	Deamidation (NQ)	Q9:Deamidation (NQ):1000.00
PFGVMSVDGDK	56.31	11505328	11	-0.4	5762734	21.77	10	F10:4860	22E069_MPI_Sample1_TrProAla.raw		1.18E6		4	0	4	0	Mcf1B397
LQEMQQSTLSVLAAQHFQMQDNP	56.29	26432422	23	2023-03-01	8820891	28.66	10	F10:7311	22E069_MPI_Sample1_TrProAla.raw		7.06E7		24	0	24	0	Mcf1B397
FGVM(+15.99)SVDGDK	56.28	10694750	10	-0.6	5357444	14.86	10	F10:2278	22E069_MPI_Sample1_TrProAla.raw		5.87E5		6	0	6	0	Mcf1B397	Oxidation (M)	M4:Oxidation (M):1000.00
DKLLILLLTGPQSLEGTDVQLR	56.23	24213843	22	-0.1	8081353	36.06	13	F13:10244	22E069_MPI_Sample1_TrAspN.raw			1.2E5	1	0	0	1	Mcf1B397
GYHSFFETFYVAAR	56.16	16937888	14	-0.5	5656033	29.33	10	F10:7571	22E069_MPI_Sample1_TrProAla.raw		6.08E5		7	0	7	0	Mcf1B397
VQSDIAQAR	56.12	9865145	9	0.2	4942646	1955-10-01	1	F1:809	22E069_MPI_Sample11.raw	3.1E5			4	4	0	0	Mcf1B397
KQILFHALRPVADSF	56.00	17409674	15	-0.1	5813297	23.66	1	F1:5654	22E069_MPI_Sample11.raw	1.95E6			2	2	0	0	Mcf1B397
M(+15.99)N(+.98)VALVNASTDGR	55.94	13636401	13	-0.4	6828271	2023-11-15	13	F13:2694	22E069_MPI_Sample1_TrAspN.raw			1.26E6	1	0	0	1	Mcf1B397	Oxidation (M); Deamidation (NQ)	M1:Oxidation (M):1000.00;N2:Deamidation (NQ):0.00
LQEMQQSTLS	55.94	11635492	10	-0.2	5827817	15.89	10	F10:2631	22E069_MPI_Sample1_TrProAla.raw		5.4E6		5	0	5	0	Mcf1B397
ASATEEAAALGAL	55.93	11735876	13	-1.4	5878003	26.26	1	F1:6695	22E069_MPI_Sample11.raw	9.04E5			7	7	0	0	Mcf1B397
LQEM(+15.99)QQSTLSVLAAQHFQ	55.90	20740154	18	0.6	6923461	25.66	13	F13:6624	22E069_MPI_Sample1_TrAspN.raw			5.57E5	3	0	0	3	Mcf1B397	Oxidation (M)	M4:Oxidation (M):1000.00
QQTAMTHFDST	55.88	12655347	11	-1.1	6337739	14.41	1	F1:2150	22E069_MPI_Sample11.raw	1.45E5			1	1	0	0	Mcf1B397
SLLMMEERPGYIR	55.80	15938007	13	-0.2	7979074	33.27	1	F1:9354	22E069_MPI_Sample11.raw	4.38E5			3	3	0	0	Mcf1B397
LQEMQQSTLSVLAAQHFQMQ(+.98)DNPVSVGDQLQTLQK	55.77	39409299	35	2023-07-01	9862415	30.47	1	F1:8314	22E069_MPI_Sample11.raw	0			1	1	0	0	Mcf1B397	Deamidation (NQ)	Q20:Deamidation (NQ):0.00
VPQASDDLPVNISLLM	55.67	17108862	16	-0.3	8564501	38.21	1	F1:10957	22E069_MPI_Sample11.raw	5.07E5			6	6	0	0	Mcf1B397
EQAFAASVWR	55.66	11635723	10	-1.1	5827928	22.91	1	F1:5440	22E069_MPI_Sample11.raw	7.14E5			4	4	0	0	Mcf1B397
AALLSNEGR	55.56	9294930	9	-0.4	4657536	13.32	13	F13:1888	22E069_MPI_Sample1_TrAspN.raw			1.46E6	7	0	0	7	Mcf1B397
RQQ(+.98)TAMTHF	55.54	11195132	9	0.1	5607639	13.59	13	F13:2022	22E069_MPI_Sample1_TrAspN.raw			1.53E6	7	0	0	7	Mcf1B397	Deamidation (NQ)	Q3:Deamidation (NQ):26.02
NKYEDEINKR	55.43	13076470	10	-1.0	4368892	2023-11-10	1	F1:712	22E069_MPI_Sample11.raw	2.83E5	9.11E4		6	5	1	0
QAPNTTITR	55.33	10005302	9	-0.8	5012720	1946-10-01	13	F13:830	22E069_MPI_Sample1_TrAspN.raw	7.12E4		9.38E4	7	4	0	3	Mcf1B397
FSELQAYK	55.28	9844916	8	-0.4	4932529	16.66	10	F10:2975	22E069_MPI_Sample1_TrProAla.raw		7.35E5		7	0	7	0	Mcf1B397
DDEILTHPVFNR	55.18	14547153	12	2023-01-01	4859129	2023-03-21	1	F1:4747	22E069_MPI_Sample11.raw	1.66E5			2	2	0	0	P33195|GCSP_ECOLI
LQEMQQSTLSVLAAQHFQM(+15.99)QDNP	55.16	26592371	23	0.2	8874198	26.62	10	F10:6585	22E069_MPI_Sample1_TrProAla.raw		2.43E7		4	0	4	0	Mcf1B397	Oxidation (M)	M19:Oxidation (M):59.16
LISEEDLSM(+15.99)A	55.14	11225115	10	-1.0	5622625	20.48	13	F13:4611	22E069_MPI_Sample1_TrAspN.raw			3.65E6	7	0	0	7	Mcf1B397	Oxidation (M)	M9:Oxidation (M):1000.00
N(+.98)GYHSFFETFYVAA	55.09	16527147	14	0.1	8273647	35.13	10	F10:9601	22E069_MPI_Sample1_TrProAla.raw		2.26E6		19	0	19	0	Mcf1B397	Deamidation (NQ)	N1:Deamidation (NQ):1000.00
DFTNLLNTLI	54.94	11626234	10	-0.9	5823185	39.56	13	F13:11001	22E069_MPI_Sample1_TrAspN.raw			1.33E5	1	0	0	1	Mcf1B397
STLSVLAAQHFQMQDN(+.98)P	54.93	18868833	17	2023-01-01	9444500	26.85	10	F10:6692	22E069_MPI_Sample1_TrProAla.raw		7.21E4		1	0	1	0	Mcf1B397	Deamidation (NQ)	N16:Deamidation (NQ):32.28
AQTDTLYQYNAAFFE	54.88	17807944	15	-0.5	8914041	31.64	10	F10:8428	22E069_MPI_Sample1_TrProAla.raw		5.17E5		2	0	2	0	Mcf1B397
VSVGDQLQTLQ	54.78	11866194	11	0.5	5943173	21.72	10	F10:4836	22E069_MPI_Sample1_TrProAla.raw		5.67E6		12	0	12	0	Mcf1B397
YNAAFFEK	54.75	9884654	8	0.2	4952401	2023-11-20	13	F13:4500	22E069_MPI_Sample1_TrAspN.raw			3.84E6	3	0	0	3	Mcf1B397
SSSHLSK	54.70	7443766	7	0.1	3731956	1994-09-01	1	F1:657	22E069_MPI_Sample11.raw	1.76E5	4.03E5	2.64E6	27	8	7	12	Mcf1B397
ADEFHPPR	54.68	9674511	8	-2.2	4847318	1939-12-01	10	F10:1337	22E069_MPI_Sample1_TrProAla.raw	2.47E5	5.62E6		19	3	16	0	Mcf1B397
MNVALVNASTDG	54.61	11905602	12	0.1	5962874	21.30	1	F1:4813	22E069_MPI_Sample11.raw	1.76E5			1	1	0	0	Mcf1B397
LQEM(+15.99)QQSTLSVLAAQHFQMQDN(+.98)PVSVGDQLQTLQK	54.59	39569248	35	2023-01-01	13199836	29.18	1	F1:8063	22E069_MPI_Sample11.raw	7.97E6			2	2	0	0	Mcf1B397	Oxidation (M); Deamidation (NQ)	M4:Oxidation (M):5.85;N22:Deamidation (NQ):14.04
DEFHPPR	54.55	8964140	7	-1.1	4492138	2023-08-12	13	F13:1571	22E069_MPI_Sample1_TrAspN.raw		5.89E7	6.45E7	61	0	29	32	Mcf1B397
VADSTFSQK	54.54	9814767	9	-1.1	4917451	1995-10-01	1	F1:909	22E069_MPI_Sample11.raw	1.91E5	2.66E5		4	3	1	0	Mcf1B397
LLILLLTGPQSLEGTDVQLRPM(+15.99)VE	54.52	26504614	24	-0.2	8844943	37.19	13	F13:10517	22E069_MPI_Sample1_TrAspN.raw			1.31E5	2	0	0	2	Mcf1B397	Oxidation (M)	M22:Oxidation (M):1000.00
GTDVQLRPMVEAALLSNEGR	54.46	21551055	20	0.4	10785604	38.63	1	F1:11141	22E069_MPI_Sample11.raw	1.7E5			1	1	0	0	Mcf1B397
SYNQFRPD	54.38	10254567	8	-1.5	5137349	14.25	13	F13:2240	22E069_MPI_Sample1_TrAspN.raw	1.6E5	1.84E5	2.96E5	9	1	2	6	Mcf1B397
KVLVM(+15.99)LGPD	54.37	9865471	9	2023-05-01	4942816	2023-06-20	13	F13:4467	22E069_MPI_Sample1_TrAspN.raw			3.85E6	5	0	0	5	Mcf1B397	Oxidation (M)	M5:Oxidation (M):1000.00
NQ(+.98)IGIQVSGQAP	54.30	12116146	12	2023-06-03	6068168	21.13	10	F10:4715	22E069_MPI_Sample1_TrProAla.raw		2.19E6		3	0	3	0	Mcf1B397	Deamidation (NQ)	Q2:Deamidation (NQ):0.00
PNTTITR	54.17	8014344	7	0.0	4017245	2025-10-01	13	F13:756	22E069_MPI_Sample1_TrAspN.raw			2.39E5	3	0	0	3	Mcf1B397
VATVSLPR	54.06	8415021	8	2023-01-01	4217588	16.65	1	F1:3205	22E069_MPI_Sample11.raw	4.21E7	2.07E6	4.82E7	28	16	3	9
LQEM(+15.99)QQSTLSVLA	54.03	14627338	13	-1.2	7323733	24.47	10	F10:5921	22E069_MPI_Sample1_TrProAla.raw		1.16E6		9	0	9	0	Mcf1B397	Oxidation (M)	M4:Oxidation (M):1000.00
YVQSDIAQAR	54.02	11495778	10	-1.7	5757952	2014-12-01	10	F10:1453	22E069_MPI_Sample1_TrProAla.raw		9.01E4		3	0	3	0	Mcf1B397
FVNIHELER	54.00	11556036	9	-1.3	5788083	26.26	1	F1:6688	22E069_MPI_Sample11.raw	3.08E7	1.18E7	2.2E7	59	9	23	27	Mcf1B397
GVLNFSFGTAAR	53.98	12386407	12	-0.2	6203275	27.71	10	F10:7251	22E069_MPI_Sample1_TrProAla.raw		9.44E6		17	0	17	0	Mcf1B397
LEQQLTIQVA	53.92	11416343	10	-0.8	5718240	24.49	13	F13:6650	22E069_MPI_Sample1_TrAspN.raw			1.61E7	41	0	0	41	Mcf1B397
MLLTSVDRK	53.85	10615903	9	-0.1	3548707	2023-07-15	1	F1:2371	22E069_MPI_Sample11.raw	7.87E5		4.7E6	16	4	0	12	Mcf1B397
QYWQFQM(+15.99)A	53.71	11164698	8	0.4	5592424	25.24	10	F10:6150	22E069_MPI_Sample1_TrProAla.raw		5.87E5		8	0	8	0	Mcf1B397	Oxidation (M)	M7:Oxidation (M):1000.00
VGDQLQTLQK	53.71	11286139	10	-0.3	5653140	18.55	10	F10:3667	22E069_MPI_Sample1_TrProAla.raw		600000		8	0	8	0	Mcf1B397
MMEERPGYIR	53.70	12806006	10	0.1	6413076	13.70	1	F1:1873	22E069_MPI_Sample11.raw	2.32E6		4.1E5	12	8	0	4	Mcf1B397
IINQGLSAA	53.37	8854919	9	0.0	4437533	16.82	10	F10:2980	22E069_MPI_Sample1_TrProAla.raw		1.87E7		21	0	21	0	Mcf1B397
YFANYLVS	53.35	9754702	8	-0.3	4887422	27.81	13	F13:7361	22E069_MPI_Sample1_TrAspN.raw		2.12E5	1.12E7	7	0	2	5	Mcf1B397
KVLVMLGP	53.32	8555251	8	-0.5	4287697	24.67	10	F10:5872	22E069_MPI_Sample1_TrProAla.raw		1.66E7		13	0	13	0	Mcf1B397
Q(+.98)SLEGTDVQLRP	53.29	13426729	12	2023-03-01	6723446	19.95	10	F10:4221	22E069_MPI_Sample1_TrProAla.raw		1.32E5		1	0	1	0	Mcf1B397	Deamidation (NQ)	Q1:Deamidation (NQ):59.35
DRDGLFVNIHE	53.29	13136364	11	-1.3	6578246	22.15	10	F10:4963	22E069_MPI_Sample1_TrProAla.raw		4000000		20	0	20	0	Mcf1B397
AQHFQMQDNP	53.27	12145138	10	2023-04-01	6082650	13.88	10	F10:2045	22E069_MPI_Sample1_TrProAla.raw		3.3E7		6	0	6	0	Mcf1B397
AQTDTLYQYN(+.98)AA	53.26	13585990	12	2023-09-02	6803087	20.16	10	F10:4467	22E069_MPI_Sample1_TrProAla.raw		1.76E6		8	0	8	0	Mcf1B397	Deamidation (NQ)	N10:Deamidation (NQ):54.01
QYWQFQMAN	53.24	12145178	9	0.4	6082664	28.00	13	F13:7591	22E069_MPI_Sample1_TrAspN.raw	1.34E7	9.93E6	8.49E6	27	7	9	11	Mcf1B397
HAELGVGK	53.23	8094395	8	-1.3	4057265	2023-07-12	10	F10:1295	22E069_MPI_Sample1_TrProAla.raw		3.54E7		15	0	15	0	Mcf1B397
KVLVMLGPDDS	53.16	11726111	11	-1.2	5873121	22.75	10	F10:5251	22E069_MPI_Sample1_TrProAla.raw		3.56E5		4	0	4	0	Mcf1B397
TPAINAYK	53.10	8764705	8	0.8	4392429	1999-12-01	13	F13:1880	22E069_MPI_Sample1_TrAspN.raw			3.62E7	8	0	0	8	Mcf1B397
VLPIINQGL	53.06	9655909	9	-1.0	4838023	30.38	1	F1:8296	22E069_MPI_Sample11.raw	5.96E5			8	8	0	0	Mcf1B397
KVLVMLGPD	52.97	9705521	9	-0.8	4862829	23.51	13	F13:5765	22E069_MPI_Sample1_TrAspN.raw			2.22E7	11	0	0	11	Mcf1B397
PTYTPIR	52.91	8464600	7	-0.4	4242371	2023-07-14	1	F1:2139	22E069_MPI_Sample11.raw	6.82E6	5.33E6	5.93E6	25	8	10	7	Mcf1B397
PEGADSIGK	52.90	8724240	9	-0.4	4372191	1969-12-01	1	F1:1584	22E069_MPI_Sample11.raw	9.4E6			10	10	0	0	Mcf1B397
M(+15.99)SVDGDKVSSSHLSK	52.86	15917512	15	0.0	5315910	1930-10-01	1	F1:753	22E069_MPI_Sample11.raw	4.22E4			3	3	0	0	Mcf1B397	Oxidation (M)	M1:Oxidation (M):1000.00
QYLLEMPQ	52.85	10204950	8	-0.3	5112546	27.72	13	F13:7305	22E069_MPI_Sample1_TrAspN.raw			2.44E7	9	0	0	9	Mcf1B397
RQQM(+15.99)TDVPGTPAINAYK	52.76	19049414	17	0.3	6359879	15.78	1	F1:2617	22E069_MPI_Sample11.raw	6.64E6		8.61E6	8	4	0	4	Mcf1B397	Oxidation (M)	M4:Oxidation (M):1000.00
VMSVDGDKVSSSHLSK	52.74	16748247	16	-1.3	5592814	1962-11-01	10	F10:1103	22E069_MPI_Sample1_TrProAla.raw		6.19E6	1.37E6	20	0	13	7	Mcf1B397
EPEGADSIGK	52.73	10014665	10	0.8	5017409	1972-12-01	1	F1:1509	22E069_MPI_Sample11.raw	800000			7	7	0	0	Mcf1B397
QSSYHPDR	52.62	9884362	8	-1.6	4952246	1995-09-01	13	F13:666	22E069_MPI_Sample1_TrAspN.raw		1.02E5	5.09E5	7	0	1	6	Mcf1B397
KM(+15.99)LLTSVDR	52.59	10775852	9	-0.4	5397997	1955-12-01	1	F1:1388	22E069_MPI_Sample11.raw	2.06E6	7.26E5	2.63E6	13	5	3	5	Mcf1B397	Oxidation (M)	M2:Oxidation (M):1000.00
ALLSNEGR	52.58	8584559	8	-0.7	4302350	1978-12-01	10	F10:1664	22E069_MPI_Sample1_TrProAla.raw		5.88E6		6	0	6	0	Mcf1B397
LQEM(+15.99)Q(+.98)QSTLSVLAAQHFQM(+15.99)QDNPVSVGDQLQTLQK	52.52	39729197	35	0.0	9942372	27.65	1	F1:7251	22E069_MPI_Sample11.raw	0			1	1	0	0	Mcf1B397	Oxidation (M); Deamidation (NQ)	M4:Oxidation (M):1000.00;Q5:Deamidation (NQ):7.65;M19:Oxidation (M):1000.00
LLILLLTGPQSLEGTDVQ(+.98)LRPM(+15.99)VEAALLSNEGR	52.45	35629280	33	2023-04-04	11886552	36.77	1	F1:10550	22E069_MPI_Sample11.raw	0			1	1	0	0	Mcf1B397	Deamidation (NQ); Oxidation (M)	Q18:Deamidation (NQ):6.83;M22:Oxidation (M):1000.00
ISLLMMEERPGYIR	52.43	17068848	14	-0.5	5699686	2023-12-26	1	F1:6669	22E069_MPI_Sample11.raw	4.1E5		5.87E5	7	3	0	4	Mcf1B397
N(+.98)TSSEEQAYR	52.42	11844945	10	0.4	5932548	1931-10-01	13	F13:786	22E069_MPI_Sample1_TrAspN.raw			2.62E5	4	0	0	4	Mcf1B397	Deamidation (NQ)	N1:Deamidation (NQ):129.15
LQEM(+15.99)QQSTLSVLAAQ(+.98)HFQMQDNPVSVGDQLQTLQK	52.37	39569248	35	0.7	9902392	29.36	1	F1:7897	22E069_MPI_Sample11.raw	0			1	1	0	0	Mcf1B397	Oxidation (M); Deamidation (NQ)	M4:Oxidation (M):2.23;Q15:Deamidation (NQ):0.00
TEFVEKYFANYLVSESTLR	52.32	22951423	19	-0.8	7660541	2023-08-31	10	F10:8265	22E069_MPI_Sample1_TrProAla.raw		3.51E5		1	0	1	0	Mcf1B397
KLISEEDLSMASISK	52.30	16498545	15	-1.4	5509580	21.38	1	F1:4864	22E069_MPI_Sample11.raw	1.61E5			1	1	0	0	Mcf1B397
LSMASISK	52.28	8354473	8	-1.0	4187305	16.20	13	F13:2934	22E069_MPI_Sample1_TrAspN.raw			2.72E5	6	0	0	6	Mcf1B397
RLEQQLTIQVA	52.12	12977354	11	-1.2	6498741	21.87	13	F13:5845	22E069_MPI_Sample1_TrAspN.raw			4.68E7	248	0	0	248	Mcf1B397
PMVEAALLSN(+.98)EGR	52.09	13866813	13	0.9	6943485	23.46	1	F1:5667	22E069_MPI_Sample11.raw	1.79E5			1	1	0	0	Mcf1B397	Deamidation (NQ)	N10:Deamidation (NQ):1000.00
LQEM(+15.99)QQSTLSVLAAQHFQMQ	52.09	23331145	20	-0.4	11675641	26.53	13	F13:7412	22E069_MPI_Sample1_TrAspN.raw			2.22E7	5	0	0	5	Mcf1B397	Oxidation (M)	M4:Oxidation (M):168.07
LTGPQSLEGTDVQLRPMVEAALLSNEGR	52.03	29805288	28	-1.1	9945157	29.94	1	F1:8147	22E069_MPI_Sample11.raw	6.25E5			2	2	0	0	Mcf1B397
QTEWFN(+.98)M(+15.99)SPDER	52.02	15556249	12	-0.9	7788190	20.80	1	F1:4668	22E069_MPI_Sample11.raw	2.95E5			1	1	0	0	Mcf1B397	Deamidation (NQ); Oxidation (M)	N6:Deamidation (NQ):0.00;M7:Oxidation (M):1000.00
VPQASDDLPVNISLL	52.01	15798457	15	-0.2	7909300	35.11	1	F1:9964	22E069_MPI_Sample11.raw	5.47E6			5	5	0	0	Mcf1B397
Q(+.98)ILFHALRPVA	51.92	12647291	11	-1.0	6333712	2023-05-24	13	F13:6034	22E069_MPI_Sample1_TrAspN.raw			9.03E5	6	0	0	6	Mcf1B397	Deamidation (NQ)	Q1:Deamidation (NQ):1000.00
VLVMLGPD	51.91	8424572	8	-0.8	4222355	2023-03-28	13	F13:7604	22E069_MPI_Sample1_TrAspN.raw			2.52E6	10	0	0	10	Mcf1B397
LNQPDPYLILNTSSEEQAYRDGSYLIK	51.89	31265508	27	-0.7	10431902	28.41	1	F1:7534	22E069_MPI_Sample11.raw	2.53E6			7	7	0	0	Mcf1B397
FETFYVAAR	51.74	11025447	9	-2.0	5522785	22.69	10	F10:5206	22E069_MPI_Sample1_TrProAla.raw		2.7E5		2	0	2	0	Mcf1B397
AQHFQM(+15.99)QDNP	51.68	12305088	10	-0.5	6162614	2029-10-01	10	F10:753	22E069_MPI_Sample1_TrProAla.raw		3.18E6		17	0	17	0	Mcf1B397	Oxidation (M)	M6:Oxidation (M):1000.00
VPQASDDLPVN(+.98)ISLLMMEERPGYIR	51.65	28434197	25	-0.5	9488134	34.75	1	F1:9877	22E069_MPI_Sample11.raw	0			2	2	0	0	Mcf1B397	Deamidation (NQ)	N11:Deamidation (NQ):40.94
GPRPALLGQAVK	51.65	12057244	12	0.1	6038695	18.39	1	F1:3705	22E069_MPI_Sample11.raw	3.4E6		9.11E6	15	9	0	6	Mcf1B397
QYLLEMPQDNDYLSATPFGVM(+15.99)SVDGDKVSSSHLSK	51.56	38738076	35	0.7	9694598	28.67	1	F1:7600	22E069_MPI_Sample11.raw	2.89E7			3	3	0	0	Mcf1B397	Oxidation (M)	M21:Oxidation (M):63.16
LQEM(+15.99)QQSTLSVLAAQ	51.54	16618295	15	0.0	8319220	23.90	13	F13:5950	22E069_MPI_Sample1_TrAspN.raw			4.38E5	2	0	0	2	Mcf1B397	Oxidation (M)	M4:Oxidation (M):1000.00
DPYLILNTSS	51.48	11215604	10	0.2	5617876	26.91	10	F10:6640	22E069_MPI_Sample1_TrProAla.raw		2.47E7		13	0	13	0	Mcf1B397
N(+.98)HITPAGVLAPE	51.31	12186244	12	-0.8	6103190	22.42	13	F13:5436	22E069_MPI_Sample1_TrAspN.raw			3.9E6	22	0	0	22	Mcf1B397	Deamidation (NQ)	N1:Deamidation (NQ):1000.00
N(+.98)GYHSFFETF	51.27	12485087	10	0.4	6252618	31.78	1	F1:8801	22E069_MPI_Sample11.raw	7.15E6	2.77E6	1.5E6	36	17	12	7	Mcf1B397	Deamidation (NQ)	N1:Deamidation (NQ):1000.00
VLQN(+.98)GYVQSD	51.06	11225193	10	-0.1	5622668	14.96	10	F10:2348	22E069_MPI_Sample1_TrProAla.raw		2.42E5		7	0	7	0	Mcf1B397	Deamidation (NQ)	N4:Deamidation (NQ):33.98
Q(+.98)QTAMTHF	50.99	9634120	8	0.9	4827137	16.29	13	F13:3004	22E069_MPI_Sample1_TrAspN.raw			1.72E6	1	0	0	1	Mcf1B397	Deamidation (NQ)	Q1:Deamidation (NQ):0.00
LSDLINQNADIA	50.74	12856514	12	0.1	6438330	23.82	10	F10:5593	22E069_MPI_Sample1_TrProAla.raw		3.44E5		2	0	2	0	Mcf1B397
IEISELNR	50.69	9725240	8	-1.8	4872684	17.82	1	F1:3456	22E069_MPI_Sample11.raw	5.68E5	1.84E5		11	5	6	0
Q(+.98)QM(+15.99)TDVPGTPAINAYK	50.65	17498243	16	2023-09-04	8759237	2023-12-18	1	F1:3585	22E069_MPI_Sample11.raw	0			1	1	0	0	Mcf1B397	Deamidation (NQ); Oxidation (M)	Q1:Deamidation (NQ):10.11;M3:Oxidation (M):1000.00
RQQM(+15.99)TDVPGTPAIN(+.98)AYK	50.56	19059254	17	-0.9	6363152	15.40	1	F1:2534	22E069_MPI_Sample11.raw	7.44E5		2.37E5	8	7	0	1	Mcf1B397	Oxidation (M); Deamidation (NQ)	M4:Oxidation (M):1000.00;N14:Deamidation (NQ):60.55
TPAIN(+.98)AYK	50.53	8774545	8	-0.4	4397343	1970-12-01	13	F13:1590	22E069_MPI_Sample1_TrAspN.raw			1.01E7	13	0	0	13	Mcf1B397	Deamidation (NQ)	N5:Deamidation (NQ):1000.00
Q(+.98)ILFHALRP	50.51	10946237	9	-0.7	5483187	22.94	10	F10:5323	22E069_MPI_Sample1_TrProAla.raw		1.57E6		7	0	7	0	Mcf1B397	Deamidation (NQ)	Q1:Deamidation (NQ):1000.00
Q(+.98)YNAAFFEK	50.49	11175079	9	-0.1	5597612	20.86	13	F13:4786	22E069_MPI_Sample1_TrAspN.raw			1.35E6	5	0	0	5	Mcf1B397	Deamidation (NQ)	Q1:Deamidation (NQ):30.83
QYLLEM(+15.99)PQDNDYLSATPFGVM(+15.99)SVDGDKVSSSHLSK	50.49	38898025	35	-0.1	9734578	26.48	1	F1:6807	22E069_MPI_Sample11.raw	8.64E6			14	14	0	0	Mcf1B397	Oxidation (M)	M6:Oxidation (M):1000.00;M21:Oxidation (M):1000.00
NVLTELFGGA	50.29	10195287	10	0.5	5107719	38.86	10	F10:10268	22E069_MPI_Sample1_TrProAla.raw		5.69E4		3	0	3	0	Mcf1B397
NGYHSFFETF	50.27	12475247	10	-0.5	6247693	29.68	1	F1:8052	22E069_MPI_Sample11.raw	1.27E6			6	6	0	0	Mcf1B397
PALLGQAVK	50.15	8955491	9	-0.8	4487815	18.56	10	F10:3686	22E069_MPI_Sample1_TrProAla.raw	2.93E8	2.21E8	300000000	103	40	28	35	Mcf1B397
LQEMQQSTLSVLA	50.13	14467388	13	-0.9	7243760	27.20	13	F13:7149	22E069_MPI_Sample1_TrAspN.raw		8.45E6	7.51E5	18	0	11	7	Mcf1B397
QTEWFNM(+15.99)SP	50.09	11544702	9	0.3	5782426	24.15	10	F10:5705	22E069_MPI_Sample1_TrProAla.raw		8.35E6		14	0	14	0	Mcf1B397	Oxidation (M)	M7:Oxidation (M):1000.00
QLDRDILLYR	50.04	13037249	10	-0.7	6528693	21.60	13	F13:5031	22E069_MPI_Sample1_TrAspN.raw			1.61E6	9	0	0	9	Mcf1B397
DGLFVNIHEL	49.98	11555924	10	0.6	5788038	2023-08-31	10	F10:8180	22E069_MPI_Sample1_TrProAla.raw		2.33E7		10	0	10	0	Mcf1B397
YEPEGADSIGKEM(+15.99)LQMFDK	49.78	22029812	19	-0.7	7353339	22.94	1	F1:5472	22E069_MPI_Sample11.raw	1.17E6			4	4	0	0	Mcf1B397	Oxidation (M)	M13:Oxidation (M):12.33
SYNQFRP	49.60	9104297	7	0.6	4562224	14.93	10	F10:2419	22E069_MPI_Sample1_TrProAla.raw		1.14E8		10	0	10	0	Mcf1B397
EMLQM(+15.99)FDK	49.48	10564620	8	-0.7	5292379	2023-12-18	13	F13:3772	22E069_MPI_Sample1_TrAspN.raw	3.41E7	3.33E7	1.22E6	43	10	23	10	Mcf1B397	Oxidation (M)	M5:Oxidation (M):73.31
SYNQFRPDFKN(+.98)DATR	49.47	18588597	15	-0.3	4657221	15.74	1	F1:2649	22E069_MPI_Sample11.raw	9.28E5		9.3E5	3	1	0	2	Mcf1B397	Deamidation (NQ)	N11:Deamidation (NQ):51.17
N(+.98)GYHSFFETFYVA	49.46	15816776	13	-0.9	7918453	36.31	10	F10:9830	22E069_MPI_Sample1_TrProAla.raw		1.29E6		15	0	15	0	Mcf1B397	Deamidation (NQ)	N1:Deamidation (NQ):1000.00
NHITPAGVLAPE	49.34	12176404	12	-0.7	6098270	19.70	13	F13:4291	22E069_MPI_Sample1_TrAspN.raw			3.49E7	18	0	0	18	Mcf1B397
LGEHNIDVL	49.27	10085240	9	0.5	5052695	21.75	13	F13:5083	22E069_MPI_Sample1_TrAspN.raw			1.69E7	12	0	0	12
DGLFVNIHELE	49.25	12846350	11	0.1	6433248	29.91	10	F10:8015	22E069_MPI_Sample1_TrProAla.raw		1.87E7		9	0	9	0	Mcf1B397
QEYEQLIAK	49.20	11205764	9	-1.0	5612949	17.31	10	F10:3227	22E069_MPI_Sample1_TrProAla.raw		1.46E5		3	0	3	0
DRDILLYR	49.15	10625822	8	0.6	5322986	2023-06-19	13	F13:4050	22E069_MPI_Sample1_TrAspN.raw	3.04E5		6.44E6	15	2	0	13	Mcf1B397
SYLIKDDK	49.07	9805178	8	-0.4	4912660	13.38	1	F1:1705	22E069_MPI_Sample11.raw	1000000	6.19E5	4.65E5	17	7	6	4	Mcf1B397
NGYHSFF	49.04	8703660	7	-1.0	4361898	23.30	13	F13:5651	22E069_MPI_Sample1_TrAspN.raw			3.83E6	3	0	0	3	Mcf1B397
KVPNQIGIQVSG	49.03	12386982	12	-0.5	6203561	18.36	13	F13:3827	22E069_MPI_Sample1_TrAspN.raw			1.05E6	2	0	0	2	Mcf1B397
ILFHALRPVA	49.00	11356865	10	-0.1	5688505	22.94	13	F13:5640	22E069_MPI_Sample1_TrAspN.raw			3000000	10	0	0	10	Mcf1B397
QYWQFQMA	48.97	11004750	8	-0.5	5512445	30.24	10	F10:7944	22E069_MPI_Sample1_TrProAla.raw		2.37E5	2.53E6	14	0	4	10	Mcf1B397
DPYLILNTSSEEQAYRDGSYLIK	48.94	26743125	23	-0.8	8924440	27.41	10	F10:6957	22E069_MPI_Sample1_TrProAla.raw		7.38E5		3	0	3	0	Mcf1B397
FKDFFLEN	48.84	10585072	8	-0.1	5302608	27.55	1	F1:7196	22E069_MPI_Sample11.raw	1.03E6			8	8	0	0	Mcf1B397
DDLPVNISLL	48.83	10975968	10	-0.2	5498055	35.70	13	F13:10155	22E069_MPI_Sample1_TrAspN.raw			2.85E5	8	0	0	8	Mcf1B397
QMANAAFM(+15.99)IR	48.75	11675529	10	-0.6	5847833	19.86	13	F13:4410	22E069_MPI_Sample1_TrAspN.raw	9.03E5		4.57E5	2	1	0	1	Mcf1B397	Oxidation (M)	M8:Oxidation (M):77.93
SLEGTDVQLRP	48.70	12136302	11	-0.2	6078223	19.31	10	F10:3976	22E069_MPI_Sample1_TrProAla.raw		4.25E5		6	0	6	0	Mcf1B397
VLAAQHFQM(+15.99)QDNP	48.68	15136984	13	-0.7	7578560	14.72	10	F10:2244	22E069_MPI_Sample1_TrProAla.raw		8.32E5		3	0	3	0	Mcf1B397	Oxidation (M)	M9:Oxidation (M):1000.00
DSTFSQK	48.64	8113712	7	-1.0	4066924	2013-10-01	13	F13:704	22E069_MPI_Sample1_TrAspN.raw		2.12E5	5.49E5	4	0	1	3	Mcf1B397
EVPLASALS	48.60	8854807	9	0.7	4437479	25.19	13	F13:6592	22E069_MPI_Sample1_TrAspN.raw			1.22E7	11	0	0	11	Mcf1B397
SLAWQQ(+.98)QYR	48.59	11795673	9	0.6	5907913	19.20	1	F1:3959	22E069_MPI_Sample11.raw	7.76E6			3	3	0	0	Mcf1B397	Deamidation (NQ)	Q6:Deamidation (NQ):0.00
VNISLLMMEE	48.57	11775723	10	0.5	5897937	33.92	10	F10:9137	22E069_MPI_Sample1_TrProAla.raw		9.49E5		3	0	3	0	Mcf1B397
LQEM(+15.99)QQSTLSVLAAQHFQ(+.98)M(+15.99)QDNPVSVGDQLQTLQK	48.42	39729197	35	2023-02-01	9942383	27.83	1	F1:7319	22E069_MPI_Sample11.raw	0			1	1	0	0	Mcf1B397	Oxidation (M); Deamidation (NQ)	M4:Oxidation (M):1000.00;Q18:Deamidation (NQ):0.00;M19:Oxidation (M):1000.00
SKPLN(+.98)ATTLR	48.39	11006189	10	-0.1	5513167	13.59	13	F13:1961	22E069_MPI_Sample1_TrAspN.raw			1.84E5	4	0	0	4	Mcf1B397	Deamidation (NQ)	N5:Deamidation (NQ):1000.00
SEITELRR	48.27	10025458	8	-1.4	5022794	2020-12-01	1	F1:1269	22E069_MPI_Sample11.raw	2.34E4			1	1	0	0
DNDIMLIK	48.18	9604950	8	-2.0	4812538	22.60	13	F13:5413	22E069_MPI_Sample1_TrAspN.raw			5.14E6	4	0	0	4
FSFGTAAR	48.17	8554239	8	0.5	4287195	18.39	13	F13:3825	22E069_MPI_Sample1_TrAspN.raw	6.73E5		4.94E5	3	2	0	1	Mcf1B397
EM(+15.99)LQMFDK	48.15	10564620	8	0.4	5292385	19.38	1	F1:4471	22E069_MPI_Sample11.raw	1.6E7	1.59E7		45	10	35	0	Mcf1B397	Oxidation (M)	M2:Oxidation (M):38.16
QYWQFQM	48.06	10294379	7	0.5	5157264	31.29	13	F13:8707	22E069_MPI_Sample1_TrAspN.raw		3.55E5	2.79E5	9	0	6	3	Mcf1B397
HFDSTWR	48.00	9474249	7	0.1	4747198	16.34	10	F10:2846	22E069_MPI_Sample1_TrProAla.raw		2.37E5		4	0	4	0	Mcf1B397
LQ(+.98)EMQQSTLSVLAAQHF	47.99	19309458	17	-3.1	9664772	29.84	1	F1:8076	22E069_MPI_Sample11.raw	0			1	1	0	0	Mcf1B397	Deamidation (NQ)	Q2:Deamidation (NQ):34.76
LQEM(+15.99)QQSTLSVLAAQHFQM(+15.99)Q(+.98)DNPVSVGDQLQTLQK	47.92	39729197	35	2023-02-01	9942384	27.80	1	F1:7305	22E069_MPI_Sample11.raw	0			1	1	0	0	Mcf1B397	Oxidation (M); Deamidation (NQ)	M4:Oxidation (M):1000.00;M19:Oxidation (M):1000.00;Q20:Deamidation (NQ):8.22
KVLVM(+15.99)LGP	47.90	8715201	8	-0.4	4367672	2023-03-21	10	F10:4575	22E069_MPI_Sample1_TrProAla.raw		3.3E6		9	0	9	0	Mcf1B397	Oxidation (M)	M5:Oxidation (M):1000.00
PLYEQWR	47.79	9904923	7	0.2	4962535	21.24	13	F13:4921	22E069_MPI_Sample1_TrAspN.raw	1.39E6		1.33E6	16	10	0	6	Mcf1B397
AAQHFQMQ	47.70	9594283	8	0.5	4807217	1996-12-01	13	F13:1686	22E069_MPI_Sample1_TrAspN.raw			2.86E6	8	0	0	8	Mcf1B397
M(+15.99)LLTSVDR	47.69	9494902	8	0.6	4757527	15.54	1	F1:2517	22E069_MPI_Sample11.raw	2.7E7	5.84E6	1.15E7	52	13	19	20	Mcf1B397	Oxidation (M)	M1:Oxidation (M):1000.00
LASYLDK	47.65	8084330	7	-1.8	4052231	14.53	1	F1:2191	22E069_MPI_Sample11.raw	4.52E5	0		9	6	3	0
KQILFHALR	47.41	11246818	9	-2.0	5633470	15.74	10	F10:2614	22E069_MPI_Sample1_TrProAla.raw	1.53E6	3.63E6	6.69E5	28	9	9	10	Mcf1B397
YVTLFSELQ	47.36	10985597	9	-0.5	5502869	33.32	13	F13:9398	22E069_MPI_Sample1_TrAspN.raw		3.59E5	3.98E5	12	0	5	7	Mcf1B397
QILFHALRP	47.33	10936396	9	-0.6	5478268	21.66	10	F10:5084	22E069_MPI_Sample1_TrProAla.raw		7.72E7		42	0	42	0	Mcf1B397
VLWEQAF	47.31	8914490	7	-1.0	4467314	31.93	1	F1:8800	22E069_MPI_Sample11.raw	6.4E6	1.3E6	2.9E6	17	5	8	4	Mcf1B397
ILFHALRPVADSFSK	47.26	16999409	15	-0.8	5676538	23.16	1	F1:5571	22E069_MPI_Sample11.raw	2.69E6			12	12	0	0	Mcf1B397
LVSESTLR	47.24	9035025	8	-0.4	4527584	13.18	1	F1:1637	22E069_MPI_Sample11.raw	2.49E6	1.65E6		10	4	6	0	Mcf1B397
VNIHELER	47.23	10085352	8	-1.5	5052741	26.26	1	F1:6899	22E069_MPI_Sample11.raw	7.31E6	3.46E6	6.08E6	42	10	14	18	Mcf1B397
SPATLNSR	46.97	8444402	8	-1.0	4232270	13.18	1	F1:1643	22E069_MPI_Sample11.raw	2.33E5	7.24E4		6	5	1	0
IINQ(+.98)GLSAA	46.92	8864760	9	0.2	4442454	18.36	10	F10:3611	22E069_MPI_Sample1_TrProAla.raw		0		1	0	1	0	Mcf1B397	Deamidation (NQ)	Q4:Deamidation (NQ):27.96
AQLLGN(+.98)GRK	46.82	9565403	9	-0.9	4792770	1930-11-01	13	F13:1097	22E069_MPI_Sample1_TrAspN.raw	6.34E5	4.55E5	1.3E6	16	5	5	6	Mcf1B397	Deamidation (NQ)	N6:Deamidation (NQ):77.13
LFHALRPVA	46.80	10226025	9	-0.7	5123082	22.91	13	F13:5516	22E069_MPI_Sample1_TrAspN.raw			9.8E6	13	0	0	13	Mcf1B397
NGYHSFFETFYVA	46.66	15806936	13	-0.4	7913538	32.89	10	F10:8829	22E069_MPI_Sample1_TrProAla.raw		5.59E5		1	0	1	0	Mcf1B397
VHVFDQA	46.66	8143973	7	0.0	4082059	15.14	10	F10:2353	22E069_MPI_Sample1_TrProAla.raw		2.92E7		18	0	18	0	Mcf1B397
KVPNQIGIQVS	46.65	11816768	11	-2.0	5918445	17.78	10	F10:3459	22E069_MPI_Sample1_TrProAla.raw		7.31E5		13	0	13	0	Mcf1B397
DNDYLSATPFG	46.55	11985142	11	0.3	6002645	28.77	13	F13:7712	22E069_MPI_Sample1_TrAspN.raw			2.41E6	5	0	0	5	Mcf1B397
LDTEIKR	46.54	8734919	7	0.0	4377532	1963-11-01	1	F1:1100	22E069_MPI_Sample11.raw	6.19E6	5.78E6	1.12E7	44	17	15	12	Mcf1B397
YEPEGADSIGKEM(+15.99)LQM(+15.99)FDK	46.41	22189761	19	-1.3	7406650	19.70	1	F1:4239	22E069_MPI_Sample11.raw	4.64E6			6	6	0	0	Mcf1B397	Oxidation (M)	M13:Oxidation (M):1000.00;M16:Oxidation (M):1000.00
Q(+.98)QMTDVPGTPAINAYK	46.38	17338295	16	2023-01-04	8679256	21.48	1	F1:4891	22E069_MPI_Sample11.raw	4.86E5			4	4	0	0	Mcf1B397	Deamidation (NQ)	Q1:Deamidation (NQ):0.00
AQHFQMQDN	46.37	11174611	9	-0.6	5597375	1932-12-01	10	F10:1386	22E069_MPI_Sample1_TrProAla.raw		8.4E4		2	0	2	0	Mcf1B397
PRPALLGQAVK	46.17	11487029	11	0.1	5753588	18.44	13	F13:3886	22E069_MPI_Sample1_TrAspN.raw			2.2E6	8	0	0	8	Mcf1B397
Q(+.98)APNTTITR	46.16	10015142	9	-0.8	5017640	1972-10-01	13	F13:903	22E069_MPI_Sample1_TrAspN.raw			3.25E5	4	0	0	4	Mcf1B397	Deamidation (NQ)	Q1:Deamidation (NQ):42.60
DDLPVNISLLM(+15.99)MEERPGYIR	46.15	23761816	20	-0.4	11890977	30.18	13	F13:8333	22E069_MPI_Sample1_TrAspN.raw			1.57E7	14	0	0	14	Mcf1B397	Oxidation (M)	M11:Oxidation (M):17.01
RQ(+.98)QM(+15.99)TDVPGTPAINAYK	46.14	19059254	17	-2.0	6363145	2023-07-16	1	F1:2742	22E069_MPI_Sample11.raw	3.88E5			1	1	0	0	Mcf1B397	Deamidation (NQ); Oxidation (M)	Q2:Deamidation (NQ):10.11;M4:Oxidation (M):1000.00
LQEMQQSTLSVLAAQHFQM(+15.99)QD	46.13	24481414	21	-0.6	8170539	26.56	13	F13:6938	22E069_MPI_Sample1_TrAspN.raw			1.92E6	8	0	0	8	Mcf1B397	Oxidation (M)	M19:Oxidation (M):107.34
LQEM(+15.99)Q(+.98)QSTLSVLAAQHFQMQDNPVSVGDQLQTLQK	46.05	39569248	35	1.0	9902395	29.42	1	F1:7919	22E069_MPI_Sample11.raw	0			1	1	0	0	Mcf1B397	Oxidation (M); Deamidation (NQ)	M4:Oxidation (M):0.00;Q5:Deamidation (NQ):0.00
N(+.98)GYHSFF	45.92	8713500	7	-1.5	4366816	25.45	13	F13:6707	22E069_MPI_Sample1_TrAspN.raw		4.3E5	2.77E7	26	0	5	21	Mcf1B397	Deamidation (NQ)	N1:Deamidation (NQ):1000.00
EM(+15.99)LQM(+15.99)FDK	45.89	10724569	8	-0.9	5372352	13.92	1	F1:2126	22E069_MPI_Sample11.raw	1.13E7	1.11E7	2.08E6	36	10	14	12	Mcf1B397	Oxidation (M)	M2:Oxidation (M):1000.00;M5:Oxidation (M):1000.00
DLINQNA	45.88	7863871	7	0.2	3942009	16.23	13	F13:3074	22E069_MPI_Sample1_TrAspN.raw			3.31E6	6	0	0	6	Mcf1B397
DNDIM(+15.99)LIK	45.87	9764899	8	-0.2	4892521	19.26	13	F13:4164	22E069_MPI_Sample1_TrAspN.raw			8.24E5	10	0	0	10		Oxidation (M)	M5:Oxidation (M):1000.00
NQFRPDFK	45.87	10505247	8	-1.1	5262690	17.38	1	F1:3249	22E069_MPI_Sample11.raw	3.42E7		3.51E7	24	14	0	10	Mcf1B397
MTLDDFR	45.84	8964062	7	-0.6	4492101	21.53	10	F10:4756	22E069_MPI_Sample1_TrProAla.raw		1.15E5		5	0	5	0
AADEFHPP	45.82	8823871	8	-0.1	4422008	16.60	10	F10:2907	22E069_MPI_Sample1_TrProAla.raw		9.23E5		7	0	7	0	Mcf1B397
RQQ(+.98)M(+15.99)TDVPGTPAINAYK	45.82	19059254	17	-2.0	6363145	2023-07-16	1	F1:2762	22E069_MPI_Sample11.raw	3.88E5			2	2	0	0	Mcf1B397	Deamidation (NQ); Oxidation (M)	Q3:Deamidation (NQ):14.02;M4:Oxidation (M):1000.00
VPNQIGIQVS	45.81	10535818	10	0.9	5277986	21.30	10	F10:4794	22E069_MPI_Sample1_TrProAla.raw		4.57E6		8	0	8	0	Mcf1B397
DPYLILNTS	45.68	10345284	9	-0.9	5182711	27.56	10	F10:6893	22E069_MPI_Sample1_TrProAla.raw		6.65E6		10	0	10	0	Mcf1B397
QYWQFQMANAAFMIRNGYHSFFETFYVAAR	45.60	36937073	30	-0.4	9244337	39.51	1	F1:11420	22E069_MPI_Sample11.raw	0			1	1	0	0	Mcf1B397
DLPVNISLLM(+15.99)MEERPGYIR	45.58	22611548	19	-1.1	11315834	30.32	13	F13:8352	22E069_MPI_Sample1_TrAspN.raw			1.98E7	14	0	0	14	Mcf1B397	Oxidation (M)	M10:Oxidation (M):30.46
IIN(+.98)QGLSAA	45.38	8864760	9	-0.2	4442451	18.42	10	F10:3630	22E069_MPI_Sample1_TrProAla.raw		0		1	0	1	0	Mcf1B397	Deamidation (NQ)	N3:Deamidation (NQ):12.28
LSDLINQNA	45.36	9865032	9	0.2	4942590	19.50	10	F10:3952	22E069_MPI_Sample1_TrProAla.raw		4.72E7		10	0	10	0	Mcf1B397
PMVEAALLSN	45.21	10435321	10	-0.8	5227729	25.93	13	F13:6700	22E069_MPI_Sample1_TrAspN.raw			1.24E6	4	0	0	4	Mcf1B397
QYLLEM(+15.99)PQ	45.05	10364899	8	0.7	5192526	21.33	13	F13:4919	22E069_MPI_Sample1_TrAspN.raw			5.69E6	5	0	0	5	Mcf1B397	Oxidation (M)	M6:Oxidation (M):1000.00
LVKNPAVVK	44.99	9666226	9	-1.0	4843181	1972-10-01	1	F1:869	22E069_MPI_Sample11.raw	2.51E4			1	1	0	0	Mcf1B397
DLPVNISLLMM(+15.99)E	44.92	13896884	12	0.0	6958514	37.12	13	F13:10468	22E069_MPI_Sample1_TrAspN.raw			1.62E5	7	0	0	7	Mcf1B397	Oxidation (M)	M11:Oxidation (M):40.00
LNQPDPYLILNTSSEEQ(+.98)AYRDGSYLIK	44.83	31275349	27	0.1	10435190	29.59	1	F1:7988	22E069_MPI_Sample11.raw	4.84E5			1	1	0	0	Mcf1B397	Deamidation (NQ)	Q17:Deamidation (NQ):22.09
TSSEEQAYR	44.78	10694675	9	-1.8	5357401	1995-09-01	13	F13:859	22E069_MPI_Sample1_TrAspN.raw			6.82E6	32	0	0	32	Mcf1B397
KVPNQIGIQVSGQAPN(+.98)	44.74	16498737	16	-0.3	8259438	2023-01-19	13	F13:3887	22E069_MPI_Sample1_TrAspN.raw			3.14E6	12	0	0	12	Mcf1B397	Deamidation (NQ)	N16:Deamidation (NQ):57.63
AAQHFQ(+.98)MQ	44.72	9604124	8	0.2	4812136	13.59	13	F13:1969	22E069_MPI_Sample1_TrAspN.raw			1.91E5	4	0	0	4	Mcf1B397	Deamidation (NQ)	Q6:Deamidation (NQ):80.00
KSEPPSFR	44.68	9464872	8	-0.5	4742506	1934-12-01	13	F13:1485	22E069_MPI_Sample1_TrAspN.raw	1.59E6		4.62E5	12	4	0	8	Mcf1B397
IITHPNF	44.58	8404493	7	0.3	4212321	18.44	13	F13:3844	22E069_MPI_Sample1_TrAspN.raw			1.45E6	8	0	0	8
VLVM(+15.99)LGPD	44.52	8584521	8	-1.4	4302327	2023-08-24	13	F13:6030	22E069_MPI_Sample1_TrAspN.raw			7.74E5	7	0	0	7	Mcf1B397	Oxidation (M)	M4:Oxidation (M):1000.00
LQ(+.98)EMQQSTLSVLA	44.47	14477228	13	-0.2	7248685	2023-03-28	10	F10:7170	22E069_MPI_Sample1_TrProAla.raw		5.43E5		2	0	2	0	Mcf1B397	Deamidation (NQ)	Q2:Deamidation (NQ):9.42
QTEWFN(+.98)MSP	44.32	11394594	9	-0.6	5707366	28.57	10	F10:7319	22E069_MPI_Sample1_TrProAla.raw		6.36E5		10	0	10	0	Mcf1B397	Deamidation (NQ)	N6:Deamidation (NQ):87.95
LLMMEERP	44.20	10174987	8	-0.9	5097562	21.66	10	F10:4752	22E069_MPI_Sample1_TrProAla.raw		6.88E6		2	0	2	0	Mcf1B397
ALQGKLYDG	44.20	9635025	9	0.5	4827588	14.82	10	F10:2294	22E069_MPI_Sample1_TrProAla.raw		5.24E4		2	0	2	0	Mcf1B397
VLVMLGP	44.04	7274302	7	0.0	3647224	29.85	10	F10:7792	22E069_MPI_Sample1_TrProAla.raw		5.44E5		6	0	6	0	Mcf1B397
LLSNEGR	44.01	7874188	7	-0.3	3947166	1951-10-01	10	F10:816	22E069_MPI_Sample1_TrProAla.raw		3.75E5		3	0	3	0	Mcf1B397
SEIDNVK	43.94	8034025	7	0.7	4027088	1964-10-01	1	F1:843	22E069_MPI_Sample11.raw	1.53E4			1	1	0	0
LLILLLTGPQ	43.76	10796954	10	0.0	5408550	38.90	1	F1:11185	22E069_MPI_Sample11.raw	2.1E5	1.03E5		10	4	6	0	Mcf1B397
DLPVNISLL	43.72	9825699	9	0.3	4922924	36.10	13	F13:10267	22E069_MPI_Sample1_TrAspN.raw			2.03E5	8	0	0	8	Mcf1B397
EQFINAAK	43.70	9194763	8	0.5	4607457	13.96	13	F13:2127	22E069_MPI_Sample1_TrAspN.raw			1.03E6	4	0	0	4
PALLGQ(+.98)AVK	43.69	8965331	9	0.1	4492739	18.75	10	F10:3761	22E069_MPI_Sample1_TrProAla.raw	4.57E6	1.3E6		7	4	3	0	Mcf1B397	Deamidation (NQ)	Q6:Deamidation (NQ):1000.00
IGPRPALLG	43.61	8925494	9	-0.2	4472819	20.63	13	F13:4673	22E069_MPI_Sample1_TrAspN.raw			8.28E5	3	0	0	3	Mcf1B397
DGLFVNIHE	43.49	10425083	9	-0.3	5222613	26.64	10	F10:6648	22E069_MPI_Sample1_TrProAla.raw		3.59E7		12	0	12	0	Mcf1B397
KDVDGAYMTK	43.48	11265328	10	0.1	5642737	1962-10-01	13	F13:916	22E069_MPI_Sample1_TrAspN.raw			1.28E4	1	0	0	1
ATLNSRVA	43.26	8304610	8	-0.5	4162375	1931-11-01	10	F10:1037	22E069_MPI_Sample1_TrProAla.raw		1.26E5		1	0	1	0
QQTAM(+15.99)THFD	43.10	10934498	9	-0.5	5477319	2022-11-01	13	F13:1065	22E069_MPI_Sample1_TrAspN.raw			3.75E5	5	0	0	5	Mcf1B397	Oxidation (M)	M5:Oxidation (M):1000.00
LLMMEER	43.01	9204459	7	0.4	4612304	19.80	10	F10:4318	22E069_MPI_Sample1_TrProAla.raw		5.39E6		6	0	6	0	Mcf1B397
SPATLNSRVA	43.00	10145458	10	2023-03-02	5082813	1959-12-01	10	F10:1475	22E069_MPI_Sample1_TrProAla.raw		4.75E4		1	0	1	0
EGADSIGK	42.98	7753712	8	0.9	3886932	1998-09-01	10	F10:738	22E069_MPI_Sample1_TrProAla.raw		1.19E6		5	0	5	0	Mcf1B397
DIKGN(+.98)NLNK	42.91	10155298	9	-1.5	5087714	10.00	13	F13:680	22E069_MPI_Sample1_TrAspN.raw			7.13E4	1	0	0	1	Mcf1B397	Deamidation (NQ)	N5:Deamidation (NQ):26.02
DGSYLIK	42.89	7944174	7	0.3	3982161	16.62	1	F1:2924	22E069_MPI_Sample11.raw	8.07E7	7.02E7	9.69E7	97	33	37	27	Mcf1B397
LLM(+15.99)MEERP	42.64	10334937	8	-0.6	5177538	17.97	10	F10:3421	22E069_MPI_Sample1_TrProAla.raw		2.05E6		4	0	4	0	Mcf1B397	Oxidation (M)	M3:Oxidation (M):40.00
NAAFM(+15.99)IR	42.60	8374167	7	-0.2	4197155	16.72	10	F10:3003	22E069_MPI_Sample1_TrProAla.raw		1.69E6		5	0	5	0	Mcf1B397	Oxidation (M)	M5:Oxidation (M):1000.00
SEITELR	42.55	8464447	7	0.5	4242298	14.72	10	F10:2251	22E069_MPI_Sample1_TrProAla.raw		1.6E5	2.31E5	5	0	4	1
NGYHSFFETFY	42.44	14105880	11	0.4	7063016	31.27	1	F1:8600	22E069_MPI_Sample11.raw	1.41E6	1.41E5		5	4	1	0	Mcf1B397
VLWEQAFA	42.39	9624861	8	-0.6	4822501	31.68	13	F13:8779	22E069_MPI_Sample1_TrAspN.raw			3.82E6	7	0	0	7	Mcf1B397
LQEMQQSTL	42.35	10765172	9	-0.3	5392657	18.35	10	F10:3593	22E069_MPI_Sample1_TrProAla.raw		3.43E5		3	0	3	0	Mcf1B397
N(+.98)GYHSFFETFY	42.33	14115720	11	0.1	7067933	34.68	1	F1:9800	22E069_MPI_Sample11.raw	7.42E6	1.56E6		30	22	8	0	Mcf1B397	Deamidation (NQ)	N1:Deamidation (NQ):1000.00
QYWQFQMAN(+.98)AAF	42.26	15046445	12	-0.1	7533295	34.10	10	F10:9274	22E069_MPI_Sample1_TrProAla.raw		4.22E5		5	0	5	0	Mcf1B397	Deamidation (NQ)	N9:Deamidation (NQ):91.37
LNQPDPYLILN	42.19	12986870	11	0.4	6503510	29.61	13	F13:7979	22E069_MPI_Sample1_TrAspN.raw	1.08E6		1.19E8	17	4	0	13	Mcf1B397
AWQQQYR	42.14	9784672	7	0.3	4902410	18.21	1	F1:3658	22E069_MPI_Sample11.raw	9.93E5		8.41E5	7	4	0	3	Mcf1B397
DQLQTLQK	42.12	9725240	8	0.5	4872695	1980-12-01	13	F13:1667	22E069_MPI_Sample1_TrAspN.raw		6.37E6	8.31E7	28	0	5	23	Mcf1B397
PAINAYK	42.01	7754228	7	2023-05-01	3887192	1999-12-01	13	F13:1737	22E069_MPI_Sample1_TrAspN.raw			1.43E6	3	0	0	3	Mcf1B397
NHITPAGVL	41.96	9205079	9	0.2	4612613	19.61	13	F13:4302	22E069_MPI_Sample1_TrAspN.raw			4.58E6	9	0	0	9	Mcf1B397
QTEWFNMSP	41.94	11384753	9	0.3	5702451	29.74	10	F10:7663	22E069_MPI_Sample1_TrProAla.raw		4.41E7		3	0	3	0	Mcf1B397
VADSFSK	41.82	7523704	7	2023-01-01	3771929	1997-10-01	10	F10:920	22E069_MPI_Sample1_TrProAla.raw		1.49E7		3	0	3	0	Mcf1B397
LQEM(+15.99)QQSTLS	41.72	11795442	10	-0.8	5907789	2029-12-01	10	F10:1365	22E069_MPI_Sample1_TrProAla.raw		1.46E5		4	0	4	0	Mcf1B397	Oxidation (M)	M4:Oxidation (M):1000.00
VLQN(+.98)GYVQ	41.67	9204603	8	-0.6	4612372	15.71	13	F13:2822	22E069_MPI_Sample1_TrAspN.raw			7.54E5	8	0	0	8	Mcf1B397	Deamidation (NQ)	N4:Deamidation (NQ):40.00
AFAASVWR	41.55	9064711	8	-0.2	4542427	21.57	13	F13:5068	22E069_MPI_Sample1_TrAspN.raw			2.07E5	3	0	0	3	Mcf1B397
LLMM(+15.99)EERP	41.54	10334937	8	0.8	5177545	16.85	10	F10:3125	22E069_MPI_Sample1_TrProAla.raw		2.42E6		9	0	9	0	Mcf1B397	Oxidation (M)	M4:Oxidation (M):33.98
QIGIQVSGQAP	41.52	10965876	11	-1.0	5493005	20.70	10	F10:4518	22E069_MPI_Sample1_TrProAla.raw		3.03E5		4	0	4	0	Mcf1B397
SYN(+.98)QFRP	41.20	9114137	7	-1.4	4567135	16.79	10	F10:2973	22E069_MPI_Sample1_TrProAla.raw		5.71E6		9	0	9	0	Mcf1B397	Deamidation (NQ)	N3:Deamidation (NQ):30.46
AQTDTLYQ	41.09	9384345	8	-0.5	4702243	2023-08-15	13	F13:2540	22E069_MPI_Sample1_TrAspN.raw			4.83E5	6	0	0	6	Mcf1B397
NAAFFEK	41.03	8254020	7	-0.7	4137080	17.22	13	F13:3301	22E069_MPI_Sample1_TrAspN.raw	1.57E6		1.01E7	10	4	0	6	Mcf1B397
SELQAYK	40.99	8374232	7	0.6	4197191	1998-11-01	1	F1:1185	22E069_MPI_Sample11.raw	1.07E6	9.04E5	3.33E6	19	5	4	10	Mcf1B397
SYNQ(+.98)FRP	40.94	9114137	7	-1.4	4567135	16.79	10	F10:2881	22E069_MPI_Sample1_TrProAla.raw		5.71E6		5	0	5	0	Mcf1B397	Deamidation (NQ)	Q4:Deamidation (NQ):15.91
LQ(+.98)EMQQSTLSVLAAQHFQ	40.90	20590044	18	2023-07-04	10305143	27.86	13	F13:7432	22E069_MPI_Sample1_TrAspN.raw			0	1	0	0	1	Mcf1B397	Deamidation (NQ)	Q2:Deamidation (NQ):25.20
LDRDILLYR	40.89	11756663	9	-1.2	5888397	21.60	1	F1:4895	22E069_MPI_Sample11.raw	1.03E6		1.98E6	9	4	0	5	Mcf1B397
QYLLEMPQDN(+.98)DYLSATPFGVM(+15.99)SVDGDK	40.56	30493572	27	-0.3	10174594	34.46	1	F1:9773	22E069_MPI_Sample11.raw	0			1	1	0	0	Mcf1B397	Deamidation (NQ); Oxidation (M)	N10:Deamidation (NQ):6.59;M21:Oxidation (M):23.14
SQYEQLAEQNRK	40.53	14927269	12	-0.7	4985826	1939-11-01	1	F1:1028	22E069_MPI_Sample11.raw	1.76E5			3	3	0	0
AAAPVN(+.98)PHAELGVGK	40.43	14307517	15	2023-08-01	4779254	2023-08-15	1	F1:2396	22E069_MPI_Sample11.raw	8.08E5		3.28E5	4	3	0	1	Mcf1B397	Deamidation (NQ)	N6:Deamidation (NQ):1000.00
PAIN(+.98)AYK	40.28	7764068	7	0.5	3892109	1970-12-01	13	F13:1610	22E069_MPI_Sample1_TrAspN.raw			2.54E5	2	0	0	2	Mcf1B397	Deamidation (NQ)	N4:Deamidation (NQ):1000.00
LLERN(+.98)HITPAGVLAPEYPR	40.24	21461533	19	0.1	5375457	21.60	1	F1:4924	22E069_MPI_Sample11.raw	5.9E5			5	5	0	0	Mcf1B397	Deamidation (NQ)	N5:Deamidation (NQ):1000.00
DQ(+.98)LQTLQK	40.23	9735080	8	-1.7	4877604	14.22	13	F13:2201	22E069_MPI_Sample1_TrAspN.raw			3.68E6	3	0	0	3	Mcf1B397	Deamidation (NQ)	Q2:Deamidation (NQ):80.00
EMLQ(+.98)MFDK	40.17	10414510	8	2023-06-02	5217341	24.59	1	F1:6130	22E069_MPI_Sample11.raw	2.88E6			3	3	0	0	Mcf1B397	Deamidation (NQ)	Q4:Deamidation (NQ):1000.00
QSSYHPDRDGLFVNIHELE	40.17	22550605	19	-0.6	7526937	24.21	10	F10:5783	22E069_MPI_Sample1_TrProAla.raw		1.69E6		6	0	6	0	Mcf1B397
LNQPDPYLIL	40.10	11846440	10	-0.3	5933291	33.62	13	F13:9450	22E069_MPI_Sample1_TrAspN.raw			1.77E6	3	0	0	3	Mcf1B397
Q(+.98)ILFHALR	40.00	9975709	8	1.0	4997932	21.13	10	F10:4639	22E069_MPI_Sample1_TrProAla.raw		2.69E5		6	0	6	0	Mcf1B397	Deamidation (NQ)	Q1:Deamidation (NQ):1000.00
LQEMQQSTLSVLAAQHFQMQD	39.92	24321465	21	-0.7	8117222	28.86	13	F13:7801	22E069_MPI_Sample1_TrAspN.raw		2.51E5	1.1E6	8	0	2	6	Mcf1B397
ALLGQAVK	39.79	7984963	8	-1.3	4002549	15.68	10	F10:2573	22E069_MPI_Sample1_TrProAla.raw		7.03E6		8	0	8	0	Mcf1B397
KPLN(+.98)ATTLR	39.72	10135869	9	-0.6	5078004	1981-12-01	10	F10:1513	22E069_MPI_Sample1_TrProAla.raw		8.8E5		2	0	2	0	Mcf1B397	Deamidation (NQ)	N4:Deamidation (NQ):1000.00
QSSYHPDRDGLFVNIHEL	39.61	21260181	18	-0.5	7096796	24.84	10	F10:5993	22E069_MPI_Sample1_TrProAla.raw		2.09E6		5	0	5	0	Mcf1B397
IVGGYTC(+57.02)AAN	39.51	10244647	10	-1.2	5132390	14.17	13	F13:2210	22E069_MPI_Sample1_TrAspN.raw			2.56E5	1	0	0	1		Carbamidomethylation	C7:Carbamidomethylation:1000.00
VLAPEYPR	39.50	9435127	8	0.7	4727639	2023-01-16	1	F1:2753	22E069_MPI_Sample11.raw	1.8E5			1	1	0	0	Mcf1B397
AAQHFQMQDNP	39.48	12855509	11	0.4	6437830	13.99	10	F10:1993	22E069_MPI_Sample1_TrProAla.raw		1.16E6		9	0	9	0	Mcf1B397
LEQQLTIQVADSTFSQ(+.98)K	39.36	19359789	17	2023-08-04	9690013	25.42	10	F10:6205	22E069_MPI_Sample1_TrProAla.raw		0		1	0	1	0	Mcf1B397	Deamidation (NQ)	Q16:Deamidation (NQ):0.00
LQEMQQSTLSVLAAQHFQ(+.98)MQ	39.36	23181035	20	2023-06-01	7737097	29.75	13	F13:8130	22E069_MPI_Sample1_TrAspN.raw			3.69E6	2	0	0	2	Mcf1B397	Deamidation (NQ)	Q18:Deamidation (NQ):14.04
FHALRPVA	39.21	9095184	8	-1.4	4557659	22.91	13	F13:5548	22E069_MPI_Sample1_TrAspN.raw			3.79E6	12	0	0	12	Mcf1B397
QQSTLSVLAAQHFQMQDNP	39.18	21420164	19	0.0	7150128	26.30	10	F10:6588	22E069_MPI_Sample1_TrProAla.raw		2.19E6		8	0	8	0	Mcf1B397
QILFHALR	39.14	9965869	8	-0.2	4993006	2023-01-20	10	F10:4223	22E069_MPI_Sample1_TrProAla.raw	3.9E6	8.1E6	1.51E6	19	3	8	8	Mcf1B397
KVPNQIGIQ	39.11	9955764	9	0.9	4987959	15.30	13	F13:2636	22E069_MPI_Sample1_TrAspN.raw			3.07E5	2	0	0	2	Mcf1B397
NFSFGTAAR	38.87	9694668	9	-1.5	4857399	18.97	10	F10:3879	22E069_MPI_Sample1_TrProAla.raw		70000		1	0	1	0	Mcf1B397
YFANYLVSE	38.85	11045127	9	0.3	5532638	27.78	10	F10:7225	22E069_MPI_Sample1_TrProAla.raw		6.94E6		8	0	8	0	Mcf1B397
AFVQQLVR	38.84	9595552	8	-1.1	4807844	21.89	10	F10:4871	22E069_MPI_Sample1_TrProAla.raw		7.4E5		2	0	2	0	Mcf1B397
EGADSIGKEM(+15.99)LQM(+15.99)FDK	38.78	18298175	16	-1.9	6109453	17.87	10	F10:3422	22E069_MPI_Sample1_TrProAla.raw		6.24E5		6	0	6	0	Mcf1B397	Oxidation (M)	M10:Oxidation (M):1000.00;M13:Oxidation (M):1000.00
QQ(+.98)MTDVPGTPAINAYK	38.78	17338295	16	-1.9	5789493	20.39	1	F1:4506	22E069_MPI_Sample11.raw	4.86E5		1.29E5	2	1	0	1	Mcf1B397	Deamidation (NQ)	Q2:Deamidation (NQ):0.00
QQM(+15.99)TDVPGTP	38.68	10884808	10	-1.8	5452467	2023-02-14	10	F10:2024	22E069_MPI_Sample1_TrProAla.raw		1.47E6		11	0	11	0	Mcf1B397	Oxidation (M)	M3:Oxidation (M):1000.00
SFGTAAR	38.65	7083555	7	2023-01-01	3551854	1969-10-01	13	F13:889	22E069_MPI_Sample1_TrAspN.raw	1.43E5	1.54E5	3.1E5	9	3	3	3	Mcf1B397
SYNQFRPDFKNDATR	38.63	18578757	15	2023-04-01	4654769	15.43	1	F1:2548	22E069_MPI_Sample11.raw	2.34E5			1	1	0	0	Mcf1B397
QLLGN(+.98)GRK	38.51	8855032	8	-0.1	4437588	1935-11-01	1	F1:1012	22E069_MPI_Sample11.raw	1.29E5	8.23E4	3.04E5	9	3	3	3	Mcf1B397	Deamidation (NQ)	N5:Deamidation (NQ):88.98
NDIMLIK	38.45	8454681	7	0.5	4237415	21.15	13	F13:4911	22E069_MPI_Sample1_TrAspN.raw			4.68E5	6	0	0	6
SLLQC(+57.02)LK	38.45	8604789	7	2023-02-01	4312473	2023-07-21	10	F10:4609	22E069_MPI_Sample1_TrProAla.raw		2.69E5		4	0	4	0		Carbamidomethylation	C5:Carbamidomethylation:1000.00
LQEMQQSTLSVLAAQ(+.98)HFQMQDNP	38.41	26442261	23	2023-06-01	8824174	29.43	10	F10:7641	22E069_MPI_Sample1_TrProAla.raw		0		1	0	1	0	Mcf1B397	Deamidation (NQ)	Q15:Deamidation (NQ):3.89
KVHVFDQ	38.40	8714552	7	-0.7	4367346	1936-12-01	10	F10:1431	22E069_MPI_Sample1_TrProAla.raw		4.63E4		1	0	1	0	Mcf1B397
SEPPSFR	38.37	8183922	7	-0.5	4102032	1967-12-01	1	F1:1348	22E069_MPI_Sample11.raw	7.61E7		6.84E7	54	26	0	28	Mcf1B397
LLM(+15.99)MEER	38.31	9364409	7	-0.5	4692274	15.89	10	F10:2641	22E069_MPI_Sample1_TrProAla.raw		1.38E6		2	0	2	0	Mcf1B397	Oxidation (M)	M3:Oxidation (M):27.96
GLVLIAFSQYLQQC(+57.02)PFDEHVK	38.13	24912568	21	0.5	8314266	35.33	13	F13:10013	22E069_MPI_Sample1_TrAspN.raw			3.82E5	5	0	0	5		Carbamidomethylation	C14:Carbamidomethylation:1000.00
NGYHSFFET	38.08	11004563	9	-1.4	5512347	22.94	10	F10:5267	22E069_MPI_Sample1_TrProAla.raw		5.65E5		10	0	10	0	Mcf1B397
EGIASFR	38.08	7783973	7	2023-01-01	3902064	16.20	13	F13:3061	22E069_MPI_Sample1_TrAspN.raw			7.12E6	4	0	0	4	P0AEW4|CPDA_ECOLI
LQEM(+15.99)QQSTLSVLAAQHFQM(+15.99)QDNP	38.02	26752319	23	-0.2	8927511	24.75	10	F10:5937	22E069_MPI_Sample1_TrProAla.raw		5.31E6		8	0	8	0	Mcf1B397	Oxidation (M)	M4:Oxidation (M):1000.00;M19:Oxidation (M):1000.00
FNM(+15.99)SPDER	38.01	10104127	8	-1.1	5062131	2015-10-01	1	F1:713	22E069_MPI_Sample11.raw	5.1E4		5.58E4	5	4	0	1	Mcf1B397	Oxidation (M)	M3:Oxidation (M):1000.00
N(+.98)GYHSFFET	37.95	11014403	9	2023-01-01	5517280	24.73	10	F10:5955	22E069_MPI_Sample1_TrProAla.raw		3.7E6		14	0	14	0	Mcf1B397	Deamidation (NQ)	N1:Deamidation (NQ):1000.00
NQIGIQVS	37.88	8574607	8	1.0	4297381	19.00	10	F10:3787	22E069_MPI_Sample1_TrProAla.raw		9.06E6		5	0	5	0	Mcf1B397
AQ(+.98)TDTLYQYNAA	37.71	13585990	12	2023-09-02	6803087	20.16	10	F10:4414	22E069_MPI_Sample1_TrProAla.raw		1.76E6		1	0	1	0	Mcf1B397	Deamidation (NQ)	Q2:Deamidation (NQ):23.52
SISISVAR	37.49	8314814	8	-0.3	4167479	16.78	13	F13:3188	22E069_MPI_Sample1_TrAspN.raw			1.98E5	2	0	0	2
LN(+.98)ATTLR	37.48	7884392	7	2023-04-01	3952274	14.72	10	F10:2314	22E069_MPI_Sample1_TrProAla.raw		5.69E6		16	0	16	0	Mcf1B397	Deamidation (NQ)	N2:Deamidation (NQ):1000.00
LNQPDPYLILN(+.98)TSSEEQAYRDGSYLIK	37.42	31275349	27	0.1	10435190	29.59	1	F1:8000	22E069_MPI_Sample11.raw	4.84E5			1	1	0	0	Mcf1B397	Deamidation (NQ)	N11:Deamidation (NQ):21.68
VLVM(+15.99)LGP	37.32	7434251	7	-0.4	3727197	25.55	10	F10:6284	22E069_MPI_Sample1_TrProAla.raw		3.36E5		5	0	5	0	Mcf1B397	Oxidation (M)	M4:Oxidation (M):1000.00
RLEQQLTIQ	37.17	11276299	9	-0.7	5648218	17.21	13	F13:3343	22E069_MPI_Sample1_TrAspN.raw		1.74E5	3.73E5	4	0	1	3	Mcf1B397
ERPGYIR	37.00	8894769	7	0.0	4457457	1936-10-01	13	F13:845	22E069_MPI_Sample1_TrAspN.raw			8.08E6	21	0	0	21	Mcf1B397
LSDLIN(+.98)QNA	36.72	9874872	9	0.9	4947513	20.51	10	F10:4534	22E069_MPI_Sample1_TrProAla.raw		1.62E6		1	0	1	0	Mcf1B397	Deamidation (NQ)	N6:Deamidation (NQ):0.00
MEERPGYIR	36.59	11495601	9	0.2	5757874	13.70	1	F1:1857	22E069_MPI_Sample11.raw	8.63E5		4.59E5	12	9	0	3	Mcf1B397
QLLGN(+.98)GR	36.46	7574082	7	-0.2	3797113	13.23	10	F10:1872	22E069_MPI_Sample1_TrProAla.raw	1.04E6	8.64E5	5.14E5	13	4	5	4	Mcf1B397	Deamidation (NQ)	N5:Deamidation (NQ):68.07
FFLEN(+.98)GR	36.33	8824235	7	0.3	4422192	21.86	10	F10:4842	22E069_MPI_Sample1_TrProAla.raw		9.69E5		7	0	7	0	Mcf1B397	Deamidation (NQ)	N5:Deamidation (NQ):1000.00
QDNDYLSATP	36.32	11224829	10	-0.2	5622486	19.42	10	F10:4031	22E069_MPI_Sample1_TrProAla.raw		1.56E6		7	0	7	0	Mcf1B397
ENEFVTIK	36.25	9785022	8	-1.7	4902575	18.55	10	F10:3671	22E069_MPI_Sample1_TrProAla.raw		2.31E5		2	0	2	0
ENEFVTLK	36.25	9785022	8	-1.7	4902575	18.55	10	F10:3671	22E069_MPI_Sample1_TrProAla.raw		2.31E5		2	0	2	0
LQEM(+15.99)QQSTLSVLAAQ(+.98)HFQM(+15.99)QDNP	36.25	26762161	23	-1.2	8930782	25.50	10	F10:6241	22E069_MPI_Sample1_TrProAla.raw		2.29E5		1	0	1	0	Mcf1B397	Oxidation (M); Deamidation (NQ)	M4:Oxidation (M):1000.00;Q15:Deamidation (NQ):7.77;M19:Oxidation (M):1000.00
NEQFINAAK	36.25	10335193	9	-1.0	5177664	14.25	10	F10:2074	22E069_MPI_Sample1_TrProAla.raw		1.43E5		1	0	1	0
LQEMQQSTLSVLAAQHFQM(+15.99)QDN(+.98)PVSVGDQLQTLQK	36.19	39569248	35	0.8	9902393	29.28	1	F1:7864	22E069_MPI_Sample11.raw	0			2	2	0	0	Mcf1B397	Oxidation (M); Deamidation (NQ)	M19:Oxidation (M):2.64;N22:Deamidation (NQ):0.00
QFRPDFK	36.15	9364817	7	0.2	4692482	17.38	1	F1:3278	22E069_MPI_Sample11.raw	2.18E6		2.09E6	24	10	0	14	Mcf1B397
QSSYHPDRDGLFVNIH	36.15	18838914	16	-0.3	9429526	19.61	13	F13:4319	22E069_MPI_Sample1_TrAspN.raw			5.88E6	3	0	0	3	Mcf1B397
VMSVDGDK	36.07	8493902	8	-0.6	4257021	2023-01-11	13	F13:1060	22E069_MPI_Sample1_TrAspN.raw		3.65E6	1.56E6	13	0	9	4	Mcf1B397
LQEMQQS	35.81	8623855	7	0.4	4322002	1931-11-01	10	F10:1042	22E069_MPI_Sample1_TrProAla.raw		6.3E4		2	0	2	0	Mcf1B397
ILFHALRP	35.78	9655811	8	0.5	4837980	21.66	10	F10:4782	22E069_MPI_Sample1_TrProAla.raw		2.77E6		3	0	3	0	Mcf1B397
FFLENGR	35.58	8814395	7	-0.7	4417267	20.73	10	F10:4526	22E069_MPI_Sample1_TrProAla.raw		2.27E5		6	0	6	0	Mcf1B397
QSTLSVLAAQHFQMQ(+.98)	35.46	16888192	15	-1.7	8454154	27.20	13	F13:7142	22E069_MPI_Sample1_TrAspN.raw			2.27E6	1	0	0	1	Mcf1B397	Deamidation (NQ)	Q15:Deamidation (NQ):0.00
AQHFQMQD	35.21	10034182	8	0.0	5027164	13.23	10	F10:1680	22E069_MPI_Sample1_TrProAla.raw		8.66E4		2	0	2	0	Mcf1B397
HALRPVA	35.16	7624500	7	0.4	3822324	2022-10-01	13	F13:737	22E069_MPI_Sample1_TrAspN.raw			2.22E7	13	0	0	13	Mcf1B397
EERPGYIR	35.07	10185195	8	0.8	5102675	1935-11-01	13	F13:1123	22E069_MPI_Sample1_TrAspN.raw	2.28E5		1.18E7	15	3	0	12	Mcf1B397
QYWQFQM(+15.99)	34.96	10454327	7	0.4	5237239	24.72	10	F10:5942	22E069_MPI_Sample1_TrProAla.raw		8.31E5		14	0	14	0	Mcf1B397	Oxidation (M)	M7:Oxidation (M):1000.00
RQQM(+15.99)TDVPG	34.73	10464814	9	0.1	5242480	2023-06-10	13	F13:693	22E069_MPI_Sample1_TrAspN.raw			2.41E5	4	0	0	4	Mcf1B397	Oxidation (M)	M4:Oxidation (M):1000.00
LLSN(+.98)EGR	34.48	7884028	7	0.4	3952088	2023-03-11	10	F10:955	22E069_MPI_Sample1_TrProAla.raw		2.46E4		1	0	1	0	Mcf1B397	Deamidation (NQ)	N4:Deamidation (NQ):1000.00
YDGVMAR	34.40	8103694	7	-2.3	4061910	16.18	1	F1:2852	22E069_MPI_Sample11.raw	6.95E5			9	9	0	0	Mcf1B397
Q(+.98)TEWFNMSP	34.36	11394594	9	2023-04-04	5707394	30.30	10	F10:7971	22E069_MPI_Sample1_TrProAla.raw		1.28E6		3	0	3	0	Mcf1B397	Deamidation (NQ)	Q1:Deamidation (NQ):68.87
AQTDTLYQ(+.98)YNAA	34.31	13585990	12	2023-09-02	6803087	20.16	10	F10:4403	22E069_MPI_Sample1_TrProAla.raw		1.76E6		1	0	1	0	Mcf1B397	Deamidation (NQ)	Q8:Deamidation (NQ):0.00
LLM(+15.99)M(+15.99)EER	34.22	9524358	7	-0.4	4772250	2026-11-01	10	F10:1017	22E069_MPI_Sample1_TrProAla.raw		1.23E5		3	0	3	0	Mcf1B397	Oxidation (M)	M3:Oxidation (M):1000.00;M4:Oxidation (M):1000.00
QSLEGTDVQ(+.98)LRP	34.22	13426729	12	2023-03-01	6723446	19.95	10	F10:4229	22E069_MPI_Sample1_TrProAla.raw		1.32E5		1	0	1	0	Mcf1B397	Deamidation (NQ)	Q9:Deamidation (NQ):0.00
N(+.98)QFRPDFK	34.01	10515087	8	2023-04-01	5267623	18.63	13	F13:3924	22E069_MPI_Sample1_TrAspN.raw			9.6E5	4	0	0	4	Mcf1B397	Deamidation (NQ)	N1:Deamidation (NQ):8.14
MM(+15.99)EERPGYIR	33.89	12965955	10	-0.9	4332054	2023-12-12	1	F1:1251	22E069_MPI_Sample11.raw	1.46E5			3	3	0	0	Mcf1B397	Oxidation (M)	M2:Oxidation (M):0.00
QYLLEM(+15.99)P	33.82	9084313	7	0.6	4552232	23.54	10	F10:5419	22E069_MPI_Sample1_TrProAla.raw		6.01E6		3	0	3	0	Mcf1B397	Oxidation (M)	M6:Oxidation (M):1000.00
ELLAPLY	33.77	8174585	7	0.7	4097368	30.83	13	F13:8520	22E069_MPI_Sample1_TrAspN.raw			5.12E5	7	0	0	7	Mcf1B397
LMMEERP	33.71	9044147	7	-0.4	4532144	15.60	10	F10:2563	22E069_MPI_Sample1_TrProAla.raw		1.62E6		12	0	12	0	Mcf1B397
LISEEDLS	33.63	9044389	8	2023-04-01	4532274	18.87	13	F13:4024	22E069_MPI_Sample1_TrAspN.raw			8.77E5	5	0	0	5	Mcf1B397
LQEM(+15.99)QQSTLSVLAAQ(+.98)HFQM(+15.99)Q	33.48	23500933	20	-0.5	7843713	25.36	13	F13:6555	22E069_MPI_Sample1_TrAspN.raw			2.75E5	1	0	0	1	Mcf1B397	Oxidation (M); Deamidation (NQ)	M4:Oxidation (M):1000.00;Q15:Deamidation (NQ):12.33;M19:Oxidation (M):1000.00
KQILFHA	33.45	8554966	7	-1.6	4287549	15.47	10	F10:2505	22E069_MPI_Sample1_TrProAla.raw		3.17E5		3	0	3	0	Mcf1B397
LLGN(+.98)GRK	33.38	7574446	7	-0.3	3797295	1930-11-01	13	F13:1109	22E069_MPI_Sample1_TrAspN.raw	2.32E5	1.42E5	5.28E5	10	3	4	3	Mcf1B397	Deamidation (NQ)	N4:Deamidation (NQ):1000.00
AINAYKQQLDR	33.37	13186993	11	-1.1	4405732	2029-12-01	10	F10:1372	22E069_MPI_Sample1_TrProAla.raw		1.15E5		3	0	3	0	Mcf1B397
AAQHFQM(+15.99)QDNP	33.24	13015459	11	-0.3	6517800	1943-10-01	10	F10:795	22E069_MPI_Sample1_TrProAla.raw		1.02E5		3	0	3	0	Mcf1B397	Oxidation (M)	M7:Oxidation (M):1000.00
QQSTLSVLAAQHFQM(+15.99)QDNP	33.18	21580112	19	-0.6	7203439	23.73	10	F10:5581	22E069_MPI_Sample1_TrProAla.raw		5.9E5		5	0	5	0	Mcf1B397	Oxidation (M)	M15:Oxidation (M):1000.00
YLIKDDK	33.14	8934858	7	0.5	4477504	13.38	1	F1:1725	22E069_MPI_Sample11.raw	5.01E5	3.31E5		7	2	5	0	Mcf1B397
LLILLLTGPQSLEGTDVQ(+.98)LRPMVE	33.13	26354507	24	0.2	8794910	39.24	13	F13:10903	22E069_MPI_Sample1_TrAspN.raw			2.63E4	1	0	0	1	Mcf1B397	Deamidation (NQ)	Q18:Deamidation (NQ):30.61
QQLDRDILL	32.95	11126189	9	0.9	5573172	24.81	10	F10:5939	22E069_MPI_Sample1_TrProAla.raw		3.84E6		5	0	5	0	Mcf1B397
DLPVNISLLMM(+15.99)EERPGYIR	32.94	22611548	19	-0.7	7547250	31.59	13	F13:8802	22E069_MPI_Sample1_TrAspN.raw			1.77E7	8	0	0	8	Mcf1B397	Oxidation (M)	M11:Oxidation (M):11.06
LGEHNIDVLE	32.82	11375665	10	-0.9	5697900	20.76	10	F10:4550	22E069_MPI_Sample1_TrProAla.raw		1.62E5		3	0	3	0
ADIASFR	32.69	7783973	7	-1.1	3902055	16.21	1	F1:2817	22E069_MPI_Sample11.raw	7.44E5			6	6	0	0	Mcf1B397
DFKN(+.98)DATR	32.51	9664406	8	-2.6	4842263	2022-10-01	10	F10:728	22E069_MPI_Sample1_TrProAla.raw		0		1	0	1	0	Mcf1B397	Deamidation (NQ)	N4:Deamidation (NQ):1000.00
SEEQAYR	32.43	8813879	7	0.2	4417013	1993-09-01	10	F10:639	22E069_MPI_Sample1_TrProAla.raw		7.58E4		1	0	1	0	Mcf1B397
MTHFDSTW	32.38	10234120	8	0.6	5127136	21.50	10	F10:4740	22E069_MPI_Sample1_TrProAla.raw		3.91E5		7	0	7	0	Mcf1B397
QYLLEMP	32.35	8924364	7	-1.0	4472250	30.83	10	F10:8048	22E069_MPI_Sample1_TrProAla.raw		1.75E7		7	0	7	0	Mcf1B397
LQEMQQSTLSVLAA	32.30	15177759	14	-0.6	7598948	27.81	13	F13:7433	22E069_MPI_Sample1_TrAspN.raw			3.81E5	1	0	0	1	Mcf1B397
AEIDQVK	32.26	8014232	7	0.1	4017189	1997-10-01	13	F13:1003	22E069_MPI_Sample1_TrAspN.raw			4.12E4	2	0	0	2	P33195|GCSP_ECOLI
DLPVNISLLM(+15.99)M(+15.99)EERPGYIR	32.06	22771497	19	-0.7	11395813	28.23	13	F13:7569	22E069_MPI_Sample1_TrAspN.raw			6.37E6	7	0	0	7	Mcf1B397	Oxidation (M)	M10:Oxidation (M):1000.00;M11:Oxidation (M):1000.00
QQLDRDIL	32.05	9995349	8	-1.2	5007741	19.98	10	F10:4190	22E069_MPI_Sample1_TrProAla.raw		2.9E6		3	0	3	0	Mcf1B397
N(+.98)QIGIQVS	31.99	8584447	8	0.0	4302296	19.89	10	F10:4204	22E069_MPI_Sample1_TrProAla.raw		4.58E5		1	0	1	0	Mcf1B397	Deamidation (NQ)	N1:Deamidation (NQ):9.34
QSSYHPDRDGLFVNIHE	31.87	20129340	17	-0.2	6719851	20.16	10	F10:4444	22E069_MPI_Sample1_TrProAla.raw		2.62E7		13	0	13	0	Mcf1B397
QYWQFQMAN(+.98)AA	31.83	13575760	11	-0.4	6797950	2023-03-29	10	F10:7505	22E069_MPI_Sample1_TrProAla.raw		3.23E5		4	0	4	0	Mcf1B397	Deamidation (NQ)	N9:Deamidation (NQ):101.94
DYLSATPFGVM	31.81	11995532	11	-0.6	6007835	35.07	13	F13:9968	22E069_MPI_Sample1_TrAspN.raw			2.52E5	1	0	0	1	Mcf1B397
LLILLLTGPQSLEGTDVQLRPM(+15.99)VEAALLSN	31.81	32197788	30	-0.1	10742667	39.02	13	F13:10874	22E069_MPI_Sample1_TrAspN.raw			2.16E5	3	0	0	3	Mcf1B397	Oxidation (M)	M22:Oxidation (M):1000.00
NQ(+.98)IGIQVS	31.68	8584447	8	0.0	4302296	19.89	10	F10:4228	22E069_MPI_Sample1_TrProAla.raw		4.58E5		7	0	7	0	Mcf1B397	Deamidation (NQ)	Q2:Deamidation (NQ):9.34
MLQMFDK	31.61	9114245	7	2023-01-01	4567200	24.00	10	F10:5679	22E069_MPI_Sample1_TrProAla.raw		3.29E5		4	0	4	0	Mcf1B397
LLM(+15.99)M(+15.99)EERP	31.32	10494885	8	-0.1	5257515	1995-12-01	10	F10:1573	22E069_MPI_Sample1_TrProAla.raw		1.17E6		4	0	4	0	Mcf1B397	Oxidation (M)	M3:Oxidation (M):1000.00;M4:Oxidation (M):1000.00
LLGQAVK	31.32	7274592	7	2023-01-01	3647373	13.28	10	F10:1704	22E069_MPI_Sample1_TrProAla.raw	4.34E5	1.63E6	4.2E5	18	6	9	3	Mcf1B397
QQLDRDILLY	31.30	12756823	10	-0.4	6388481	26.53	10	F10:6602	22E069_MPI_Sample1_TrProAla.raw		3.59E5		3	0	3	0	Mcf1B397
RQQMTDVP	30.99	9734651	8	0.5	4877401	13.34	10	F10:1931	22E069_MPI_Sample1_TrProAla.raw		6.17E6		7	0	7	0	Mcf1B397
KAQLLGN(+.98)GR	30.77	9565403	9	-1.0	4792769	1934-11-01	10	F10:1093	22E069_MPI_Sample1_TrProAla.raw		4.55E5		1	0	1	0	Mcf1B397	Deamidation (NQ)	N7:Deamidation (NQ):64.94
[truncated: 141 more rows]

## Sheet: Supplementary Figure 6a
Supplementary Figure 6a		ITC measurements of binding affinities by titrating TccC3 (25 µM) with NAD+ (2.2 mM). The data was analyzed using the MicroCal PEAQ-ITC Analysis software by applying a one-site-binding fit
DP_X	DP_Y	Baseline_X	Baseline_Y	Fit_X	Fit_Y	NDH_X	NDH_Y
0.083333	9.90854	0.083333	9.90609	0.16826	-3.12822	1.44053	-2.3379
0.1	9.90787	0.183433	9.9047	1.44053	-2.32327	2.73086	-1.4194
0.116667	9.90732	0.283533	9.90332	2.73086	-1.45562	4.03926	-0.995994
0.133333	9.90682	0.383633	9.90198	4.03926	-0.99333	5.36573	-0.669325
0.15	9.9064	0.483733	9.90068	5.36573	-0.720373	6.71026	-0.621361
0.166667	9.90597	0.583832	9.89937	6.71026	-0.546697	8.07285	-0.484241
0.183333	9.90551	0.683932	9.89801	8.07285	-0.429776	9.45351	-0.367392
0.2	9.9051	0.784032	9.8965	9.45351	-0.347522	10.8522	-0.291597
0.216667	9.90444	0.884132	9.8948	10.8522	-0.287582	12.269	-0.176947
0.233333	9.90376	0.984232	9.89286	12.269	-0.242626	13.7039	-0.218532
0.25	9.90291	1.08433	9.89071	13.7039	-0.208088	15.1568	-0.139402
0.266667	9.90229	1.18443	9.88838	15.1568	-0.181006	16.6278	-0.173201
0.283333	9.90167	1.28453	9.88591	16.6278	-0.159398
0.3	9.90113	1.38463	9.88335
0.316667	9.90045	1.48473	9.88073
0.333333	9.89952	1.58483	9.87811
0.35	9.8989	1.68493	9.87552
0.366667	9.89907	1.78503	9.87301
0.383333	9.89899	1.88513	9.87062
0.4	9.89911	1.98523	9.86839
0.416667	9.89906	2.08533	9.86639
0.433333	9.89873	2.18543	9.8647
0.45	9.89844	2.28553	9.86336
0.466667	9.89808	2.38563	9.86243
0.483333	9.89792	2.48573	9.86189
0.5	9.89776	2.58583	9.86171
0.516667	9.89792	2.68593	9.86181
0.533333	9.89813	2.78603	9.86208
0.55	9.89834	2.88613	9.86234
0.566667	9.89848	2.98623	9.8624
0.583333	9.89897	3.08633	9.86211
0.6	9.89901	3.18643	9.86139
0.616667	9.89901	3.28653	9.86022
0.633333	9.899	3.38663	9.85863
0.65	9.89884	3.48673	9.85667
0.666667	9.89886	3.58683	9.85439
0.683333	9.89883	3.68693	9.85184
0.7	9.89873	3.78703	9.84909
0.716667	9.89904	3.88713	9.84618
0.733333	9.89876	3.98723	9.84319
0.75	9.89892	4.08732	9.84015
0.766667	9.89929	4.18743	9.83714
0.783333	9.89947	4.28752	9.83421
0.8	9.8991	4.38762	9.83141
0.816667	9.89876	4.48773	9.82881
0.833333	9.89855	4.58782	9.82646
0.85	9.89854	4.68792	9.82441
0.866667	9.89831	4.78802	9.82273
0.883333	9.89819	4.88812	9.82146
0.9	9.89811	4.98822	9.82067
0.916667	9.89815	5.08832	9.82032
0.933333	9.89748	5.18842	9.82035
0.95	9.89776	5.28852	9.8206
0.966667	9.89734	5.38862	9.82089
0.983333	9.89764	5.48872	9.82106
1	9.8985	5.58882	9.82102
1.01667	9.89839	5.68892	9.8207
1.03333	9.89752	5.78902	9.82011
1.05	9.85566	5.88912	9.81925
1.06667	9.81793	5.98922	9.81816
1.08333	9.80037	6.08932	9.81687
1.1	9.7831	6.18942	9.81542
1.11667	9.76993	6.28952	9.81383
1.13333	9.76945	6.38962	9.81213
1.15	9.77733	6.48972	9.81034
1.16667	9.79253	6.58982	9.80851
1.18333	9.80657	6.68992	9.80666
1.2	9.81852	6.79002	9.80482
1.21667	9.82189	6.89012	9.80301
1.23333	9.8353	6.99022	9.80127
1.25	9.84616	7.09032	9.79963
1.26667	9.85583	7.19042	9.79813
1.28333	9.86499	7.29052	9.79686
1.3	9.87037	7.39062	9.79592
1.31667	9.87186	7.49072	9.7954
1.33333	9.87178	7.59082	9.79539
1.35	9.8723	7.69092	9.79591
1.36667	9.87287	7.79102	9.79697
1.38333	9.87337	7.89112	9.79854
1.4	9.87368	7.99122	9.80056
1.41667	9.87385	8.09132	9.80293
1.43333	9.87397	8.19142	9.80556
1.45	9.87404	8.29152	9.80839
1.46667	9.87399	8.39162	9.8114
1.48333	9.87391	8.49172	9.81454
1.5	9.87378	8.59182	9.81772
1.51667	9.87389	8.69192	9.82085
1.53333	9.87397	8.79202	9.82384
1.55	9.8739	8.89212	9.82659
1.56667	9.87388	8.99222	9.82899
1.58333	9.87381	9.09231	9.83097
1.6	9.87356	9.19242	9.83241
1.61667	9.87338	9.29251	9.83323
1.63333	9.87367	9.39261	9.83341
1.65	9.87376	9.49272	9.83297
1.66667	9.87369	9.59281	9.832
1.68333	9.87371	9.69291	9.83061
1.7	9.87363	9.79301	9.82893
1.71667	9.87372	9.89311	9.82707
1.73333	9.87364	9.99321	9.82509
1.75	9.87353	10.0933	9.82307
1.76667	9.87352	10.1934	9.82105
1.78333	9.87372	10.2935	9.8191
1.8	9.8738	10.3936	9.8173
1.81667	9.87368	10.4937	9.81574
1.83333	9.87355	10.5938	9.81448
1.85	9.87315	10.6939	9.81357
1.86667	9.87289	10.794	9.81302
1.88333	9.87248	10.8941	9.81286
1.9	9.872	10.9942	9.81308
1.91667	9.87142	11.0943	9.81364
1.93333	9.87095	11.1944	9.81447
1.95	9.87063	11.2945	9.81552
1.96667	9.87008	11.3946	9.81671
1.98333	9.86955	11.4947	9.81797
2	9.86911	11.5948	9.81924
2.01667	9.86847	11.6949	9.82045
2.03333	9.86766	11.795	9.82154
2.05	9.86687	11.8951	9.82243
2.06667	9.86606	11.9952	9.82306
2.08333	9.86531	12.0953	9.8234
2.1	9.86462	12.1954	9.82346
2.11667	9.86422	12.2955	9.82328
2.13333	9.86365	12.3956	9.82298
2.15	9.86329	12.4957	9.82268
2.16667	9.86308	12.5958	9.82246
2.18333	9.86301	12.6959	9.8224
2.2	9.86253	12.796	9.8225
2.21667	9.86199	12.8961	9.82274
2.23333	9.86146	12.9962	9.823
2.25	9.86073	13.0963	9.82319
2.26667	9.86021	13.1964	9.82326
2.28333	9.86019	13.2965	9.82326
2.3	9.86027	13.3966	9.82324
2.31667	9.86034	13.4967	9.82322
2.33333	9.8602	13.5968	9.8232
2.35	9.86	13.6969	9.82317
2.36667	9.85967	13.797	9.82312
2.38333	9.85914	13.8971	9.82305
2.4	9.85914	13.9972	9.82292
2.41667	9.85907	14.0973	9.82275
2.43333	9.85905	14.1974	9.8225
2.45	9.85885	14.2975	9.82219
2.46667	9.85887	14.3976	9.82178
2.48333	9.85892	14.4977	9.82128
2.5	9.85914	14.5978	9.82066
2.51667	9.85921	14.6979	9.81992
2.53333	9.85927	14.798	9.81906
2.55	9.85892	14.8981	9.81813
2.56667	9.85882	14.9982	9.81722
2.58333	9.85885	15.0983	9.81647
2.6	9.85874	15.1984	9.81599
2.61667	9.85844	15.2985	9.81588
2.63333	9.85795	15.3986	9.81614
2.65	9.85767	15.4987	9.81675
2.66667	9.8576	15.5988	9.81762
2.68333	9.85784	15.6989	9.81861
2.7	9.85768	15.799	9.81964
2.71667	9.85741	15.8991	9.82066
2.73333	9.85684	15.9992	9.82164
2.75	9.85621	16.0993	9.8226
2.76667	9.8563	16.1994	9.82351
2.78333	9.85841	16.2995	9.82437
2.8	9.85981	16.3996	9.82517
2.81667	9.86163	16.4997	9.82589
2.83333	9.86347	16.5998	9.82655
2.85	9.86531	16.6999	9.82711
2.86667	9.86643	16.8	9.82758
2.88333	9.86693	16.9001	9.82794
2.9	9.86711	17.0002	9.82821
2.91667	9.86723	17.1003	9.82839
2.93333	9.86774	17.2004	9.8285
2.95	9.86811	17.3005	9.82855
2.96667	9.8685	17.4006	9.82859
2.98333	9.86882	17.5007	9.82864
3	9.86892	17.6008	9.82872
3.01667	9.86872	17.7009	9.82885
3.03333	9.86806	17.801	9.82894
3.05	9.8676	17.9011	9.82895
3.06667	9.86748	18.0012	9.82882
3.08333	9.8672	18.1013	9.82854
3.1	9.86709	18.2014	9.82814
3.11667	9.86678	18.3015	9.82769
3.13333	9.86614	18.4016	9.82726
3.15	9.86597	18.5017	9.82692
3.16667	9.8656	18.6018	9.82667
3.18333	9.86481	18.7019	9.82651
3.2	9.86427	18.802	9.82643
3.21667	9.86351	18.9021	9.82643
3.23333	9.86259	19.0022	9.8265
3.25	9.86202	19.1023	9.82664
3.26667	9.86166	19.2024	9.82684
3.28333	9.86154	19.3025	9.82709
3.3	9.86133	19.4026	9.8274
3.31667	9.86091	19.5027	9.82774
3.33333	9.86077	19.6028	9.82813
3.35	9.86046	19.7029	9.82855
3.36667	9.85996	19.803	9.82899
3.38333	9.85941	19.9031	9.82946
3.4	9.85876	20.0032	9.82996
3.41667	9.85824	20.1033	9.83053
3.43333	9.85833	20.2034	9.83118
3.45	9.85844	20.3035	9.83193
3.46667	9.85796	20.4036	9.83276
3.48333	9.85726	20.5037	9.83366
3.5	9.85694	20.6038	9.83462
3.51667	9.85726	20.7039	9.83564
3.53333	9.84631	20.804	9.83672
3.55	9.74983	20.9041	9.83788
3.56667	9.60033	21.0042	9.83909
3.58333	9.42382	21.1043	9.84033
3.6	9.21917	21.2044	9.84158
3.61667	9.00987	21.3045	9.8428
3.63333	8.81996	21.4046	9.84397
3.65	8.70389	21.5047	9.84504
3.66667	8.66575	21.6048	9.846
3.68333	8.6941	21.7049	9.84682
3.7	8.77714	21.805	9.84746
3.71667	8.89019	21.9051	9.84789
3.73333	9.01939	22.0052	9.84808
3.75	9.14571	22.1053	9.84802
3.76667	9.25438	22.2054	9.84768
3.78333	9.34585	22.3055	9.84713
3.8	9.42095	22.4056	9.84645
3.81667	9.4812	22.5057	9.84578
3.83333	9.53042	22.6058	9.84521
3.85	9.57225	22.7059	9.84485
3.86667	9.60584	22.806	9.84479
3.88333	9.6346	22.9061	9.84513
3.9	9.65929	23.0062	9.84589
3.91667	9.67779	23.1063	9.84705
3.93333	9.69453	23.2064	9.84853
3.95	9.71294	23.3065	9.85021
3.96667	9.72898	23.4066	9.85196
3.98333	9.73856	23.5067	9.85371
4	9.75109	23.6068	9.85544
4.01667	9.75982	23.7069	9.85715
4.03333	9.76639	23.807	9.85886
4.05	9.77353	23.9071	9.86055
4.06667	9.77761	24.0072	9.86225
4.08333	9.77875	24.1073	9.86395
4.1	9.78383	24.2074	9.86565
4.11667	9.7897	24.3075	9.86737
4.13333	9.79242	24.4076	9.8691
4.15	9.79488	24.5077	9.87086
4.16667	9.79953	24.6078	9.87266
4.18333	9.80015	24.7079	9.87453
4.2	9.80094	24.808	9.87644
4.21667	9.80131	24.9081	9.87837
4.23333	9.8024	25.0082	9.88026
4.25	9.80359	25.1083	9.8821
4.26667	9.80439	25.2084	9.88386
4.28333	9.8053	25.3085	9.88552
4.3	9.80672	25.4086	9.88705
4.31667	9.80802	25.5087	9.88844
4.33333	9.80992	25.6088	9.88967
4.35	9.81153	25.7089	9.89075
4.36667	9.81373	25.809	9.89173
4.38333	9.81783	25.9091	9.89267
4.4	9.8196	26.0092	9.89358
4.41667	9.81832	26.1093	9.89444
4.43333	9.81712	26.2094	9.89522
4.45	9.8169	26.3095	9.89589
4.46667	9.81698	26.4096	9.89641
4.48333	9.81699	26.5097	9.89674
4.5	9.81675	26.6098	9.89685
4.51667	9.81664	26.7099	9.89671
4.53333	9.8167	26.81	9.89628
4.55	9.81673	26.9101	9.89554
4.56667	9.81654	27.0102	9.89453
4.58333	9.81649	27.1103	9.89332
4.6	9.81672	27.2104	9.89203
4.61667	9.81705	27.3105	9.89078
4.63333	9.81729	27.4106	9.8897
4.65	9.81749	27.5107	9.88888
4.66667	9.81751	27.6108	9.88836
4.68333	9.81775	27.7109	9.88815
4.7	9.81779	27.811	9.88825
4.71667	9.81785	27.9111	9.88861
4.73333	9.81789	28.0112	9.8892
4.75	9.81795	28.1113	9.88995
4.76667	9.81775	28.2114	9.89081
4.78333	9.81778	28.3115	9.89175
4.8	9.81768	28.4116	9.89273
4.81667	9.81772	28.5117	9.89373
4.83333	9.81763	28.6118	9.89473
4.85	9.81743	28.7119	9.89572
4.86667	9.81714	28.812	9.89668
4.88333	9.81703	28.9121	9.89759
4.9	9.81672	29.0122	9.89844
4.91667	9.81637	29.1123	9.89921
4.93333	9.81631	29.2124	9.89988
4.95	9.81614	29.3125	9.90043
4.96667	9.81576	29.4126	9.90083
4.98333	9.81565	29.5127	9.90104
5	9.81538	29.6128	9.90102
5.01667	9.81494	29.7129	9.90079
5.03333	9.8148	29.813	9.90039
5.05	9.81474	29.9131	9.89989
5.06667	9.81447	30.0132	9.89934
5.08333	9.81442	30.1133	9.89878
5.1	9.81431	30.2134	9.89823
5.11667	9.81425	30.3135	9.89771
5.13333	9.81418	30.4136	9.89722
5.15	9.81374	30.5137	9.89679
5.16667	9.81338	30.6138	9.89644
5.18333	9.81417	30.7139	9.89619
5.2	9.81707	30.814	9.89605
5.21667	9.81959	30.9141	9.89603
5.23333	9.82225	31.0142	9.89611
5.25	9.82313	31.1143	9.89629
5.26667	9.82348	31.2144	9.89654
5.28333	9.82425	31.3145	9.89685
5.3	9.8246	31.4146	9.8972
5.31667	9.82455	31.5147	9.89756
5.33333	9.82522	31.6148	9.89792
5.35	9.82536	31.7149	9.89826
5.36667	9.82538	31.815	9.89855
5.38333	9.8255	31.9151	9.89878
5.4	9.82535	32.0152	9.89893
5.41667	9.82509	32.1153	9.89898
5.43333	9.82515	32.2154	9.89892
5.45	9.82517	32.3155	9.89876
5.46667	9.82512	32.4156	9.89851
5.48333	9.8251	32.5157	9.89817
5.5	9.82506	32.6158	9.89777
5.51667	9.82481	32.7159	9.8973
5.53333	9.82459	32.816	9.89682
5.55	9.82472	32.9161	9.89633
5.56667	9.82436	33.0162	9.89589
5.58333	9.82399	33.1163	9.89549
5.6	9.82392	33.2164	9.89514
5.61667	9.82375	33.3165	9.8948
5.63333	9.82363	33.4166	9.89446
5.65	9.82341	33.5167	9.89411
5.66667	9.82321
5.68333	9.82304
5.7	9.82304
5.71667	9.82288
5.73333	9.82249
5.75	9.82219
5.76667	9.82184
5.78333	9.82129
5.8	9.82083
5.81667	9.82042
5.83333	9.82015
5.85	9.81992
5.86667	9.81982
5.88333	9.8195
5.9	9.81887
5.91667	9.81839
5.93333	9.81788
5.95	9.81736
5.96667	9.81655
5.98333	9.81695
6	9.81848
6.01667	9.81904
6.03333	9.81539
6.05	9.76158
6.06667	9.66838
6.08333	9.55471
6.1	9.42459
6.11667	9.28539
6.13333	9.15996
6.15	9.0778
6.16667	9.05004
6.18333	9.06192
6.2	9.11236
6.21667	9.19041
6.23333	9.27458
6.25	9.35627
6.26667	9.42666
6.28333	9.48485
6.3	9.539
6.31667	9.57652
6.33333	9.6119
6.35	9.64132
6.36667	9.66201
6.38333	9.68308
6.4	9.70182
6.41667	9.71814
6.43333	9.729
6.45	9.74001
6.46667	9.75127
6.48333	9.75658
6.5	9.76004
6.51667	9.7649
6.53333	9.77375
6.55	9.77886
6.56667	9.78381
6.58333	9.7858
6.6	9.78767
6.61667	9.78891
6.63333	9.79025
6.65	9.79154
6.66667	9.79245
6.68333	9.7937
6.7	9.79502
6.71667	9.79581
6.73333	9.79641
6.75	9.79723
6.76667	9.79808
6.78333	9.79833
6.8	9.79911
6.81667	9.79981
6.83333	9.80026
6.85	9.80091
6.86667	9.80101
6.88333	9.80136
6.9	9.80209
6.91667	9.80259
6.93333	9.80295
6.95	9.80242
6.96667	9.80208
6.98333	9.8021
7	9.80263
7.01667	9.80257
7.03333	9.80265
7.05	9.80287
7.06667	9.80311
7.08333	9.80287
7.1	9.80234
7.11667	9.80171
7.13333	9.80146
7.15	9.80124
7.16667	9.80146
7.18333	9.80159
7.2	9.80143
7.21667	9.80098
7.23333	9.79984
7.25	9.79756
7.26667	9.79629
7.28333	9.79568
7.3	9.79529
7.31667	9.79498
7.33333	9.79439
7.35	9.7941
7.36667	9.79374
7.38333	9.79326
7.4	9.79296
7.41667	9.79282
7.43333	9.7928
7.45	9.79283
7.46667	9.79286
7.48333	9.79279
7.5	9.79273
7.51667	9.7926
7.53333	9.79295
7.55	9.79339
7.56667	9.79347
7.58333	9.79337
7.6	9.79301
7.61667	9.79291
7.63333	9.79296
7.65	9.7929
7.66667	9.793
7.68333	9.79323
7.7	9.79324
7.71667	9.79336
7.73333	9.79343
7.75	9.7933
7.76667	9.79352
7.78333	9.79374
7.8	9.79399
7.81667	9.79438
7.83333	9.79458
7.85	9.79494
7.86667	9.79541
7.88333	9.79598
7.9	9.79648
7.91667	9.79742
7.93333	9.79796
7.95	9.79873
7.96667	9.79956
7.98333	9.80048
8	9.80126
8.01667	9.80217
8.03333	9.80286
8.05	9.80399
8.06667	9.80571
8.08333	9.80632
8.1	9.80603
8.11667	9.80659
8.13333	9.80748
8.15	9.80754
8.16667	9.80751
8.18333	9.80746
8.2	9.8073
8.21667	9.80762
8.23333	9.80767
8.25	9.80757
8.26667	9.80737
8.28333	9.80706
8.3	9.80731
8.31667	9.80748
8.33333	9.80735
8.35	9.80759
8.36667	9.80789
8.38333	9.80801
8.4	9.80811
8.41667	9.80843
8.43333	9.80817
8.45	9.80816
8.46667	9.80871
8.48333	9.80988
8.5	9.81086
8.51667	9.81026
8.53333	9.8099
8.55	9.77337
8.56667	9.70179
8.58333	9.6213
8.6	9.52637
8.61667	9.42831
8.63333	9.34288
8.65	9.2955
8.66667	9.28607
8.68333	9.30107
8.7	9.33975
8.71667	9.39017
8.73333	9.44258
8.75	9.49966
8.76667	9.5522
8.78333	9.59386
8.8	9.63021
8.81667	9.65929
8.83333	9.67999
8.85	9.69658
8.86667	9.7113
8.88333	9.72218
8.9	9.73363
8.91667	9.73919
8.93333	9.7467
8.95	9.75984
8.96667	9.77189
8.98333	9.78725
9	9.80215
9.01667	9.80897
9.03333	9.81617
9.05	9.82451
9.06667	9.82711
9.08333	9.82892
9.1	9.83111
9.11667	9.83385
9.13333	9.83632
9.15	9.83779
9.16667	9.83872
9.18333	9.83883
9.2	9.83875
9.21667	9.83859
9.23333	9.83829
9.25	9.83842
9.26667	9.83861
9.28333	9.83846
9.3	9.83814
9.31667	9.83794
9.33333	9.83793
9.35	9.83776
9.36667	9.83759
9.38333	9.8374
9.4	9.83728
9.41667	9.83701
9.43333	9.8368
9.45	9.83662
9.46667	9.83636
9.48333	9.83614
9.5	9.83604
9.51667	9.83563
9.53333	9.83502
9.55	9.83424
9.56667	9.83373
9.58333	9.833
9.6	9.83222
9.61667	9.83131
9.63333	9.83029
9.65	9.82972
9.66667	9.82926
9.68333	9.82881
9.7	9.82844
9.71667	9.82815
9.73333	9.82772
9.75	9.82723
9.76667	9.82702
9.78333	9.82662
9.8	9.82645
9.81667	9.82636
9.83333	9.82646
9.85	9.82639
9.86667	9.82636
9.88333	9.8263
9.9	9.82612
9.91667	9.82581
9.93333	9.82551
9.95	9.82525
9.96667	9.82505
9.98333	9.82482
10	9.82468
10.0167	9.82456
10.0333	9.82423
10.05	9.82396
10.0667	9.82376
10.0833	9.82362
10.1	9.82335
10.1167	9.82303
10.1333	9.82282
10.15	9.82259
10.1667	9.82259
10.1833	9.82239
10.2	9.82199
10.2167	9.82147
10.2333	9.82126
10.25	9.82124
10.2667	9.82111
10.2833	9.82084
10.3	9.82048
10.3167	9.82011
10.3333	9.81973
10.35	9.81849
10.3667	9.81726
10.3833	9.81632
10.4	9.81539
10.4167	9.81483
10.4333	9.81465
10.45	9.81416
10.4667	9.8136
10.4833	9.81289
10.5	9.81228
10.5167	9.81213
10.5333	9.81189
10.55	9.8117
10.5667	9.8118
10.5833	9.81216
10.6	9.8125
10.6167	9.81292
10.6333	9.81364
10.65	9.81409
10.6667	9.81412
10.6833	9.81416
10.7	9.81425
10.7167	9.81397
10.7333	9.81392
10.75	9.81389
10.7667	9.81332
10.7833	9.81269
10.8	9.81211
10.8167	9.8117
10.8333	9.81099
10.85	9.81042
10.8667	9.80966
10.8833	9.80857
10.9	9.80766
10.9167	9.80674
10.9333	9.80574
10.95	9.80465
10.9667	9.80378
10.9833	9.80334
11	9.80184
11.0167	9.80377
11.0333	9.80451
11.05	9.77246
11.0667	9.71579
11.0833	9.65287
11.1	9.58939
11.1167	9.52585
11.1333	9.4729
11.15	9.44508
11.1667	9.43803
11.1833	9.45156
11.2	9.48377
11.2167	9.52139
11.2333	9.56265
11.25	9.60022
11.2667	9.63693
11.2833	9.66896
11.3	9.69394
11.3167	9.71129
11.3333	9.72194
11.35	9.73275
11.3667	9.74303
11.3833	9.75297
11.4	9.7645
11.4167	9.77656
11.4333	9.78621
11.45	9.79422
11.4667	9.80022
11.4833	9.80372
11.5	9.80928
11.5167	9.81371
11.5333	9.81511
11.55	9.81592
11.5667	9.81775
11.5833	9.81926
11.6	9.82144
11.6167	9.82171
11.6333	9.8218
11.65	9.82205
11.6667	9.82227
11.6833	9.82304
11.7	9.8237
11.7167	9.82404
11.7333	9.82461
11.75	9.82485
11.7667	9.82517
11.7833	9.82553
11.8	9.8255
11.8167	9.82526
11.8333	9.82498
11.85	9.825
11.8667	9.82512
11.8833	9.82525
11.9	9.82555
11.9167	9.82598
11.9333	9.82621
11.95	9.82633
11.9667	9.82612
11.9833	9.82602
12	9.82584
12.0167	9.82594
12.0333	9.82655
12.05	9.82728
12.0667	9.82785
12.0833	9.82808
12.1	9.82822
12.1167	9.82832
12.1333	9.82825
12.15	9.82835
12.1667	9.82807
12.1833	9.82773
12.2	9.82753
12.2167	9.82717
12.2333	9.82648
12.25	9.82556
12.2667	9.82476
12.2833	9.82391
12.3	9.8237
12.3167	9.82354
12.3333	9.82295
12.35	9.82222
12.3667	9.82131
12.3833	9.82074
12.4	9.82067
12.4167	9.82055
12.4333	9.82048
12.45	9.82019
12.4667	9.82018
12.4833	9.82048
12.5	9.82039
12.5167	9.82044
12.5333	9.82007
12.55	9.81977
12.5667	9.81994
12.5833	9.81942
12.6	9.81908
12.6167	9.81898
12.6333	9.81874
12.65	9.81869
12.6667	9.81838
12.6833	9.81819
12.7	9.81774
12.7167	9.81759
12.7333	9.81705
12.75	9.81636
12.7667	9.81619
12.7833	9.81625
12.8	9.81609
12.8167	9.81562
12.8333	9.81486
12.85	9.81457
12.8667	9.81702
12.8833	9.8229
12.9	9.82656
12.9167	9.82748
12.9333	9.82866
12.95	9.82932
12.9667	9.83009
12.9833	9.83044
13	9.83008
13.0167	9.82946
13.0333	9.829
13.05	9.82916
13.0667	9.8291
13.0833	9.8285
13.1	9.82798
13.1167	9.82762
13.1333	9.82706
13.15	9.82654
13.1667	9.82599
13.1833	9.82524
13.2	9.82438
13.2167	9.8235
13.2333	9.8227
13.25	9.82223
13.2667	9.82165
13.2833	9.82124
13.3	9.82093
13.3167	9.82101
13.3333	9.82116
13.35	9.82117
13.3667	9.82093
13.3833	9.82046
13.4	9.82003
13.4167	9.81978
13.4333	9.81994
13.45	9.8206
13.4667	9.82121
13.4833	9.82228
13.5	9.82208
13.5167	9.82121
13.5333	9.82049
13.55	9.80716
13.5667	9.76588
13.5833	9.72019
13.6	9.66586
13.6167	9.60933
13.6333	9.55891
13.65	9.52964
13.6667	9.52195
13.6833	9.53108
13.7	9.55514
13.7167	9.58734
13.7333	9.61864
13.75	9.65066
13.7667	9.67932
13.7833	9.70465
13.8	9.72116
13.8167	9.73508
13.8333	9.74633
13.85	9.75343
13.8667	9.76239
13.8833	9.7684
13.9	9.77571
13.9167	9.7784
13.9333	9.78177
13.95	9.78456
13.9667	9.78746
13.9833	9.79007
14	9.7919
14.0167	9.79311
14.0333	9.79439
14.05	9.79585
14.0667	9.79703
14.0833	9.79841
14.1	9.79996
14.1167	9.80105
14.1333	9.80187
14.15	9.80315
14.1667	9.80455
14.1833	9.80571
14.2	9.80689
14.2167	9.80816
14.2333	9.80919
14.25	9.81033
14.2667	9.81146
14.2833	9.81187
14.3	9.81128
14.3167	9.81088
14.3333	9.81105
14.35	9.8116
14.3667	9.81148
14.3833	9.81148
14.4	9.81152
14.4167	9.81141
14.4333	9.81166
14.45	9.81177
14.4667	9.81159
14.4833	9.81155
14.5	9.81164
14.5167	9.81155
14.5333	9.81197
14.55	9.81234
14.5667	9.81248
14.5833	9.81272
14.6	9.81344
14.6167	9.81319
14.6333	9.81378
14.65	9.8197
14.6667	9.82438
14.6833	9.82557
14.7	9.82535
14.7167	9.82563
14.7333	9.82593
14.75	9.82523
14.7667	9.82455
14.7833	9.8242
14.8	9.82374
14.8167	9.82281
14.8333	9.82207
14.85	9.82163
14.8667	9.82113
14.8833	9.82051
14.9	9.81995
14.9167	9.81932
14.9333	9.81886
14.95	9.81809
14.9667	9.81728
14.9833	9.8167
15	9.81632
15.0167	9.8158
15.0333	9.81529
15.05	9.81499
15.0667	9.81469
15.0833	9.81431
15.1	9.81377
15.1167	9.81343
15.1333	9.81294
15.15	9.81249
15.1667	9.81209
15.1833	9.81168
15.2	9.81135
15.2167	9.81114
15.2333	9.81094
15.25	9.81061
15.2667	9.81044
15.2833	9.81042
15.3	9.81047
15.3167	9.81046
15.3333	9.8105
15.35	9.81073
15.3667	9.8109
15.3833	9.8112
15.4	9.81152
15.4167	9.81195
15.4333	9.8123
15.45	9.8129
15.4667	9.81354
15.4833	9.81412
15.5	9.81477
15.5167	9.81547
15.5333	9.81622
15.55	9.81667
15.5667	9.81753
15.5833	9.81833
15.6	9.81896
15.6167	9.81986
15.6333	9.82045
15.65	9.82116
15.6667	9.82189
15.6833	9.82248
15.7	9.82452
15.7167	9.82487
15.7333	9.82433
15.75	9.82372
15.7667	9.82328
15.7833	9.82304
15.8	9.82289
15.8167	9.82262
15.8333	9.82199
15.85	9.82181
15.8667	9.82151
15.8833	9.82077
15.9	9.82033
15.9167	9.82002
15.9333	9.81982
15.95	9.8195
15.9667	9.81883
15.9833	9.81762
16	9.81662
16.0167	9.81844
16.0333	9.81529
16.05	9.80111
16.0667	9.76783
16.0833	9.72823
16.1	9.68528
16.1167	9.64235
16.1333	9.60301
16.15	9.57903
16.1667	9.58018
16.1833	9.58935
16.2	9.60723
16.2167	9.63564
16.2333	9.6617
16.25	9.68793
16.2667	9.70833
16.2833	9.72589
16.3	9.74051
16.3167	9.74886
16.3333	9.75667
16.35	9.76506
16.3667	9.77221
16.3833	9.77856
16.4	9.78015
16.4167	9.78327
16.4333	9.78717
16.45	9.78851
16.4667	9.79392
16.4833	9.7965
16.5	9.79872
16.5167	9.80091
16.5333	9.80287
16.55	9.80512
16.5667	9.80718
16.5833	9.80935
16.6	9.8111
16.6167	9.81333
16.6333	9.81487
16.65	9.8161
16.6667	9.81704
16.6833	9.81867
16.7	9.81983
16.7167	9.82058
16.7333	9.8215
16.75	9.82266
16.7667	9.82611
16.7833	9.83009
16.8	9.83174
16.8167	9.83156
16.8333	9.83145
16.85	9.83139
16.8667	9.83069
16.8833	9.82965
16.9	9.82921
16.9167	9.82862
16.9333	9.82818
16.95	9.82763
16.9667	9.82727
16.9833	9.82759
17	9.82795
17.0167	9.82829
17.0333	9.82833
17.05	9.82786
17.0667	9.82781
17.0833	9.82795
17.1	9.82803
17.1167	9.82819
17.1333	9.82844
17.15	9.82887
17.1667	9.82936
17.1833	9.82986
17.2	9.82983
17.2167	9.82958
17.2333	9.82972
17.25	9.82982
17.2667	9.8299
17.2833	9.82987
17.3	9.82966
17.3167	9.82942
17.3333	9.82924
17.35	9.82924
17.3667	9.82922
17.3833	9.82859
17.4	9.82783
17.4167	9.82718
17.4333	9.82678
17.45	9.8266
17.4667	9.82629
17.4833	9.82557
17.5	9.82538
17.5167	9.82543
17.5333	9.8251
17.55	9.82525
17.5667	9.82505
17.5833	9.82439
17.6	9.82397
17.6167	9.82412
17.6333	9.82453
17.65	9.82528
17.6667	9.82607
17.6833	9.82693
17.7	9.82746
17.7167	9.82797
17.7333	9.82891
17.75	9.82978
17.7667	9.83035
17.7833	9.8308
17.8	9.83165
17.8167	9.83269
17.8333	9.83353
17.85	9.83417
17.8667	9.83177
17.8833	9.82979
17.9	9.82936
17.9167	9.83016
17.9333	9.83111
17.95	9.83139
17.9667	9.83186
17.9833	9.83227
18	9.83236
18.0167	9.83256
18.0333	9.83274
18.05	9.83233
18.0667	9.83191
18.0833	9.83229
18.1	9.8324
18.1167	9.83219
18.1333	9.83143
18.15	9.83085
18.1667	9.83007
18.1833	9.8296
18.2	9.82919
18.2167	9.82876
18.2333	9.82825
18.25	9.82748
18.2667	9.82696
18.2833	9.82663
18.3	9.82593
18.3167	9.82508
18.3333	9.82467
18.35	9.82437
18.3667	9.82375
18.3833	9.82316
18.4	9.82246
18.4167	9.82163
18.4333	9.82118
18.45	9.82133
18.4667	9.81844
18.4833	9.81675
18.5	9.81549
18.5167	9.81516
18.5333	9.81373
18.55	9.80835
18.5667	9.78773
18.5833	9.75703
18.6	9.72132
18.6167	9.68706
18.6333	9.65404
18.65	9.63322
18.6667	9.63266
18.6833	9.64202
18.7	9.65961
18.7167	9.68579
18.7333	9.70799
18.75	9.72993
18.7667	9.74844
18.7833	9.76322
18.8	9.77524
18.8167	9.78578
18.8333	9.78979
18.85	9.79524
18.8667	9.80198
18.8833	9.80372
18.9	9.80585
18.9167	9.80769
18.9333	9.8091
18.95	9.81032
18.9667	9.81172
18.9833	9.81295
19	9.81398
19.0167	9.81542
19.0333	9.81656
19.05	9.81761
19.0667	9.81809
19.0833	9.81823
19.1	9.81829
19.1167	9.81826
19.1333	9.8183
19.15	9.81848
19.1667	9.81875
19.1833	9.81908
19.2	9.81916
19.2167	9.81905
19.2333	9.81894
19.25	9.81885
19.2667	9.8189
19.2833	9.81899
19.3	9.81896
19.3167	9.81931
19.3333	9.81938
19.35	9.81952
19.3667	9.81955
19.3833	9.8198
19.4	9.82021
19.4167	9.82062
19.4333	9.82087
19.45	9.82129
19.4667	9.8217
19.4833	9.82206
19.5	9.82262
19.5167	9.82299
19.5333	9.8235
19.55	9.82385
19.5667	9.82429
19.5833	9.82474
19.6	9.82527
19.6167	9.82574
19.6333	9.82604
19.65	9.82663
19.6667	9.82707
19.6833	9.82753
19.7	9.828
19.7167	9.82837
19.7333	9.82874
19.75	9.82919
19.7667	9.82954
19.7833	9.82982
19.8	9.83019
19.8167	9.83049
19.8333	9.83056
19.85	9.83072
19.8667	9.8308
19.8833	9.83102
19.9	9.83129
19.9167	9.83122
19.9333	9.83096
19.95	9.83067
19.9667	9.83054
19.9833	9.83049
20	9.83037
20.0167	9.82986
20.0333	9.82955
20.05	9.82946
20.0667	9.82934
20.0833	9.82935
20.1	9.82901
20.1167	9.82857
20.1333	9.82833
20.15	9.82842
20.1667	9.82844
20.1833	9.82859
20.2	9.82907
20.2167	9.82972
20.2333	9.83013
20.25	9.83034
20.2667	9.83057
20.2833	9.83092
20.3	9.83164
20.3167	9.832
20.3333	9.8323
20.35	9.83256
20.3667	9.83291
20.3833	9.83327
20.4	9.8336
20.4167	9.83372
20.4333	9.83386
20.45	9.83402
20.4667	9.83442
20.4833	9.83452
20.5	9.83464
20.5167	9.83483
20.5333	9.83491
20.55	9.83484
20.5667	9.83503
20.5833	9.8351
20.6	9.835
20.6167	9.83497
20.6333	9.83513
20.65	9.83513
20.6667	9.83509
20.6833	9.83521
20.7	9.83515
20.7167	9.83528
20.7333	9.83554
20.75	9.83579
20.7667	9.8357
20.7833	9.83553
20.8	9.83562
20.8167	9.83572
20.8333	9.83594
20.85	9.83603
20.8667	9.83593
20.8833	9.83596
20.9	9.83637
20.9167	9.83654
20.9333	9.83661
20.95	9.83652
20.9667	9.83671
20.9833	9.8379
21	9.83905
21.0167	9.83946
21.0333	9.83933
21.05	9.83749
21.0667	9.81948
21.0833	9.79406
21.1	9.76571
21.1167	9.73117
21.1333	9.70519
21.15	9.68473
21.1667	9.68098
21.1833	9.68705
21.2	9.70346
21.2167	9.71884
21.2333	9.74129
21.25	9.75694
21.2667	9.77363
21.2833	9.7831
21.3	9.79079
21.3167	9.80097
21.3333	9.80825
21.35	9.81194
21.3667	9.81483
21.3833	9.817
21.4	9.81948
21.4167	9.82171
21.4333	9.82446
21.45	9.82898
21.4667	9.8314
21.4833	9.83139
21.5	9.83145
21.5167	9.83258
21.5333	9.83355
21.55	9.83418
21.5667	9.83426
21.5833	9.83502
21.6	9.83561
21.6167	9.83614
21.6333	9.83703
21.65	9.83783
21.6667	9.83854
21.6833	9.83932
21.7	9.84032
21.7167	9.84098
21.7333	9.84137
21.75	9.84198
21.7667	9.84295
21.7833	9.84348
21.8	9.844
21.8167	9.84466
21.8333	9.84547
21.85	9.84627
21.8667	9.84675
21.8833	9.84727
21.9	9.84771
21.9167	9.84822
21.9333	9.84872
21.95	9.84901
21.9667	9.84928
21.9833	9.84971
22	9.85023
22.0167	9.85087
22.0333	9.85138
22.05	9.85178
22.0667	9.85177
22.0833	9.85181
22.1	9.85232
22.1167	9.8527
22.1333	9.85297
22.15	9.85276
22.1667	9.8525
22.1833	9.85269
22.2	9.85289
22.2167	9.8528
22.2333	9.85166
22.25	9.85051
22.2667	9.84962
22.2833	9.84829
22.3	9.84763
22.3167	9.84747
22.3333	9.84695
22.35	9.8466
22.3667	9.84606
22.3833	9.8456
22.4	9.84494
22.4167	9.84472
22.4333	9.8451
22.45	9.8456
22.4667	9.8458
22.4833	9.84597
22.5	9.84586
22.5167	9.84579
22.5333	9.84554
22.55	9.84535
22.5667	9.84547
22.5833	9.84594
22.6	9.84601
22.6167	9.84547
22.6333	9.84503
22.65	9.84417
22.6667	9.84368
22.6833	9.84379
22.7	9.84335
22.7167	9.84285
22.7333	9.8425
22.75	9.8423
22.7667	9.84217
22.7833	9.84168
22.8	9.84109
22.8167	9.84073
22.8333	9.84071
22.85	9.84075
22.8667	9.84091
22.8833	9.8407
22.9	9.84059
22.9167	9.84069
22.9333	9.84078
22.95	9.84072
22.9667	9.84064
22.9833	9.84034
23	9.84028
23.0167	9.84058
23.0333	9.84092
23.05	9.84158
23.0667	9.84213
23.0833	9.84274
23.1	9.84343
23.1167	9.844
23.1333	9.84445
23.15	9.84515
23.1667	9.84577
23.1833	9.84693
23.2	9.84792
23.2167	9.84919
23.2333	9.85076
23.25	9.85211
23.2667	9.85281
23.2833	9.85282
23.3	9.85377
23.3167	9.85487
23.3333	9.85575
23.35	9.85646
23.3667	9.85672
23.3833	9.85683
23.4	9.85694
23.4167	9.85714
23.4333	9.85781
23.45	9.85848
23.4667	9.85847
23.4833	9.85792
23.5	9.85786
23.5167	9.85854
23.5333	9.85874
23.55	9.85304
23.5667	9.83528
23.5833	9.81465
23.6	9.78892
23.6167	9.76541
23.6333	9.74293
23.65	9.72588
23.6667	9.72067
23.6833	9.72784
23.7	9.74429
23.7167	9.75911
23.7333	9.77874
23.75	9.79647
23.7667	9.81161
23.7833	9.82528
23.8	9.83217
23.8167	9.83695
23.8333	9.84193
23.85	9.84724
23.8667	9.85081
23.8833	9.85506
23.9	9.85761
23.9167	9.85928
23.9333	9.86068
23.95	9.86141
23.9667	9.86182
23.9833	9.86241
24	9.86294
24.0167	9.86348
24.0333	9.86399
24.05	9.8648
24.0667	9.8654
24.0833	9.86599
24.1	9.86638
24.1167	9.86695
24.1333	9.86739
24.15	9.86784
24.1667	9.86826
24.1833	9.86867
24.2	9.86917
24.2167	9.86962
24.2333	9.8702
24.25	9.87059
24.2667	9.8709
24.2833	9.87108
24.3	9.87115
24.3167	9.87116
24.3333	9.87099
24.35	9.87096
24.3667	9.87086
24.3833	9.87095
24.4	9.87104
24.4167	9.87084
24.4333	9.87042
24.45	9.86985
24.4667	9.86991
24.4833	9.87021
24.5	9.86969
24.5167	9.86893
24.5333	9.869
24.55	9.87016
24.5667	9.87148
24.5833	9.87192
24.6	9.87198
24.6167	9.87182
24.6333	9.87138
24.65	9.87156
24.6667	9.87223
24.6833	9.87236
24.7	9.87204
24.7167	9.87141
24.7333	9.87096
24.75	9.87067
24.7667	9.87102
24.7833	9.87423
24.8	9.87648
24.8167	9.87742
24.8333	9.87829
24.85	9.87895
24.8667	9.87921
24.8833	9.87897
24.9	9.87907
24.9167	9.87939
24.9333	9.8801
24.95	9.88058
24.9667	9.88084
24.9833	9.88114
25	9.88142
25.0167	9.88161
25.0333	9.88175
25.05	9.88173
25.0667	9.88196
25.0833	9.8819
25.1	9.88189
25.1167	9.88197
25.1333	9.88219
25.15	9.8824
25.1667	9.88268
25.1833	9.88284
25.2	9.88298
25.2167	9.88325
25.2333	9.8836
25.25	9.88382
25.2667	9.8842
25.2833	9.88463
25.3	9.88489
25.3167	9.88505
25.3333	9.88541
25.35	9.88608
25.3667	9.88666
25.3833	9.88748
25.4	9.88838
25.4167	9.88884
25.4333	9.88918
25.45	9.88929
25.4667	9.88977
25.4833	9.89028
25.5	9.89084
25.5167	9.89151
25.5333	9.8919
25.55	9.89225
25.5667	9.89234
25.5833	9.8924
25.6	9.89239
25.6167	9.89233
25.6333	9.89208
25.65	9.89177
25.6667	9.89143
25.6833	9.89124
25.7	9.89118
25.7167	9.89065
25.7333	9.8903
25.75	9.8901
25.7667	9.8901
25.7833	9.89
25.8	9.88979
25.8167	9.88941
25.8333	9.88902
25.85	9.88897
25.8667	9.88889
25.8833	9.88858
25.9	9.8884
25.9167	9.88829
25.9333	9.88836
25.95	9.88895
25.9667	9.88959
25.9833	9.88977
26	9.88992
26.0167	9.88911
26.0333	9.88725
26.05	9.88423
26.0667	9.87099
26.0833	9.85194
26.1	9.82893
26.1167	9.80368
26.1333	9.78429
26.15	9.76755
26.1667	9.76608
26.1833	9.77372
26.2	9.78652
26.2167	9.80027
26.2333	9.80965
26.25	9.82623
26.2667	9.83657
26.2833	9.84932
26.3	9.86186
26.3167	9.86877
26.3333	9.87038
26.35	9.87256
26.3667	9.8752
26.3833	9.8778
26.4	9.88015
26.4167	9.88252
26.4333	9.88485
26.45	9.88562
26.4667	9.88653
26.4833	9.88788
26.5	9.88948
26.5167	9.891
26.5333	9.89237
26.55	9.89322
26.5667	9.89418
26.5833	9.89518
26.6	9.89599
26.6167	9.89663
26.6333	9.89722
26.65	9.89761
26.6667	9.89802
26.6833	9.8985
26.7	9.8992
26.7167	9.89967
26.7333	9.90009
26.75	9.9004
26.7667	9.90037
26.7833	9.90032
26.8	9.9002
26.8167	9.90005
26.8333	9.89989
26.85	9.89972
26.8667	9.89946
26.8833	9.89936
26.9	9.89928
26.9167	9.8992
26.9333	9.89903
26.95	9.89883
26.9667	9.89853
26.9833	9.898
27	9.89749
27.0167	9.89706
27.0333	9.89673
27.05	9.8963
27.0667	9.89599
27.0833	9.89574
27.1	9.89554
27.1167	9.89538
27.1333	9.89486
27.15	9.89463
27.1667	9.894
27.1833	9.89287
27.2	9.89187
27.2167	9.89093
27.2333	9.89059
27.25	9.89035
27.2667	9.8894
27.2833	9.88761
27.3	9.88673
27.3167	9.88612
27.3333	9.8861
27.35	9.88591
27.3667	9.88602
27.3833	9.88648
27.4	9.88662
27.4167	9.8865
27.4333	9.88618
27.45	9.88626
27.4667	9.88639
27.4833	9.8865
27.5	9.88645
27.5167	9.88661
27.5333	9.88677
27.55	9.88695
27.5667	9.88686
27.5833	9.88699
27.6	9.88706
27.6167	9.8869
27.6333	9.88684
27.65	9.88671
27.6667	9.88636
27.6833	9.88593
27.7	9.88581
27.7167	9.88591
27.7333	9.88585
27.75	9.88589
27.7667	9.88613
27.7833	9.88656
27.8	9.88678
27.8167	9.88701
27.8333	9.88711
27.85	9.88733
27.8667	9.88758
27.8833	9.8878
27.9	9.88804
27.9167	9.8883
27.9333	9.88862
27.95	9.8888
27.9667	9.88924
27.9833	9.8895
28	9.88968
28.0167	9.88993
28.0333	9.89013
28.05	9.89027
28.0667	9.8905
28.0833	9.89063
28.1	9.89054
28.1167	9.89066
28.1333	9.89106
28.15	9.89131
28.1667	9.89163
28.1833	9.89192
28.2	9.89189
28.2167	9.89169
28.2333	9.89165
28.25	9.89159
28.2667	9.89169
28.2833	9.89182
28.3	9.89199
28.3167	9.89212
28.3333	9.89212
28.35	9.89238
28.3667	9.89283
28.3833	9.89311
28.4	9.89322
28.4167	9.8929
28.4333	9.89279
28.45	9.89347
28.4667	9.89446
28.4833	9.89521
28.5	9.89557
28.5167	9.89561
28.5333	9.89683
28.55	9.89281
28.5667	9.88128
28.5833	9.86294
28.6	9.84529
28.6167	9.82802
28.6333	9.80866
28.65	9.79496
28.6667	9.79327
28.6833	9.79792
28.7	9.80734
28.7167	9.82324
28.7333	9.83817
28.75	9.85057
28.7667	9.86026
28.7833	9.86697
28.8	9.87421
28.8167	9.88059
28.8333	9.88842
28.85	9.89184
28.8667	9.89306
28.8833	9.89424
28.9	9.89548
28.9167	9.89681
28.9333	9.89785
28.95	9.89838
28.9667	9.89889
28.9833	9.89916
29	9.89894
29.0167	9.89918
29.0333	9.8998
29.05	9.90034
29.0667	9.90071
29.0833	9.90078
29.1	9.9004
29.1167	9.89999
29.1333	9.89928
29.15	9.89894
29.1667	9.89883
29.1833	9.8988
29.2	9.89881
29.2167	9.89864
29.2333	9.89834
29.25	9.89841
29.2667	9.89836
29.2833	9.89818
29.3	9.89824
29.3167	9.89844
29.3333	9.89872
29.35	9.89882
29.3667	9.89893
29.3833	9.89891
29.4	9.90023
29.4167	9.90367
29.4333	9.90553
29.45	9.90598
29.4667	9.90556
29.4833	9.90557
29.5	9.90552
29.5167	9.90511
29.5333	9.90476
29.55	9.90456
29.5667	9.90457
29.5833	9.90443
29.6	9.90388
29.6167	9.90334
29.6333	9.90281
29.65	9.90248
29.6667	9.90216
29.6833	9.90199
29.7	9.90172
29.7167	9.9013
29.7333	9.90105
29.75	9.90085
29.7667	9.90075
29.7833	9.9006
29.8	9.90042
29.8167	9.90029
29.8333	9.90009
29.85	9.89971
29.8667	9.8993
29.8833	9.89895
29.9	9.89871
29.9167	9.89848
29.9333	9.89838
29.95	9.89842
29.9667	9.89821
29.9833	9.89787
30	9.89776
30.0167	9.89778
30.0333	9.89766
30.05	9.89763
30.0667	9.89763
30.0833	9.89767
30.1	9.8976
30.1167	9.89757
30.1333	9.89757
30.15	9.89768
30.1667	9.89794
30.1833	9.89824
30.2	9.89859
30.2167	9.89886
30.2333	9.89863
30.25	9.89858
30.2667	9.89855
30.2833	9.89869
30.3	9.89875
30.3167	9.89897
30.3333	9.89873
30.35	9.89841
30.3667	9.89779
30.3833	9.89789
30.4	9.89775
30.4167	9.89756
30.4333	9.89728
30.45	9.89673
30.4667	9.89633
30.4833	9.8964
30.5	9.89643
30.5167	9.89635
30.5333	9.89621
30.55	9.89594
30.5667	9.89576
30.5833	9.8958
30.6	9.89604
30.6167	9.89577
30.6333	9.89563
30.65	9.89553
30.6667	9.89581
30.6833	9.89586
30.7	9.8958
30.7167	9.89582
30.7333	9.89572
30.75	9.89549
30.7667	9.89547
30.7833	9.89559
30.8	9.89559
30.8167	9.89575
30.8333	9.89583
30.85	9.89569
30.8667	9.8955
30.8833	9.89516
30.9	9.89503
30.9167	9.89499
30.9333	9.89448
30.95	9.8942
30.9667	9.8942
30.9833	9.89346
31	9.89309
31.0167	9.8924
31.0333	9.89208
31.05	9.89527
31.0667	9.8896
31.0833	9.87435
31.1	9.8589
31.1167	9.84361
31.1333	9.82573
31.15	9.81114
31.1667	9.79913
31.1833	9.7992
31.2	9.80842
31.2167	9.82058
31.2333	9.83369
31.25	9.845
31.2667	9.85849
31.2833	9.86621
31.3	9.87033
31.3167	9.87341
31.3333	9.87671
31.35	9.87974
31.3667	9.88414
31.3833	9.88602
31.4	9.88582
31.4167	9.88559
31.4333	9.88614
31.45	9.88698
31.4667	9.88756
31.4833	9.88816
31.5	9.88865
31.5167	9.8889
31.5333	9.88916
31.55	9.88952
31.5667	9.88989
31.5833	9.89035
31.6	9.89066
31.6167	9.891
31.6333	9.89139
31.65	9.89183
31.6667	9.89214
31.6833	9.89235
31.7	9.89261
31.7167	9.89304
31.7333	9.89344
31.75	9.89379
31.7667	9.8941
31.7833	9.89436
31.8	9.89475
31.8167	9.8952
31.8333	9.89562
31.85	9.89589
31.8667	9.89618
31.8833	9.89689
31.9	9.89735
31.9167	9.89787
31.9333	9.89832
31.95	9.8987
31.9667	9.89914
31.9833	9.89935
32	9.89958
32.0167	9.89992
32.0333	9.89996
32.05	9.90016
32.0667	9.90043
32.0833	9.90063
32.1	9.90042
32.1167	9.90047
32.1333	9.90013
32.15	9.89975
32.1667	9.8996
32.1833	9.89948
32.2	9.89937
32.2167	9.89905
32.2333	9.89895
32.25	9.89895
32.2667	9.89876
32.2833	9.89867
32.3	9.89871
32.3167	9.89861
32.3333	9.89848
32.35	9.89849
32.3667	9.89848
32.3833	9.89828
32.4	9.89828
32.4167	9.89844
32.4333	9.89853
32.45	9.89879
32.4667	9.899
32.4833	9.89899
32.5	9.899
32.5167	9.89897
32.5333	9.89894
32.55	9.89873
32.5667	9.89866
32.5833	9.89861
32.6	9.89844
32.6167	9.89824
32.6333	9.89822
32.65	9.89828
32.6667	9.8983
32.6833	9.89817
32.7	9.89813
32.7167	9.89809
32.7333	9.89799
32.75	9.89783
32.7667	9.89747
32.7833	9.89719
32.8	9.89707
32.8167	9.89675
32.8333	9.89631
32.85	9.89576
32.8667	9.89535
32.8833	9.89523
32.9	9.89511
32.9167	9.89508
32.9333	9.89497
32.95	9.8948
32.9667	9.89459
32.9833	9.8942
33	9.89389
33.0167	9.8935
33.0333	9.89314
33.05	9.89305
33.0667	9.89334
33.0833	9.89377
33.1	9.89395
33.1167	9.8941
33.1333	9.89446
33.15	9.89471
33.1667	9.89512
33.1833	9.89561
33.2	9.89588
33.2167	9.89623
33.2333	9.89638
33.25	9.89585
33.2667	9.89565
33.2833	9.89606
33.3	9.8964
33.3167	9.89649
33.3333	9.89617
33.35	9.8964
33.3667	9.89643
[truncated: 9 more rows]

## Sheet: Supplementary Figure 6b
Supplementary Figure 6b		ITC measurements of binding affinities by titratingthe N-terminal effector domain (NED) (aa 1-914, 25 µM) with NAD+ (2.2 mM). The data was analyzed using the MicroCal PEAQ-ITC Analysis software by applying a one-site-binding fit
DP_X	DP_Y	Baseline_X	Baseline_Y	Fit_X	Fit_Y	NDH_X	NDH_Y
0.083333	9.9538	0.083333	9.95701	0.16826	0.048982	1.44053	0.029267
0.1	9.95251	0.183433	9.95451	1.44053	0.048998	2.73086	0.122914
0.116667	9.95208	0.283533	9.95201	2.73086	0.049057	4.03926	-0.005465
0.133333	9.95188	0.383633	9.94951	4.03926	0.049167	5.36573	0.301214
0.15	9.95172	0.483733	9.94698	5.36573	0.049328	6.71026	-0.120997
0.166667	9.95142	0.583832	9.94444	6.71026	0.049542	8.07285	-0.0569
0.183333	9.95135	0.683932	9.94187	8.07285	0.049807	9.45351	0.184849
0.2	9.9516	0.784032	9.93928	9.45351	0.151551	10.8522	0.889075
0.216667	9.9519	0.884132	9.9367	10.8522	0.300469	12.269	0.205323
0.233333	9.95187	0.984232	9.93412	12.269	0.300487	13.7039	0.240067
0.25	9.95174	1.08433	9.93156	13.7039	0.300507	15.1568	0.161247
0.266667	9.95167	1.18443	9.92903	15.1568	0.300529	16.6278	0.002009
0.283333	9.95159	1.28453	9.92653	16.6278	0.300552
0.3	9.95161	1.38463	9.92408
0.316667	9.95154	1.48473	9.92168
0.333333	9.95118	1.58483	9.91934
0.35	9.95097	1.68493	9.91706
0.366667	9.95113	1.78503	9.91485
0.383333	9.95137	1.88513	9.91273
0.4	9.95105	1.98523	9.9107
0.416667	9.95106	2.08533	9.90876
0.433333	9.95089	2.18543	9.90693
0.45	9.95024	2.28553	9.9052
0.466667	9.94987	2.38563	9.9036
0.483333	9.95013	2.48573	9.90212
0.5	9.95014	2.58583	9.90078
0.516667	9.94977	2.68593	9.89957
0.533333	9.94954	2.78603	9.89849
0.55	9.9497	2.88613	9.89752
0.566667	9.9496	2.98623	9.89664
0.583333	9.94926	3.08633	9.89584
0.6	9.9489	3.18643	9.89508
0.616667	9.94875	3.28653	9.89434
0.633333	9.94901	3.38663	9.89363
0.65	9.94869	3.48673	9.89292
0.666667	9.94836	3.58683	9.89224
0.683333	9.94783	3.68693	9.89157
0.7	9.94727	3.78703	9.89092
0.716667	9.94611	3.88713	9.8903
0.733333	9.94487	3.98723	9.88969
0.75	9.94419	4.08732	9.8891
0.766667	9.94319	4.18743	9.88854
0.783333	9.94144	4.28752	9.888
0.8	9.94001	4.38762	9.88749
0.816667	9.9384	4.48773	9.88701
0.833333	9.93735	4.58782	9.88659
0.85	9.93692	4.68792	9.88623
0.866667	9.93327	4.78802	9.88593
0.883333	9.93113	4.88812	9.88569
0.9	9.93068	4.98822	9.88549
0.916667	9.93116	5.08832	9.88532
0.933333	9.93105	5.18842	9.88514
0.95	9.93084	5.28852	9.88492
0.966667	9.93142	5.38862	9.88461
0.983333	9.93197	5.48872	9.8842
1	9.93127	5.58882	9.88367
1.01667	9.93301	5.68892	9.88301
1.03333	9.93229	5.78902	9.8822
1.05	9.93094	5.88912	9.88124
1.06667	9.93086	5.98922	9.88014
1.08333	9.93054	6.08932	9.87889
1.1	9.9302	6.18942	9.8775
1.11667	9.92959	6.28952	9.87599
1.13333	9.93	6.38962	9.87435
1.15	9.92965	6.48972	9.87261
1.16667	9.93002	6.58982	9.87075
1.18333	9.93526	6.68992	9.8688
1.2	9.93962	6.79002	9.86676
1.21667	9.93875	6.89012	9.86464
1.23333	9.93835	6.99022	9.86244
1.25	9.93947	7.09032	9.86017
1.26667	9.93935	7.19042	9.85784
1.28333	9.94147	7.29052	9.85546
1.3	9.94409	7.39062	9.85304
1.31667	9.94493	7.49072	9.85057
1.33333	9.94472	7.59082	9.84808
1.35	9.94538	7.69092	9.84557
1.36667	9.94459	7.79102	9.84304
1.38333	9.94206	7.89112	9.84051
1.4	9.93687	7.99122	9.83797
1.41667	9.93483	8.09132	9.83544
1.43333	9.93019	8.19142	9.83293
1.45	9.92696	8.29152	9.83044
1.46667	9.92413	8.39162	9.82799
1.48333	9.92298	8.49172	9.82557
1.5	9.92177	8.59182	9.82319
1.51667	9.92086	8.69192	9.82087
1.53333	9.92005	8.79202	9.8186
1.55	9.91931	8.89212	9.8164
1.56667	9.91858	8.99222	9.81426
1.58333	9.91829	9.09231	9.8122
1.6	9.9176	9.19242	9.81021
1.61667	9.91682	9.29251	9.80831
1.63333	9.91661	9.39261	9.80651
1.65	9.91655	9.49272	9.80481
1.66667	9.9166	9.59281	9.80324
1.68333	9.91621	9.69291	9.80178
1.7	9.91618	9.79301	9.80045
1.71667	9.91621	9.89311	9.79922
1.73333	9.91646	9.99321	9.7981
1.75	9.9168	10.0933	9.79705
1.76667	9.91719	10.1934	9.79607
1.78333	9.91839	10.2935	9.79512
1.8	9.91887	10.3936	9.79418
1.81667	9.9197	10.4937	9.79322
1.83333	9.91584	10.5938	9.79224
1.85	9.91278	10.6939	9.7912
1.86667	9.91164	10.794	9.79008
1.88333	9.91139	10.8941	9.7889
1.9	9.91154	10.9942	9.78763
1.91667	9.91185	11.0943	9.78627
1.93333	9.91191	11.1944	9.78485
1.95	9.91158	11.2945	9.78335
1.96667	9.91142	11.3946	9.78178
1.98333	9.91089	11.4947	9.78015
2	9.91058	11.5948	9.77846
2.01667	9.9106	11.6949	9.77671
2.03333	9.91054	11.795	9.77491
2.05	9.91037	11.8951	9.77305
2.06667	9.91027	11.9952	9.77115
2.08333	9.91013	12.0953	9.76921
2.1	9.90981	12.1954	9.76723
2.11667	9.90934	12.2955	9.76522
2.13333	9.90877	12.3956	9.76317
2.15	9.90831	12.4957	9.7611
2.16667	9.90793	12.5958	9.759
2.18333	9.90772	12.6959	9.75689
2.2	9.90743	12.796	9.75475
2.21667	9.90708	12.8961	9.75261
2.23333	9.90661	12.9962	9.75046
2.25	9.90641	13.0963	9.7483
2.26667	9.90635	13.1964	9.74614
2.28333	9.90615	13.2965	9.74398
2.3	9.9056	13.3966	9.74183
2.31667	9.905	13.4967	9.73969
2.33333	9.90436	13.5968	9.73756
2.35	9.90384	13.6969	9.73545
2.36667	9.9034	13.797	9.73337
2.38333	9.90266	13.8971	9.7313
2.4	9.90215	13.9972	9.72927
2.41667	9.90138	14.0973	9.72726
2.43333	9.90026	14.1974	9.7253
2.45	9.89942	14.2975	9.72337
2.46667	9.89869	14.3976	9.72148
2.48333	9.89811	14.4977	9.71964
2.5	9.8971	14.5978	9.71786
2.51667	9.89636	14.6979	9.71612
2.53333	9.89628	14.798	9.71444
2.55	9.89618	14.8981	9.71282
2.56667	9.89602	14.9982	9.71127
2.58333	9.89574	15.0983	9.70978
2.6	9.89547	15.1984	9.70837
2.61667	9.89536	15.2985	9.70703
2.63333	9.89539	15.3986	9.70577
2.65	9.8954	15.4987	9.70459
2.66667	9.8955	15.5988	9.7035
2.68333	9.89534	15.6989	9.7025
2.7	9.89498	15.799	9.70159
2.71667	9.89464	15.8991	9.70078
2.73333	9.89387	15.9992	9.70007
2.75	9.89288	16.0993	9.69945
2.76667	9.89211	16.1994	9.69893
2.78333	9.89155	16.2995	9.69851
2.8	9.89126	16.3996	9.69817
2.81667	9.89082	16.4997	9.69793
2.83333	9.89039	16.5998	9.69777
2.85	9.8905	16.6999	9.6977
2.86667	9.89101	16.8	9.69771
2.88333	9.89202	16.9001	9.6978
2.9	9.8926	17.0002	9.69797
2.91667	9.89336	17.1003	9.69821
2.93333	9.89473	17.2004	9.69855
2.95	9.89591	17.3005	9.699
2.96667	9.89659	17.4006	9.69957
2.98333	9.89771	17.5007	9.70029
3	9.8983	17.6008	9.70119
3.01667	9.89866	17.7009	9.70229
3.03333	9.89921	17.801	9.70359
3.05	9.89989	17.9011	9.70505
3.06667	9.90026	18.0012	9.70655
3.08333	9.90079	18.1013	9.708
3.1	9.90128	18.2014	9.70931
3.11667	9.90186	18.3015	9.71041
3.13333	9.9027	18.4016	9.71125
3.15	9.90332	18.5017	9.71183
3.16667	9.90371	18.6018	9.71215
3.18333	9.90377	18.7019	9.71221
3.2	9.90396	18.802	9.71204
3.21667	9.90374	18.9021	9.71165
3.23333	9.90271	19.0022	9.71104
3.25	9.90279	19.1023	9.71024
3.26667	9.90317	19.2024	9.70924
3.28333	9.90294	19.3025	9.70807
3.3	9.9022	19.4026	9.70674
3.31667	9.90052	19.5027	9.70525
3.33333	9.89826	19.6028	9.70363
3.35	9.89617	19.7029	9.70188
3.36667	9.89476	19.803	9.70001
3.38333	9.89402	19.9031	9.69804
3.4	9.89324	20.0032	9.69599
3.41667	9.89197	20.1033	9.69385
3.43333	9.89138	20.2034	9.69165
3.45	9.89098	20.3035	9.68939
3.46667	9.89069	20.4036	9.68709
3.48333	9.89071	20.5037	9.68476
3.5	9.89013	20.6038	9.68242
3.51667	9.89244	20.7039	9.68007
3.53333	9.89364	20.804	9.67773
3.55	9.88126	20.9041	9.67541
3.56667	9.86707	21.0042	9.67312
3.58333	9.86337	21.1043	9.67086
3.6	9.86235	21.2044	9.66864
3.61667	9.86102	21.3045	9.66646
3.63333	9.86339	21.4046	9.66433
3.65	9.8718	21.5047	9.66224
3.66667	9.88441	21.6048	9.6602
3.68333	9.89617	21.7049	9.65821
3.7	9.90085	21.805	9.65628
3.71667	9.90375	21.9051	9.6544
3.73333	9.90327	22.0052	9.65259
3.75	9.90382	22.1053	9.65084
3.76667	9.90414	22.2054	9.64915
3.78333	9.90505	22.3055	9.64754
3.8	9.9059	22.4056	9.646
3.81667	9.90621	22.5057	9.64453
3.83333	9.9069	22.6058	9.64314
3.85	9.90762	22.7059	9.64184
3.86667	9.90735	22.806	9.64062
3.88333	9.90697	22.9061	9.63948
3.9	9.90638	23.0062	9.63843
3.91667	9.90616	23.1063	9.63748
3.93333	9.90579	23.2064	9.63663
3.95	9.90544	23.3065	9.63587
3.96667	9.90515	23.4066	9.63521
3.98333	9.90467	23.5067	9.63466
4	9.90376	23.6068	9.63421
4.01667	9.90305	23.7069	9.63386
4.03333	9.90212	23.807	9.63359
4.05	9.90134	23.9071	9.6334
4.06667	9.90056	24.0072	9.63327
4.08333	9.89974	24.1073	9.63321
4.1	9.89895	24.2074	9.63319
4.11667	9.89819	24.3075	9.63322
4.13333	9.89753	24.4076	9.63329
4.15	9.8964	24.5077	9.63338
4.16667	9.89601	24.6078	9.63348
4.18333	9.89566	24.7079	9.6336
4.2	9.89477	24.808	9.63371
4.21667	9.89393	24.9081	9.63382
4.23333	9.89322	25.0082	9.63391
4.25	9.89259	25.1083	9.63397
4.26667	9.89178	25.2084	9.634
4.28333	9.89147	25.3085	9.63399
4.3	9.89113	25.4086	9.63392
4.31667	9.89069	25.5087	9.6338
4.33333	9.89018	25.6088	9.6336
4.35	9.88996	25.7089	9.63333
4.36667	9.88978	25.809	9.63298
4.38333	9.88919	25.9091	9.63253
4.4	9.88843	26.0092	9.63198
4.41667	9.88763	26.1093	9.63133
4.43333	9.88675	26.2094	9.63059
4.45	9.88631	26.3095	9.62976
4.46667	9.88629	26.4096	9.62885
4.48333	9.88582	26.5097	9.62786
4.5	9.88541	26.6098	9.6268
4.51667	9.88466	26.7099	9.62567
4.53333	9.88441	26.81	9.62448
4.55	9.88398	26.9101	9.62324
4.56667	9.88335	27.0102	9.62195
4.58333	9.8827	27.1103	9.62062
4.6	9.88182	27.2104	9.61924
4.61667	9.88118	27.3105	9.61784
4.63333	9.88064	27.4106	9.61641
4.65	9.8802	27.5107	9.61495
4.66667	9.87988	27.6108	9.61348
4.68333	9.87968	27.7109	9.612
4.7	9.8797	27.811	9.61052
4.71667	9.8799	27.9111	9.60903
4.73333	9.88	28.0112	9.60755
4.75	9.87973	28.1113	9.60609
4.76667	9.87962	28.2114	9.60464
4.78333	9.87915	28.3115	9.60321
4.8	9.8789	28.4116	9.60182
4.81667	9.87881	28.5117	9.60045
4.83333	9.87851	28.6118	9.59912
4.85	9.87809	28.7119	9.59782
4.86667	9.87809	28.812	9.59655
4.88333	9.8777	28.9121	9.5953
4.9	9.87751	29.0122	9.59408
4.91667	9.87758	29.1123	9.59289
4.93333	9.8772	29.2124	9.59172
4.95	9.87637	29.3125	9.59056
4.96667	9.87503	29.4126	9.58943
4.98333	9.87452	29.5127	9.58831
5	9.87356	29.6128	9.58721
5.01667	9.87196	29.7129	9.58612
5.03333	9.8733	29.813	9.58504
5.05	9.87546	29.9131	9.58397
5.06667	9.8804	30.0132	9.58291
5.08333	9.88379	30.1133	9.58185
5.1	9.88676	30.2134	9.58079
5.11667	9.88775	30.3135	9.57974
5.13333	9.8891	30.4136	9.57869
5.15	9.89035	30.5137	9.57764
5.16667	9.89145	30.6138	9.57658
5.18333	9.8923	30.7139	9.57552
5.2	9.89271	30.814	9.57445
5.21667	9.89305	30.9141	9.57337
5.23333	9.89299	31.0142	9.57228
5.25	9.89272	31.1143	9.57117
5.26667	9.89251	31.2144	9.57006
5.28333	9.89207	31.3145	9.56892
5.3	9.89177	31.4146	9.56776
5.31667	9.89107	31.5147	9.56658
5.33333	9.89025	31.6148	9.56537
5.35	9.88966	31.7149	9.56414
5.36667	9.88927	31.815	9.56287
5.38333	9.88885	31.9151	9.56157
5.4	9.88798	32.0152	9.56025
5.41667	9.8873	32.1153	9.5589
5.43333	9.88653	32.2154	9.55754
5.45	9.88617	32.3155	9.55618
5.46667	9.88588	32.4156	9.55482
5.48333	9.88582	32.5157	9.55348
5.5	9.88577	32.6158	9.55217
5.51667	9.88586	32.7159	9.55089
5.53333	9.88599	32.816	9.54965
5.55	9.88616	32.9161	9.54847
5.56667	9.88636	33.0162	9.54734
5.58333	9.88657	33.1163	9.54625
5.6	9.88657	33.2164	9.54519
5.61667	9.88668	33.3165	9.54417
5.63333	9.88681	33.4166	9.54317
5.65	9.88719	33.5167	9.54218
5.66667	9.88757
5.68333	9.88778
5.7	9.88748
5.71667	9.88741
5.73333	9.88752
5.75	9.8876
5.76667	9.88748
5.78333	9.88702
5.8	9.88644
5.81667	9.88594
5.83333	9.8858
5.85	9.88545
5.86667	9.88567
5.88333	9.8858
5.9	9.88575
5.91667	9.88588
5.93333	9.88576
5.95	9.88571
5.96667	9.88674
5.98333	9.88756
6	9.88628
6.01667	9.88521
6.03333	9.88519
6.05	9.87801
6.06667	9.87133
6.08333	9.86492
6.1	9.86125
6.11667	9.86004
6.13333	9.86289
6.15	9.86975
6.16667	9.87548
6.18333	9.88483
6.2	9.88837
6.21667	9.89101
6.23333	9.89176
6.25	9.89128
6.26667	9.89163
6.28333	9.89201
6.3	9.89252
6.31667	9.89303
6.33333	9.89311
6.35	9.89291
6.36667	9.89292
6.38333	9.89305
6.4	9.89284
6.41667	9.89264
6.43333	9.8929
6.45	9.893
6.46667	9.89221
6.48333	9.89157
6.5	9.89118
6.51667	9.89039
6.53333	9.88931
6.55	9.88853
6.56667	9.88761
6.58333	9.88776
6.6	9.88815
6.61667	9.88742
6.63333	9.88658
6.65	9.88599
6.66667	9.8858
6.68333	9.8848
6.7	9.88364
6.71667	9.88294
6.73333	9.88256
6.75	9.88139
6.76667	9.8804
6.78333	9.87951
6.8	9.87884
6.81667	9.8782
6.83333	9.87718
6.85	9.87637
6.86667	9.87559
6.88333	9.87556
6.9	9.87567
6.91667	9.87558
6.93333	9.87513
6.95	9.87478
6.96667	9.87427
6.98333	9.87388
7	9.87347
7.01667	9.87338
7.03333	9.87336
7.05	9.8733
7.06667	9.8732
7.08333	9.87246
7.1	9.87159
7.11667	9.87088
7.13333	9.87007
7.15	9.86947
7.16667	9.86862
7.18333	9.86776
7.2	9.8669
7.21667	9.86578
7.23333	9.86499
7.25	9.86455
7.26667	9.86404
7.28333	9.8636
7.3	9.86317
7.31667	9.86259
7.33333	9.86193
7.35	9.86127
7.36667	9.86084
7.38333	9.86029
7.4	9.85971
7.41667	9.85899
7.43333	9.85846
7.45	9.85803
7.46667	9.85746
7.48333	9.85714
7.5	9.85703
7.51667	9.85651
7.53333	9.8558
7.55	9.85508
7.56667	9.85451
7.58333	9.85398
7.6	9.85353
7.61667	9.85316
7.63333	9.85309
7.65	9.851
7.66667	9.84733
7.68333	9.84435
7.7	9.84213
7.71667	9.84
7.73333	9.83848
7.75	9.83634
7.76667	9.83511
7.78333	9.83403
7.8	9.83356
7.81667	9.83327
7.83333	9.83385
7.85	9.83446
7.86667	9.83468
7.88333	9.83471
7.9	9.83497
7.91667	9.83489
7.93333	9.83487
7.95	9.83442
7.96667	9.83351
7.98333	9.83242
8	9.83205
8.01667	9.83177
8.03333	9.83109
8.05	9.83153
8.06667	9.83194
8.08333	9.83181
8.1	9.8308
8.11667	9.83056
8.13333	9.82993
8.15	9.8289
8.16667	9.82808
8.18333	9.8276
8.2	9.82776
8.21667	9.82787
8.23333	9.82777
8.25	9.82811
8.26667	9.82793
8.28333	9.82752
8.3	9.82766
8.31667	9.8278
8.33333	9.82769
8.35	9.82774
8.36667	9.8274
8.38333	9.82687
8.4	9.82643
8.41667	9.82592
8.43333	9.82536
8.45	9.82519
8.46667	9.82501
8.48333	9.8246
8.5	9.82454
8.51667	9.82467
8.53333	9.82362
8.55	9.82085
8.56667	9.81127
8.58333	9.80537
8.6	9.80231
8.61667	9.79886
8.63333	9.79682
8.65	9.80058
8.66667	9.80755
8.68333	9.81145
8.7	9.81661
8.71667	9.82129
8.73333	9.82037
8.75	9.81929
8.76667	9.82011
8.78333	9.81969
8.8	9.8201
8.81667	9.82146
8.83333	9.82191
8.85	9.82202
8.86667	9.82164
8.88333	9.82101
8.9	9.82034
8.91667	9.82011
8.93333	9.82021
8.95	9.82035
8.96667	9.82004
8.98333	9.82003
9	9.81985
9.01667	9.81921
9.03333	9.81859
9.05	9.81849
9.06667	9.8184
9.08333	9.81803
9.1	9.81809
9.11667	9.81828
9.13333	9.81776
9.15	9.81693
9.16667	9.81634
9.18333	9.81632
9.2	9.81607
9.21667	9.8158
9.23333	9.81515
9.25	9.81391
9.26667	9.81266
9.28333	9.81165
9.3	9.81057
9.31667	9.80959
9.33333	9.8089
9.35	9.80787
9.36667	9.80643
9.38333	9.80522
9.4	9.80437
9.41667	9.80335
9.43333	9.80237
9.45	9.80153
9.46667	9.8008
9.48333	9.80005
9.5	9.79939
9.51667	9.79908
9.53333	9.79883
9.55	9.79863
9.56667	9.79804
9.58333	9.79759
9.6	9.7968
9.61667	9.79618
9.63333	9.796
9.65	9.79657
9.66667	9.79722
9.68333	9.79707
9.7	9.79693
9.71667	9.79678
9.73333	9.79665
9.75	9.79676
9.76667	9.79705
9.78333	9.79702
9.8	9.79691
9.81667	9.79713
9.83333	9.7969
9.85	9.79673
9.86667	9.79642
9.88333	9.79589
9.9	9.79585
9.91667	9.79582
9.93333	9.79583
9.95	9.79591
9.96667	9.79597
9.98333	9.79552
10	9.79545
10.0167	9.79525
10.0333	9.79503
10.05	9.79512
10.0667	9.79513
10.0833	9.79496
10.1	9.79473
10.1167	9.79468
10.1333	9.79475
10.15	9.79452
10.1667	9.79411
10.1833	9.79444
10.2	9.79442
10.2167	9.79462
10.2333	9.79577
10.25	9.79663
10.2667	9.79708
10.2833	9.79693
10.3	9.79632
10.3167	9.79586
10.3333	9.79632
10.35	9.79653
10.3667	9.79639
10.3833	9.79592
10.4	9.79569
10.4167	9.79563
10.4333	9.79496
10.45	9.7941
10.4667	9.79407
10.4833	9.79461
10.5	9.79494
10.5167	9.79497
10.5333	9.79496
10.55	9.79552
10.5667	9.79588
10.5833	9.7959
10.6	9.79621
10.6167	9.79621
10.6333	9.79597
10.65	9.79597
10.6667	9.79598
10.6833	9.79616
10.7	9.79624
10.7167	9.79593
10.7333	9.79573
10.75	9.79513
10.7667	9.79473
10.7833	9.79472
10.8	9.79465
10.8167	9.79443
10.8333	9.79417
10.85	9.7937
10.8667	9.7933
10.8833	9.79342
10.9	9.79366
10.9167	9.79335
10.9333	9.79326
10.95	9.79382
10.9667	9.79379
10.9833	9.79455
11	9.79583
11.0167	9.79749
11.0333	9.7945
11.05	9.78684
11.0667	9.77918
11.0833	9.77457
11.1	9.77417
11.1167	9.77525
11.1333	9.77673
11.15	9.77983
11.1667	9.78162
11.1833	9.79104
11.2	9.79415
11.2167	9.79373
11.2333	9.7928
11.25	9.79257
11.2667	9.79314
11.2833	9.79283
11.3	9.79227
11.3167	9.79166
11.3333	9.79145
11.35	9.7912
11.3667	9.79123
11.3833	9.79115
11.4	9.79082
11.4167	9.79068
11.4333	9.79018
11.45	9.78944
11.4667	9.7889
11.4833	9.78841
11.5	9.78779
11.5167	9.78754
11.5333	9.78769
11.55	9.78743
11.5667	9.78697
11.5833	9.78634
11.6	9.78561
11.6167	9.78517
11.6333	9.78534
11.65	9.78576
11.6667	9.78568
11.6833	9.78237
11.7	9.78008
11.7167	9.77984
11.7333	9.77997
11.75	9.7801
11.7667	9.7803
11.7833	9.78094
11.8	9.78145
11.8167	9.78185
11.8333	9.78192
11.85	9.78242
11.8667	9.78283
11.8833	9.78295
11.9	9.78327
11.9167	9.78354
11.9333	9.78384
11.95	9.78416
11.9667	9.78451
11.9833	9.78488
12	9.78524
12.0167	9.78553
12.0333	9.78571
12.05	9.78591
12.0667	9.78596
12.0833	9.78613
12.1	9.78623
12.1167	9.78635
12.1333	9.78664
12.15	9.78706
12.1667	9.78758
12.1833	9.788
12.2	9.78835
12.2167	9.78865
12.2333	9.78899
12.25	9.78929
12.2667	9.78961
12.2833	9.79017
12.3	9.78988
12.3167	9.78943
12.3333	9.78965
12.35	9.78993
12.3667	9.79031
12.3833	9.79065
12.4	9.79063
12.4167	9.79
12.4333	9.78928
12.45	9.78981
12.4667	9.79082
12.4833	9.79113
12.5	9.79139
12.5167	9.79197
12.5333	9.79192
12.55	9.7915
12.5667	9.79209
12.5833	9.79214
12.6	9.79199
12.6167	9.79159
12.6333	9.79154
12.65	9.79047
12.6667	9.78762
12.6833	9.78437
12.7	9.78209
12.7167	9.78085
12.7333	9.78057
12.75	9.7803
12.7667	9.77949
12.7833	9.77866
12.8	9.77755
12.8167	9.77667
12.8333	9.77624
12.85	9.77541
12.8667	9.77417
12.8833	9.77308
12.9	9.7724
12.9167	9.77144
12.9333	9.77002
12.95	9.76873
12.9667	9.76742
12.9833	9.76656
13	9.76559
13.0167	9.76446
13.0333	9.76321
13.05	9.76196
13.0667	9.76069
13.0833	9.75979
13.1	9.7588
13.1167	9.75764
13.1333	9.75659
13.15	9.75588
13.1667	9.75466
13.1833	9.75409
13.2	9.75326
13.2167	9.75215
13.2333	9.75127
13.25	9.74989
13.2667	9.74922
13.2833	9.74843
13.3	9.7479
13.3167	9.74643
13.3333	9.74487
13.35	9.74374
13.3667	9.74322
13.3833	9.74249
13.4	9.74203
13.4167	9.74103
13.4333	9.74034
13.45	9.73973
13.4667	9.73994
13.4833	9.74111
13.5	9.7421
13.5167	9.74313
13.5333	9.74408
13.55	9.74121
13.5667	9.73625
13.5833	9.73225
13.6	9.72855
13.6167	9.72682
13.6333	9.72517
13.65	9.72555
13.6667	9.72943
13.6833	9.73504
13.7	9.73798
13.7167	9.74182
13.7333	9.74257
13.75	9.74242
13.7667	9.74253
13.7833	9.74245
13.8	9.7428
13.8167	9.74284
13.8333	9.74303
13.85	9.74292
13.8667	9.74294
13.8833	9.74261
13.9	9.74222
13.9167	9.74198
13.9333	9.74142
13.95	9.74119
13.9667	9.74101
13.9833	9.74085
14	9.74059
14.0167	9.74004
14.0333	9.7395
14.05	9.73873
14.0667	9.7377
14.0833	9.73722
14.1	9.73717
14.1167	9.73791
14.1333	9.73837
14.15	9.73431
14.1667	9.71972
14.1833	9.71273
14.2	9.70922
14.2167	9.71018
14.2333	9.71151
14.25	9.71207
14.2667	9.71161
14.2833	9.71048
14.3	9.70903
14.3167	9.70842
14.3333	9.70819
14.35	9.70739
14.3667	9.707
14.3833	9.70679
14.4	9.70692
14.4167	9.70589
14.4333	9.7052
14.45	9.70608
14.4667	9.70735
14.4833	9.70958
14.5	9.71144
14.5167	9.71256
14.5333	9.71321
14.55	9.71384
14.5667	9.7144
14.5833	9.71419
14.6	9.7134
14.6167	9.71365
14.6333	9.71402
14.65	9.71381
14.6667	9.71343
14.6833	9.71295
14.7	9.71177
14.7167	9.71
14.7333	9.70818
14.75	9.70595
14.7667	9.70387
14.7833	9.70153
14.8	9.6996
14.8167	9.69822
14.8333	9.69718
14.85	9.69699
14.8667	9.69662
14.8833	9.69612
14.9	9.69571
14.9167	9.69557
14.9333	9.69562
14.95	9.69537
14.9667	9.69489
14.9833	9.69482
15	9.69503
15.0167	9.69526
15.0333	9.69553
15.05	9.69591
15.0667	9.69658
15.0833	9.69701
15.1	9.6973
15.1167	9.69765
15.1333	9.69818
15.15	9.69872
15.1667	9.69901
15.1833	9.69954
15.2	9.7002
15.2167	9.70077
15.2333	9.70116
15.25	9.70178
15.2667	9.70197
15.2833	9.70199
15.3	9.7015
15.3167	9.70127
15.3333	9.70151
15.35	9.70142
15.3667	9.70151
15.3833	9.70131
15.4	9.70075
15.4167	9.69971
15.4333	9.69865
15.45	9.69723
15.4667	9.6962
15.4833	9.69667
15.5	9.69642
15.5167	9.69558
15.5333	9.69587
15.55	9.69586
15.5667	9.69562
15.5833	9.69537
15.6	9.69492
15.6167	9.6943
15.6333	9.69375
15.65	9.69369
15.6667	9.69378
15.6833	9.69386
15.7	9.69343
15.7167	9.69289
15.7333	9.69315
15.75	9.69288
15.7667	9.69255
15.7833	9.69231
15.8	9.69203
15.8167	9.69227
15.8333	9.69267
15.85	9.69323
15.8667	9.69413
15.8833	9.69509
15.9	9.6959
15.9167	9.69683
15.9333	9.69742
15.95	9.69765
15.9667	9.69881
15.9833	9.70039
16	9.70238
16.0167	9.7044
16.0333	9.70326
16.05	9.70033
16.0667	9.69538
16.0833	9.68737
16.1	9.68532
16.1167	9.68103
16.1333	9.6787
16.15	9.67887
16.1667	9.67977
16.1833	9.6799
16.2	9.68024
16.2167	9.68231
16.2333	9.68437
16.25	9.68788
16.2667	9.68948
16.2833	9.69042
16.3	9.69188
16.3167	9.69327
16.3333	9.69378
16.35	9.69333
16.3667	9.69302
16.3833	9.69309
16.4	9.69352
16.4167	9.69323
16.4333	9.69231
16.45	9.69131
16.4667	9.69086
16.4833	9.69009
16.5	9.68888
16.5167	9.68816
16.5333	9.68742
16.55	9.68682
16.5667	9.68614
16.5833	9.68803
16.6	9.69128
16.6167	9.69334
16.6333	9.69327
16.65	9.6926
16.6667	9.69244
16.6833	9.69295
16.7	9.6935
16.7167	9.69409
16.7333	9.69439
16.75	9.69401
16.7667	9.69399
16.7833	9.69514
16.8	9.69625
16.8167	9.69698
16.8333	9.69782
16.85	9.69841
16.8667	9.69937
16.8833	9.70045
16.9	9.70158
16.9167	9.70243
16.9333	9.70334
16.95	9.70386
16.9667	9.70412
16.9833	9.70496
17	9.70509
17.0167	9.70514
17.0333	9.70549
17.05	9.70549
17.0667	9.70525
17.0833	9.7056
17.1	9.70565
17.1167	9.70481
17.1333	9.70416
17.15	9.7037
17.1667	9.70338
17.1833	9.70295
17.2	9.70263
17.2167	9.7016
17.2333	9.70092
17.25	9.7006
17.2667	9.70008
17.2833	9.6991
17.3	9.69835
17.3167	9.69826
17.3333	9.69791
17.35	9.69636
17.3667	9.6949
17.3833	9.69447
17.4	9.69522
17.4167	9.70095
17.4333	9.70625
17.45	9.70691
17.4667	9.70727
17.4833	9.70653
17.5	9.70486
17.5167	9.70336
17.5333	9.70236
17.55	9.7007
17.5667	9.69806
17.5833	9.69582
17.6	9.69098
17.6167	9.68637
17.6333	9.68368
17.65	9.67908
17.6667	9.67033
17.6833	9.66188
17.7	9.64594
17.7167	9.62811
17.7333	9.61774
17.75	9.62109
17.7667	9.63619
17.7833	9.65475
17.8	9.66962
17.8167	9.68206
17.8333	9.69241
17.85	9.69845
17.8667	9.70237
17.8833	9.7059
17.9	9.70849
17.9167	9.71019
17.9333	9.71178
17.95	9.71298
17.9667	9.71445
17.9833	9.71571
18	9.717
18.0167	9.71782
18.0333	9.72083
18.05	9.72329
18.0667	9.72369
18.0833	9.72326
18.1	9.72331
18.1167	9.72483
18.1333	9.72697
18.15	9.72705
18.1667	9.7273
18.1833	9.7286
18.2	9.72895
18.2167	9.73019
18.2333	9.73165
18.25	9.73439
18.2667	9.73264
18.2833	9.73521
18.3	9.73356
18.3167	9.73072
18.3333	9.72941
18.35	9.72982
18.3667	9.72873
18.3833	9.73084
18.4	9.73064
18.4167	9.73184
18.4333	9.73143
18.45	9.7312
18.4667	9.73023
18.4833	9.73036
18.5	9.72792
18.5167	9.7291
18.5333	9.73092
18.55	9.72726
18.5667	9.72195
18.5833	9.71897
18.6	9.71634
18.6167	9.71614
18.6333	9.71564
18.65	9.71605
18.6667	9.71913
18.6833	9.72241
18.7	9.72543
18.7167	9.72706
18.7333	9.72773
18.75	9.72859
18.7667	9.72926
18.7833	9.72972
18.8	9.72983
18.8167	9.72998
18.8333	9.73053
18.85	9.73129
18.8667	9.7318
18.8833	9.73204
18.9	9.73201
18.9167	9.73212
18.9333	9.73245
18.95	9.73245
18.9667	9.73263
18.9833	9.73268
19	9.73269
19.0167	9.7327
19.0333	9.73253
19.05	9.73229
19.0667	9.73232
19.0833	9.73248
19.1	9.73207
19.1167	9.73163
19.1333	9.73122
19.15	9.73119
19.1667	9.73081
19.1833	9.7303
19.2	9.72988
19.2167	9.72944
19.2333	9.72892
19.25	9.72856
19.2667	9.72839
19.2833	9.72811
19.3	9.72774
19.3167	9.72748
19.3333	9.72735
19.35	9.72753
19.3667	9.72743
19.3833	9.72727
19.4	9.72715
19.4167	9.72715
19.4333	9.72737
19.45	9.72776
19.4667	9.72824
19.4833	9.72849
19.5	9.72891
19.5167	9.72778
19.5333	9.72523
19.55	9.72424
19.5667	9.72383
19.5833	9.72386
19.6	9.72352
19.6167	9.72241
19.6333	9.72167
19.65	9.72166
19.6667	9.72163
19.6833	9.72134
19.7	9.7207
19.7167	9.72024
19.7333	9.72
19.75	9.72039
19.7667	9.7203
19.7833	9.71954
19.8	9.71877
19.8167	9.71898
19.8333	9.71892
19.85	9.71887
19.8667	9.71805
19.8833	9.7171
19.9	9.71552
19.9167	9.71379
19.9333	9.71275
19.95	9.7119
19.9667	9.70835
19.9833	9.70553
20	9.70277
20.0167	9.70056
20.0333	9.69453
20.05	9.68892
20.0667	9.68769
20.0833	9.6873
20.1	9.68703
20.1167	9.68714
20.1333	9.68776
20.15	9.68808
20.1667	9.6882
20.1833	9.68723
20.2	9.68639
20.2167	9.68485
20.2333	9.68501
20.25	9.68537
20.2667	9.68696
20.2833	9.6878
20.3	9.68658
20.3167	9.68582
20.3333	9.68657
20.35	9.6856
20.3667	9.68421
20.3833	9.68109
20.4	9.67998
20.4167	9.67762
20.4333	9.67771
20.45	9.67704
20.4667	9.67571
20.4833	9.67312
20.5	9.66972
20.5167	9.66879
20.5333	9.67205
20.55	9.67095
20.5667	9.66953
20.5833	9.6705
20.6	9.66879
20.6167	9.66896
20.6333	9.66759
20.65	9.66829
20.6667	9.66949
20.6833	9.66996
20.7	9.66834
20.7167	9.66521
20.7333	9.66434
20.75	9.66459
20.7667	9.66584
20.7833	9.66607
20.8	9.66251
20.8167	9.65939
20.8333	9.6611
20.85	9.65882
20.8667	9.65941
20.8833	9.66041
20.9	9.66176
20.9167	9.66787
20.9333	9.6701
20.95	9.67153
20.9667	9.67442
20.9833	9.6806
21	9.67958
21.0167	9.67632
21.0333	9.6753
21.05	9.67403
21.0667	9.67139
21.0833	9.66482
21.1	9.66466
21.1167	9.66456
21.1333	9.66491
21.15	9.6654
21.1667	9.67242
21.1833	9.67786
21.2	9.68402
21.2167	9.69268
21.2333	9.6925
21.25	9.68983
21.2667	9.68725
21.2833	9.68587
21.3	9.68534
21.3167	9.68586
21.3333	9.68564
21.35	9.68476
21.3667	9.68503
21.3833	9.68556
21.4	9.68676
21.4167	9.6876
21.4333	9.68872
21.45	9.68908
21.4667	9.68915
21.4833	9.68851
21.5	9.68831
21.5167	9.68875
21.5333	9.68905
21.55	9.68955
21.5667	9.69002
21.5833	9.68975
21.6	9.69022
21.6167	9.69039
21.6333	9.69084
21.65	9.69157
21.6667	9.69225
21.6833	9.69257
21.7	9.69254
21.7167	9.69256
21.7333	9.69281
21.75	9.69264
21.7667	9.69243
21.7833	9.69222
21.8	9.69215
21.8167	9.69253
21.8333	9.69264
21.85	9.69295
21.8667	9.69323
21.8833	9.69372
21.9	9.69464
21.9167	9.69582
21.9333	9.69693
21.95	9.69806
21.9667	9.70276
21.9833	9.70383
22	9.70413
22.0167	9.70437
22.0333	9.70422
22.05	9.70488
22.0667	9.70514
22.0833	9.70501
22.1	9.70459
22.1167	9.70383
22.1333	9.70275
22.15	9.70142
22.1667	9.7012
22.1833	9.70056
22.2	9.70032
22.2167	9.70083
22.2333	9.70083
22.25	9.69958
22.2667	9.69871
22.2833	9.69743
22.3	9.69649
22.3167	9.69588
22.3333	9.69578
22.35	9.69522
22.3667	9.69526
22.3833	9.69622
22.4	9.69693
22.4167	9.69813
22.4333	9.69876
22.45	9.69835
22.4667	9.69782
22.4833	9.69737
22.5	9.69592
22.5167	9.6951
22.5333	9.69451
22.55	9.69488
22.5667	9.69566
22.5833	9.69588
22.6	9.69493
22.6167	9.6945
22.6333	9.69531
22.65	9.69681
22.6667	9.69582
22.6833	9.69475
22.7	9.69376
22.7167	9.69368
22.7333	9.69249
22.75	9.69135
22.7667	9.69097
22.7833	9.69183
22.8	9.69449
22.8167	9.69748
22.8333	9.69631
22.85	9.69741
22.8667	9.6986
22.8833	9.70148
22.9	9.69571
22.9167	9.69685
22.9333	9.70091
22.95	9.70098
22.9667	9.70384
22.9833	9.70448
23	9.70153
23.0167	9.69753
23.0333	9.69682
23.05	9.69757
23.0667	9.69993
23.0833	9.70081
23.1	9.69637
23.1167	9.69502
23.1333	9.69768
23.15	9.69913
23.1667	9.7001
23.1833	9.69533
23.2	9.69493
23.2167	9.69202
23.2333	9.68818
23.25	9.69116
23.2667	9.68869
23.2833	9.685
23.3	9.68185
23.3167	9.67997
23.3333	9.67849
23.35	9.66929
23.3667	9.65777
23.3833	9.64664
23.4	9.63484
23.4167	9.6264
23.4333	9.62345
23.45	9.61588
23.4667	9.60988
23.4833	9.60181
23.5	9.59251
23.5167	9.5896
23.5333	9.58993
23.55	9.5921
23.5667	9.59395
23.5833	9.59604
23.6	9.59793
23.6167	9.60052
23.6333	9.60501
23.65	9.6081
23.6667	9.61516
23.6833	9.62086
23.7	9.62804
23.7167	9.63449
23.7333	9.63821
23.75	9.63934
23.7667	9.63998
23.7833	9.64112
23.8	9.64222
23.8167	9.64269
23.8333	9.64291
23.85	9.64342
23.8667	9.64337
23.8833	9.64375
23.9	9.64387
23.9167	9.64395
23.9333	9.64402
23.95	9.64354
23.9667	9.64291
23.9833	9.64243
24	9.64181
24.0167	9.64137
24.0333	9.64094
24.05	9.64037
24.0667	9.64001
24.0833	9.63961
24.1	9.63913
24.1167	9.6385
24.1333	9.63797
24.15	9.63736
24.1667	9.63702
24.1833	9.63685
24.2	9.63612
24.2167	9.63542
24.2333	9.63467
24.25	9.63417
24.2667	9.63358
24.2833	9.63297
24.3	9.63225
24.3167	9.63182
24.3333	9.63049
24.35	9.63006
24.3667	9.63298
24.3833	9.63635
24.4	9.63984
24.4167	9.64168
24.4333	9.64252
24.45	9.64357
24.4667	9.64503
24.4833	9.64651
24.5	9.64744
24.5167	9.64844
24.5333	9.64977
24.55	9.65151
24.5667	9.65257
24.5833	9.6534
24.6	9.65359
24.6167	9.6536
24.6333	9.65382
24.65	9.65461
24.6667	9.65504
24.6833	9.65735
24.7	9.65954
24.7167	9.66112
24.7333	9.66161
24.75	9.6619
24.7667	9.66239
24.7833	9.66437
24.8	9.66221
24.8167	9.65998
24.8333	9.661
24.85	9.66224
24.8667	9.65954
24.8833	9.65949
24.9	9.663
24.9167	9.66107
24.9333	9.65884
24.95	9.65799
24.9667	9.65974
24.9833	9.66309
25	9.66329
25.0167	9.66302
25.0333	9.66037
25.05	9.65932
25.0667	9.66125
25.0833	9.65656
25.1	9.655
25.1167	9.65459
25.1333	9.65474
25.15	9.65469
25.1667	9.65646
25.1833	9.65645
25.2	9.65491
25.2167	9.656
25.2333	9.65603
25.25	9.65636
25.2667	9.65716
25.2833	9.65342
25.3	9.65016
25.3167	9.64874
25.3333	9.6488
25.35	9.64826
25.3667	9.6474
25.3833	9.64808
25.4	9.64779
25.4167	9.64669
25.4333	9.64642
25.45	9.64685
25.4667	9.64585
25.4833	9.64697
25.5	9.64967
25.5167	9.64806
25.5333	9.64965
25.55	9.64804
25.5667	9.64479
25.5833	9.64494
25.6	9.64388
25.6167	9.64163
25.6333	9.64102
25.65	9.64294
25.6667	9.6444
25.6833	9.64599
25.7	9.64305
25.7167	9.63915
25.7333	9.64014
25.75	9.64363
25.7667	9.64332
25.7833	9.64208
25.8	9.64148
25.8167	9.64195
25.8333	9.64178
25.85	9.64366
25.8667	9.64326
25.8833	9.64272
25.9	9.6438
25.9167	9.64616
25.9333	9.64252
25.95	9.64216
25.9667	9.64317
25.9833	9.64337
26	9.63957
26.0167	9.64213
26.0333	9.64125
26.05	9.64169
26.0667	9.6418
26.0833	9.63645
26.1	9.63002
26.1167	9.62302
26.1333	9.61538
26.15	9.6148
26.1667	9.61728
26.1833	9.61982
26.2	9.62333
26.2167	9.62585
26.2333	9.62751
26.25	9.62931
26.2667	9.62991
26.2833	9.63077
26.3	9.63204
26.3167	9.63258
26.3333	9.63325
26.35	9.6333
26.3667	9.6337
26.3833	9.63403
26.4	9.63357
26.4167	9.63368
26.4333	9.63362
26.45	9.63238
26.4667	9.63191
26.4833	9.63123
26.5	9.63056
26.5167	9.62997
26.5333	9.62936
26.55	9.62836
26.5667	9.6273
26.5833	9.62662
26.6	9.62578
26.6167	9.6253
26.6333	9.62453
26.65	9.62369
26.6667	9.62288
26.6833	9.62181
26.7	9.62037
26.7167	9.61926
26.7333	9.61691
26.75	9.61381
26.7667	9.60834
26.7833	9.60218
26.8	9.60435
26.8167	9.6139
26.8333	9.62207
26.85	9.62863
26.8667	9.63275
26.8833	9.63815
26.9	9.64133
26.9167	9.64363
26.9333	9.64527
26.95	9.64578
26.9667	9.64586
26.9833	9.64665
27	9.64748
27.0167	9.64841
27.0333	9.64919
27.05	9.64966
27.0667	9.6506
27.0833	9.65213
27.1	9.65351
27.1167	9.6545
27.1333	9.65575
27.15	9.65683
27.1667	9.65767
27.1833	9.65786
27.2	9.65767
27.2167	9.65814
27.2333	9.65895
27.25	9.65969
27.2667	9.65983
27.2833	9.65931
27.3	9.65862
27.3167	9.65735
27.3333	9.65578
27.35	9.65389
27.3667	9.65191
27.3833	9.65043
27.4	9.64899
27.4167	9.6435
27.4333	9.63997
27.45	9.63924
27.4667	9.6378
27.4833	9.63703
27.5	9.63623
27.5167	9.63545
27.5333	9.63501
27.55	9.63466
27.5667	9.63401
27.5833	9.63336
27.6	9.63268
27.6167	9.63212
27.6333	9.63152
27.65	9.63088
27.6667	9.63033
27.6833	9.62985
27.7	9.62953
27.7167	9.62923
27.7333	9.62897
27.75	9.62864
27.7667	9.62818
27.7833	9.62793
27.8	9.62824
27.8167	9.62835
27.8333	9.62823
27.85	9.62803
27.8667	9.62804
27.8833	9.62777
27.9	9.62787
27.9167	9.62789
27.9333	9.62773
27.95	9.62681
27.9667	9.62458
27.9833	9.62101
28	9.61916
28.0167	9.61668
28.0333	9.61491
28.05	9.61272
28.0667	9.61081
28.0833	9.60916
28.1	9.60718
28.1167	9.60573
28.1333	9.60512
28.15	9.60371
28.1667	9.60286
28.1833	9.60168
28.2	9.59965
28.2167	9.5973
28.2333	9.59518
28.25	9.59605
28.2667	9.5954
28.2833	9.59393
28.3	9.5982
28.3167	9.59866
28.3333	9.59485
28.35	9.59404
28.3667	9.5961
28.3833	9.5951
28.4	9.59743
28.4167	9.59671
28.4333	9.59337
28.45	9.59512
28.4667	9.59758
28.4833	9.59708
28.5	9.59538
28.5167	9.59433
28.5333	9.59281
28.55	9.59336
28.5667	9.58838
28.5833	9.58075
28.6	9.57536
28.6167	9.57362
28.6333	9.57069
28.65	9.57055
28.6667	9.57704
28.6833	9.5853
28.7	9.58986
28.7167	9.59398
28.7333	9.59682
28.75	9.59856
28.7667	9.59889
28.7833	9.5999
28.8	9.60029
28.8167	9.60044
28.8333	9.60103
28.85	9.60138
28.8667	9.60155
28.8833	9.60217
28.9	9.60271
28.9167	9.60293
28.9333	9.60361
28.95	9.60454
28.9667	9.60473
28.9833	9.60518
29	9.60608
29.0167	9.60671
29.0333	9.6071
29.05	9.60736
29.0667	9.60759
29.0833	9.60834
29.1	9.6088
29.1167	9.60958
29.1333	9.61024
29.15	9.61034
29.1667	9.61022
29.1833	9.60968
29.2	9.60819
29.2167	9.60733
29.2333	9.60719
29.25	9.60599
29.2667	9.60357
29.2833	9.60147
29.3	9.60007
29.3167	9.59857
29.3333	9.59657
29.35	9.59459
29.3667	9.59302
29.3833	9.59209
29.4	9.59136
29.4167	9.58945
29.4333	9.58554
29.45	9.58467
29.4667	9.5843
29.4833	9.58359
29.5	9.58326
29.5167	9.58319
29.5333	9.58301
29.55	9.58304
29.5667	9.58335
29.5833	9.5834
29.6	9.58326
29.6167	9.58347
29.6333	9.58327
29.65	9.58356
29.6667	9.58386
29.6833	9.58437
29.7	9.58468
29.7167	9.58566
29.7333	9.58613
29.75	9.58651
29.7667	9.58986
29.7833	9.59424
29.8	9.5977
29.8167	9.59849
29.8333	9.60037
29.85	9.60135
29.8667	9.60084
29.8833	9.6004
29.9	9.60045
29.9167	9.6007
29.9333	9.60076
29.95	9.60046
29.9667	9.60019
29.9833	9.5998
30	9.59901
30.0167	9.59847
30.0333	9.59868
30.05	9.59868
30.0667	9.59784
30.0833	9.59689
30.1	9.59931
30.1167	9.60521
30.1333	9.60841
30.15	9.60761
30.1667	9.60663
30.1833	9.60462
30.2	9.60308
30.2167	9.60107
30.2333	9.59861
30.25	9.59716
30.2667	9.59676
30.2833	9.59675
30.3	9.59613
30.3167	9.59532
30.3333	9.59503
30.35	9.59481
30.3667	9.59466
30.3833	9.59458
30.4	9.59466
30.4167	9.59475
30.4333	9.59463
30.45	9.59436
30.4667	9.59392
30.4833	9.5937
30.5	9.59363
30.5167	9.59345
30.5333	9.593
30.55	9.59249
30.5667	9.59205
30.5833	9.59134
30.6	9.59028
30.6167	9.58899
30.6333	9.58765
30.65	9.5866
30.6667	9.58511
30.6833	9.5832
30.7	9.58216
30.7167	9.58257
30.7333	9.58147
30.75	9.58123
30.7667	9.58112
30.7833	9.58009
30.8	9.57885
30.8167	9.5785
30.8333	9.57776
30.85	9.57651
30.8667	9.57572
30.8833	9.57524
30.9	9.57451
30.9167	9.57307
30.9333	9.57174
30.95	9.57087
30.9667	9.57043
30.9833	9.5699
31	9.57025
31.0167	9.57101
31.0333	9.57041
31.05	9.56945
31.0667	9.56717
31.0833	9.56291
31.1	9.55895
31.1167	9.55584
31.1333	9.55368
31.15	9.55184
31.1667	9.55141
31.1833	9.55484
31.2	9.55994
31.2167	9.56645
31.2333	9.56895
31.25	9.5708
31.2667	9.57301
31.2833	9.57516
31.3	9.57502
31.3167	9.57505
31.3333	9.57462
31.35	9.57427
31.3667	9.57447
31.3833	9.57472
31.4	9.57502
31.4167	9.57488
31.4333	9.57443
31.45	9.57417
31.4667	9.57356
31.4833	9.57336
31.5	9.5731
31.5167	9.57317
31.5333	9.5733
31.55	9.57247
31.5667	9.57175
31.5833	9.57125
31.6	9.57062
31.6167	9.56999
31.6333	9.56941
31.65	9.56876
31.6667	9.56821
31.6833	9.56768
31.7	9.56709
31.7167	9.56688
31.7333	9.56699
31.75	9.5669
31.7667	9.56656
31.7833	9.56626
31.8	9.56599
31.8167	9.56569
31.8333	9.56545
31.85	9.56534
31.8667	9.56515
31.8833	9.56488
31.9	9.56436
31.9167	9.56402
31.9333	9.56364
31.95	9.56317
31.9667	9.56301
31.9833	9.56288
32	9.5625
32.0167	9.56202
32.0333	9.56159
32.05	9.56112
32.0667	9.56061
32.0833	9.56008
32.1	9.55972
32.1167	9.55948
32.1333	9.55905
32.15	9.55871
32.1667	9.55839
32.1833	9.55817
32.2	9.55801
32.2167	9.55775
32.2333	9.55754
32.25	9.55712
32.2667	9.55712
32.2833	9.55678
32.3	9.55659
32.3167	9.55653
32.3333	9.55634
32.35	9.55607
32.3667	9.55573
32.3833	9.55542
32.4	9.55517
32.4167	9.55487
32.4333	9.55478
32.45	9.55446
32.4667	9.55422
32.4833	9.55417
32.5	9.55378
32.5167	9.55329
32.5333	9.55294
32.55	9.55251
32.5667	9.55209
32.5833	9.55192
32.6	9.55156
32.6167	9.55113
32.6333	9.55072
32.65	9.55014
32.6667	9.54934
32.6833	9.5487
32.7	9.54811
32.7167	9.54738
32.7333	9.54685
32.75	9.54657
32.7667	9.54629
32.7833	9.54594
32.8	9.54564
32.8167	9.5454
32.8333	9.5451
32.85	9.54479
32.8667	9.54458
32.8833	9.5446
32.9	9.54475
32.9167	9.54506
32.9333	9.54571
32.95	9.54634
32.9667	9.54649
32.9833	9.54641
33	9.54644
33.0167	9.54666
33.0333	9.54685
33.05	9.54662
33.0667	9.54672
33.0833	9.54657
33.1	9.54612
33.1167	9.54556
33.1333	9.54499
33.15	9.54466
33.1667	9.54422
33.1833	9.54347
33.2	9.54273
33.2167	9.54232
33.2333	9.542
33.25	9.54226
33.2667	9.54111
33.2833	9.54065
33.3	9.54059
33.3167	9.54064
33.3333	9.54059
33.35	9.54083
33.3667	9.54251
[truncated: 9 more rows]
